# Supplementary material for: Sequence and intramolecular distance scoring analyses of microbial rhodopsins
Source: F1000Res. 2016 Apr 6;5:165. Originally published 2016 Feb 12. [Version 2] doi: 10.12688/f1000research.7920.2 (PMC4792210; doi:10.12688/f1000research.7920.2)
Supplement: Raw data for DSA (Figure 2–Figure 6, Figure S3–Figure S6) [file f1000research-5-9078-s0000.tgz]

Archive with 1 entries (1 files):
- 7c11b375-2791-4b50-8f66-ff4d8275ef2a_Table_S6.xlsx
