# Supplementary material for: Sequence and intramolecular distance scoring analyses of microbial rhodopsins
Source: F1000Res. 2016 Apr 6;5:165. Originally published 2016 Feb 12. [Version 2] doi: 10.12688/f1000research.7920.2 (PMC4792210; doi:10.12688/f1000research.7920.2)
Supplement: Raw data for DSA (Figure 2–Figure 6, Figure S3–Figure S6) [file f1000research-5-9078-s0000.tgz › 7c11b375-2791-4b50-8f66-ff4d8275ef2a_Table_S6.xlsx]

## Sheet: Fig.2a, Fig.3, Fig.S5
ca1	ca2	ave	stdev	ave/stdev	max	min
1.34	1.35	3.80229	0.0291948	130.239	3.82991	3.73072
1.34	1.36	5.415	0.108165	50.0626	5.56547	5.2078
1.34	1.37	4.99372	0.21005	23.7739	5.16781	4.45582
1.34	1.38	6.07325	0.113959	53.2933	6.18254	5.83465
1.34	1.39	8.47133	0.189792	44.6348	8.88596	8.22561
1.34	1.4	9.80916	0.232139	42.2555	10.3989	9.57297
1.34	1.41	10.561	0.290566	36.3465	11.1623	10.0848
1.34	1.42	12.1931	0.210349	57.9662	12.5414	11.9012
1.34	1.43	14.1114	0.190895	73.922	14.4677	13.858
1.34	1.44	15.1873	0.138795	109.422	15.3836	14.9256
1.34	1.45	16.4782	0.188484	87.4251	16.7786	16.2526
1.34	1.46	18.0927	0.229756	78.7476	18.4104	17.7088
1.34	1.47	19.8521	0.238449	83.2551	20.4426	19.5832
1.34	1.48	21.1346	0.187305	112.835	21.3758	20.8194
1.34	1.49	22.3496	0.295287	75.6878	22.6673	21.8895
1.34	1.5	24.2306	0.345375	70.1573	25.0074	23.8172
1.34	1.51	25.7075	0.524351	49.0273	27.0649	25.2262
1.34	1.52	27.0345	0.374802	72.1301	27.7739	26.4158
1.34	1.53	28.3686	0.406666	69.7589	28.9824	27.717
1.34	1.54	29.9035	0.449467	66.531	30.4083	28.8793
1.34	1.55	32.0193	0.84555	37.868	34.1368	31.1838
1.34	2.33	34.3985	0.449145	76.5866	35.473	33.9604
1.34	2.34	33.818	0.374043	90.4119	34.7665	33.5622
1.34	2.35	31.349	0.328197	95.519	32.1276	31.0825
1.34	2.36	29.4514	0.391996	75.132	30.4388	29.1783
1.34	2.37	29.2923	0.215203	136.114	29.8428	29.0982
1.34	2.38	28.1149	0.210901	133.308	28.5425	27.9513
1.34	2.39	25.5261	0.16688	152.961	25.7957	25.3612
1.34	2.4	24.0859	0.19414	124.064	24.4521	23.8809
1.34	2.41	23.834	0.231333	103.029	24.2276	23.5777
1.34	2.42	21.7067	0.191276	113.484	22.1011	21.5166
1.34	2.43	18.5464	0.266533	69.5838	19.0613	18.3204
1.34	2.44	19.4587	0.213971	90.9405	19.8729	19.2152
1.34	2.45	19.4542	0.270804	71.8388	20.0933	19.1764
1.34	2.46	16.1853	0.289594	55.8896	16.8587	15.9021
1.34	2.47	14.6681	0.20684	70.9153	15.1302	14.3688
1.34	2.48	16.1386	0.159586	101.128	16.3629	15.9177
1.34	2.49	14.9832	0.199558	75.0818	15.3625	14.7099
1.34	2.5	11.2788	0.201652	55.932	11.6462	10.9633
1.34	2.51	11.6665	0.155588	74.9835	11.9738	11.4687
1.34	2.52	13.6831	0.173819	78.7207	13.9681	13.424
1.34	2.53	11.24	0.13708	81.9957	11.4708	11.0514
1.34	2.54	8.53111	0.127512	66.9043	8.68874	8.35871
1.34	2.55	11.624	0.14361	80.9419	11.8245	11.3526
1.34	2.56	12.8564	0.261998	49.0707	13.35	12.4764
1.34	3.46	16.6173	1.22082	13.6116	17.1812	13.3788
1.34	3.47	15.1447	0.437928	34.5826	16.2627	14.7585
1.34	3.48	18.2592	0.205691	88.7701	18.6564	17.9424
1.34	3.49	16.7483	0.155571	107.657	16.9276	16.4573
1.34	3.5	16.3414	0.132906	122.954	16.5369	16.1105
1.34	3.51	20.1348	0.118499	169.915	20.3311	19.9567
1.34	3.52	20.7659	0.155615	133.444	20.996	20.5953
1.34	3.53	18.9767	0.150738	125.892	19.1771	18.7104
1.34	3.54	20.7588	0.145697	142.479	20.9879	20.5516
1.34	3.55	23.9967	0.197465	121.524	24.2187	23.6979
1.34	3.56	24.5287	0.164705	148.925	24.7841	24.2702
1.34	3.57	22.6563	0.139556	162.345	22.9782	22.5103
1.34	3.58	24.308	0.275467	88.2427	24.8909	24.0125
1.34	3.59	27.8034	0.196337	141.61	28.2726	27.5894
1.34	3.6	27.2302	0.18552	146.778	27.5795	27.0393
1.34	3.61	26.2987	0.269051	97.7463	26.9412	26.1067
1.34	3.62	29.4032	0.20748	141.716	29.9335	29.2315
1.34	3.63	31.3709	0.176238	178.003	31.7282	31.1368
1.34	3.64	30.5152	0.203284	150.111	30.9102	30.3014
1.34	3.65	31.8542	0.203192	156.769	32.2707	31.5887
1.34	3.66	34.8573	0.256243	136.032	35.4962	34.6188
1.34	3.67	35.8046	0.148583	240.974	36.1522	35.6294
1.34	4.33	41.3721	0.375206	110.265	42.2084	40.9337
1.34	4.34	42.0569	0.330046	127.427	42.6896	41.6468
1.34	4.35	39.5078	0.33447	118.121	40.3166	39.1805
1.34	4.36	36.8923	0.399472	92.3525	37.6559	36.4624
1.34	4.37	37.5729	0.267703	140.353	38.0413	37.2763
1.34	4.38	37.4875	0.329695	113.704	38.2264	37.1422
1.34	4.39	34.1878	0.448005	76.3113	35.1131	33.7055
1.34	4.4	32.4793	0.268362	121.028	33.0114	32.128
1.34	4.41	34.0963	0.199366	171.024	34.5554	33.8575
1.34	4.42	33.036	0.338303	97.6519	33.7088	32.7194
1.34	4.43	29.4558	0.325289	90.5527	30.1489	29.1175
1.34	4.44	29.6711	0.23158	128.125	30.1923	29.3576
1.34	4.45	30.9139	0.191312	161.589	31.207	30.5834
1.34	4.46	28.1831	0.308667	91.306	28.7459	27.7868
1.34	4.47	25.3641	0.157661	160.878	25.6481	25.2034
1.34	4.48	27.4892	0.100631	273.169	27.6192	27.33
1.34	4.49	28.494	0.221445	128.673	28.9826	28.2995
1.34	4.5	24.97	0.28426	87.8421	25.6305	24.7228
1.34	4.51	24.0218	0.223727	107.371	24.4674	23.8549
1.34	4.52	27.1504	0.278646	97.4369	27.7628	26.9098
1.34	4.53	26.3264	0.363164	72.4917	27.0758	25.988
1.34	4.54	22.809	0.33482	68.1234	23.5054	22.5116
1.34	4.55	24.4543	0.243265	100.525	24.9692	24.1778
1.34	4.56	27.5869	0.248036	111.221	28.1476	27.3638
1.34	5.3	31.4726	0.182047	172.882	31.778	31.2417
1.34	5.31	31.645	0.20233	156.403	32.0401	31.3979
1.34	5.32	27.9903	0.262625	106.579	28.468	27.7247
1.34	5.33	28.9565	0.195062	148.447	29.3551	28.7549
1.34	5.34	32.0077	0.249396	128.341	32.5431	31.7674
1.34	5.35	29.9106	0.318375	93.9477	30.526	29.6265
1.34	5.36	27.5964	0.3248	84.9642	28.1836	27.2346
1.34	5.37	30.8226	0.365337	84.3676	31.4709	30.3719
1.34	5.38	32.1126	0.296613	108.264	32.6103	31.7463
1.34	5.39	28.8914	0.266909	108.245	29.3272	28.5028
1.34	5.4	29.0012	0.41172	70.4391	29.9726	28.5465
1.34	5.41	32.6691	0.36215	90.2087	33.4549	32.2012
1.34	5.42	31.9294	0.33431	95.5084	32.6389	31.5753
1.34	5.43	29.367	0.315192	93.1718	29.9778	28.8923
1.34	5.44	32.016	0.32979	97.0798	32.5744	31.5659
1.34	5.45	34.4857	0.244673	140.946	34.898	34.1102
1.34	5.46	32.3599	0.363917	88.921	33.2481	31.9837
1.34	5.47	31.7999	0.362964	87.6118	32.4024	31.4261
1.34	5.48	35.5334	0.383595	92.6326	36.2032	35.1431
1.34	5.49	36.5544	0.386004	94.6994	37.3465	36.0306
1.34	5.5	34.2944	0.425067	80.6799	34.9432	33.8578
1.34	5.51	35.9502	0.912276	39.4072	37.0922	34.9469
1.34	5.52	39.4267	0.727813	54.1715	40.5214	38.6491
1.34	5.53	39.81	1.12592	35.3578	42.3842	38.0705
1.34	5.54	38.1617	0.810093	47.1078	39.9715	37.5538
1.34	5.55	39.4007	1.59604	24.6866	41.7453	38.182
1.34	5.56	42.6822	1.11324	38.3405	45.2313	41.8452
1.34	5.57	43.1319	1.96971	21.8976	46.6624	41.6449
1.34	6.36	38.3782	0.247522	155.05	38.6383	37.7872
1.34	6.37	36.3027	0.353896	102.58	36.6888	35.5256
1.34	6.38	33.3935	0.356207	93.7476	33.8242	32.5617
1.34	6.39	33.5474	0.273771	122.538	34.1238	33.1537
1.34	6.4	33.6952	0.190126	177.226	34.0419	33.4817
1.34	6.41	30.5416	0.270019	113.109	30.9221	30.1214
1.34	6.42	28.6324	0.126825	225.763	28.8369	28.441
1.34	6.43	30.3087	0.241375	125.567	30.8884	30.0259
1.34	6.44	29.2098	0.254189	114.914	29.7318	28.912
1.34	6.45	25.5653	0.243576	104.958	26.0727	25.2895
1.34	6.46	25.6707	0.250277	102.569	26.2483	25.4091
1.34	6.47	27.5159	0.24238	113.524	28.1008	27.2311
1.34	6.48	25.2205	0.237294	106.284	25.6834	24.9263
1.34	6.49	21.843	0.183699	118.907	22.2633	21.6399
1.34	6.5	23.1797	0.183649	126.217	23.6057	22.9882
1.34	6.51	24.8111	0.160956	154.148	25.1053	24.6569
1.34	6.52	21.5617	0.166662	129.374	21.8355	21.3856
1.34	6.53	20.2363	0.166893	121.253	20.5059	20.027
1.34	6.54	22.9605	0.180011	127.551	23.3042	22.7707
1.34	6.55	22.41	0.193852	115.604	22.7469	22.1691
1.34	6.56	18.7105	0.214706	87.1447	19.0826	18.4714
1.34	6.57	19.7083	0.125878	156.566	19.9035	19.5208
1.34	6.58	22.6735	0.136237	166.427	22.9207	22.4754
1.34	6.59	21.0161	0.241566	86.9994	21.4745	20.6834
1.34	6.6	17.8258	0.188442	94.5959	18.246	17.6235
1.34	7.36	9.14601	0.402779	22.7073	9.84742	8.60806
1.34	7.37	10.9946	0.348191	31.5765	11.7855	10.603
1.34	7.38	12.4352	0.201361	61.7558	12.7969	12.1642
1.34	7.39	9.42664	0.189472	49.752	9.77548	9.13643
1.34	7.4	8.82083	0.182015	48.4621	9.14166	8.62631
1.34	7.41	12.5589	0.1908	65.8225	12.9141	12.314
1.34	7.42	12.9165	0.236476	54.6208	13.5116	12.7147
1.34	7.43	10.5841	0.280721	37.7033	11.0617	10.3336
1.34	7.44	12.7056	0.198108	64.1344	13.1078	12.4454
1.34	7.45	15.7411	0.130815	120.331	15.9873	15.5884
1.34	7.46	15.1786	0.125103	121.329	15.4409	14.9966
1.34	7.47	14.6675	0.251437	58.3347	15.2816	14.4051
1.34	7.48	17.541	0.222841	78.7153	17.9761	17.1399
1.34	7.49	19.6792	0.0773964	254.265	19.7831	19.5126
1.34	7.5	19.4186	0.102381	189.67	19.5849	19.25
1.34	7.51	18.824	0.114355	164.61	18.9838	18.6418
1.34	7.52	20.446	0.209843	97.4346	20.9382	20.2353
1.34	7.53	23.2006	0.22726	102.088	23.7655	22.981
1.34	7.54	23.7783	0.320439	74.2054	24.6026	23.5475
1.34	7.55	24.2109	0.271839	89.0634	24.9129	24.0117
1.34	7.56	26.6794	0.113698	234.652	26.9373	26.5889
1.34	7.57	28.589	0.208	137.447	29.1164	28.4083
1.34	7.58	28.7426	0.440005	65.3233	29.8324	28.2032
1.34	7.59	29.9013	0.226847	131.812	30.3037	29.5547
1.34	7.6	32.7228	0.184385	177.47	33.0763	32.5449
1.35	1.36	3.80817	0.00831453	458.014	3.82068	3.79792
1.35	1.37	5.39021	0.10769	50.0531	5.5751	5.19158
1.35	1.38	5.02991	0.138529	36.3094	5.3044	4.77914
1.35	1.39	6.00933	0.325881	18.4402	6.82578	5.70423
1.35	1.4	8.55504	0.388822	22.0025	9.55734	8.30827
1.35	1.41	9.82333	0.35014	28.0554	10.6806	9.51862
1.35	1.42	10.3942	0.222749	46.6634	10.9525	10.2288
1.35	1.43	11.9793	0.224096	53.4561	12.5598	11.8381
1.35	1.44	13.9057	0.185231	75.0721	14.3444	13.7088
1.35	1.45	15.265	0.247059	61.7869	15.8719	15.0684
1.35	1.46	16.1306	0.240989	66.9348	16.6915	15.8532
1.35	1.47	18.0349	0.347767	51.859	18.9434	17.7634
1.35	1.48	19.8748	0.224182	88.6546	20.4312	19.7467
1.35	1.49	20.8124	0.261635	79.5475	21.3342	20.5741
1.35	1.5	22.251	0.412238	53.9762	23.3299	21.9389
1.35	1.51	24.0703	0.62633	38.4307	25.7251	23.7145
1.35	1.52	25.6758	0.411565	62.3857	26.7176	25.3062
1.35	1.53	26.6225	0.413522	64.3799	27.5239	26.036
1.35	1.54	27.9557	0.513179	54.4755	28.6532	26.9078
1.35	1.55	30.3683	0.863556	35.1666	32.4696	29.4765
1.35	2.33	31.9829	0.53209	60.1079	33.2835	31.5371
1.35	2.34	31.1658	0.469744	66.3464	32.3707	30.8804
1.35	2.35	28.5517	0.427146	66.8429	29.5976	28.2538
1.35	2.36	26.9634	0.499713	53.9577	28.2165	26.553
1.35	2.37	26.8939	0.327005	82.2431	27.7162	26.5844
1.35	2.38	25.3868	0.292127	86.9035	25.9443	25.1547
1.35	2.39	22.7489	0.241964	94.0178	23.2729	22.5701
1.35	2.4	21.7346	0.292839	74.2203	22.4169	21.4989
1.35	2.41	21.4677	0.315087	68.1324	22.1218	21.2578
1.35	2.42	18.9485	0.282822	66.998	19.5964	18.7455
1.35	2.43	16.0177	0.364141	43.9876	16.6844	15.7678
1.35	2.44	17.4762	0.303996	57.4882	18.0689	17.2697
1.35	2.45	17.2696	0.404888	42.6526	18.2543	16.895
1.35	2.46	13.7011	0.415974	32.9374	14.7096	13.3553
1.35	2.47	12.912	0.33322	38.7491	13.7079	12.6318
1.35	2.48	14.8037	0.268626	55.109	15.3451	14.5196
1.35	2.49	13.2302	0.207317	63.8164	13.5919	12.9674
1.35	2.5	9.53709	0.227961	41.8365	9.93313	9.23387
1.35	2.51	11.1279	0.222474	50.0191	11.5292	10.9237
1.35	2.52	13.1165	0.153706	85.3349	13.4099	12.9211
1.35	2.53	10.4422	0.121204	86.154	10.6844	10.3088
1.35	2.54	8.82144	0.0942897	93.5568	8.96213	8.69869
1.35	2.55	12.5046	0.100892	123.941	12.6525	12.3216
1.35	2.56	13.3519	0.0955676	139.712	13.4973	13.1523
1.35	3.46	15.1064	1.25635	12.024	15.7092	11.772
1.35	3.47	13.3694	0.288137	46.3995	14.0517	13.083
1.35	3.48	16.321	0.215602	75.7	16.6836	16.0518
1.35	3.49	14.8	0.230516	64.2035	15.2492	14.4043
1.35	3.5	13.6679	0.160385	85.2194	13.9485	13.3906
1.35	3.51	17.4031	0.121222	143.564	17.5574	17.1601
1.35	3.52	18.3752	0.140089	131.168	18.5346	18.1131
1.35	3.53	16.3044	0.185407	87.9386	16.5083	15.9182
1.35	3.54	17.6421	0.132286	133.363	17.8129	17.3955
1.35	3.55	21.0748	0.176256	119.57	21.2949	20.7045
1.35	3.56	21.6885	0.193429	112.126	21.946	21.4035
1.35	3.57	19.5827	0.21134	92.6599	20.1307	19.4364
1.35	3.58	20.9336	0.334926	62.5022	21.7107	20.6528
1.35	3.59	24.532	0.279515	87.7662	25.2251	24.3211
1.35	3.6	24.0962	0.262179	91.9077	24.68	23.9001
1.35	3.61	22.9386	0.341759	67.1192	23.7709	22.7033
1.35	3.62	25.9284	0.270366	95.9012	26.6228	25.7415
1.35	3.63	28.082	0.243643	115.259	28.6385	27.8502
1.35	3.64	27.2579	0.273489	99.6673	27.7067	27.0126
1.35	3.65	28.3934	0.244583	116.089	28.961	28.1701
1.35	3.66	31.4083	0.308353	101.859	32.1864	31.1606
1.35	3.67	32.5323	0.211622	153.728	33.0522	32.3144
1.35	4.33	38.0435	0.391722	97.1185	38.903	37.6281
1.35	4.34	38.6358	0.350276	110.301	39.2742	38.2674
1.35	4.35	35.9823	0.341707	105.301	36.7979	35.6951
1.35	4.36	33.4798	0.441284	75.8689	34.3939	33.0792
1.35	4.37	34.2607	0.31485	108.816	34.9069	33.9914
1.35	4.38	34.0417	0.354944	95.9072	34.7824	33.7237
1.35	4.39	30.6792	0.469055	65.4063	31.5901	30.2459
1.35	4.4	29.1479	0.275288	105.881	29.6525	28.8412
1.35	4.41	30.8242	0.197135	156.361	31.2582	30.6312
1.35	4.42	29.6088	0.347689	85.1589	30.249	29.3158
1.35	4.43	26.0508	0.329756	79.0002	26.6956	25.7771
1.35	4.44	26.5207	0.218733	121.247	26.9779	26.2701
1.35	4.45	27.7411	0.203158	136.549	28.1113	27.4718
1.35	4.46	24.8602	0.306805	81.0295	25.4085	24.5397
1.35	4.47	22.2237	0.164509	135.091	22.5613	22.0468
1.35	4.48	24.6266	0.12368	199.115	24.8305	24.4914
1.35	4.49	25.5744	0.226641	112.841	25.9571	25.3043
1.35	4.5	21.998	0.265022	83.0046	22.5314	21.6871
1.35	4.51	21.4216	0.218363	98.1011	21.8622	21.2344
1.35	4.52	24.7056	0.249884	98.8683	25.1466	24.4843
1.35	4.53	23.7898	0.331696	71.7218	24.3825	23.4243
1.35	4.54	20.4723	0.286293	71.5082	20.9886	20.1362
1.35	4.55	22.5418	0.202017	111.584	22.8592	22.333
1.35	4.56	25.6344	0.213945	119.818	26.0141	25.3574
1.35	5.3	29.2806	0.206826	141.571	29.6879	29.0061
1.35	5.31	29.2896	0.181151	161.686	29.5306	29.001
1.35	5.32	25.5542	0.230153	111.032	25.8771	25.2429
1.35	5.33	26.2373	0.151457	173.233	26.4793	25.9997
1.35	5.34	29.1951	0.203296	143.609	29.6088	28.9088
1.35	5.35	27.0399	0.295669	91.4531	27.5363	26.697
1.35	5.36	24.5451	0.283439	86.5972	25.0327	24.3014
1.35	5.37	27.63	0.316211	87.3786	28.1889	27.2909
1.35	5.38	28.8858	0.270353	106.844	29.3872	28.6169
1.35	5.39	25.5805	0.243003	105.268	26.0413	25.2903
1.35	5.4	25.5235	0.375847	67.9092	26.4335	25.1684
1.35	5.41	29.1601	0.330852	88.1364	29.8866	28.7841
1.35	5.42	28.4083	0.334307	84.9769	29.157	28.1327
1.35	5.43	25.7269	0.307449	83.6787	26.375	25.3309
1.35	5.44	28.3156	0.307502	92.0828	28.8382	27.9491
1.35	5.45	30.8024	0.236147	130.438	31.2505	30.4991
1.35	5.46	28.6617	0.379583	75.5085	29.6137	28.3446
1.35	5.47	28.024	0.356302	78.6523	28.6105	27.6747
1.35	5.48	31.7543	0.374276	84.8419	32.4084	31.3867
1.35	5.49	32.81	0.393271	83.4285	33.6499	32.3392
1.35	5.5	30.5491	0.426552	71.6186	31.244	30.1606
1.35	5.51	32.1713	0.906898	35.4741	33.3081	31.1444
1.35	5.52	35.6459	0.726571	49.0604	36.7495	34.8419
1.35	5.53	36.0753	1.10711	32.5851	38.6197	34.3886
1.35	5.54	34.4759	0.809092	42.6106	36.2488	33.86
1.35	5.55	35.7062	1.60022	22.3133	38.0541	34.4719
1.35	5.56	39.0018	1.1405	34.1971	41.5675	38.1312
1.35	5.57	39.5206	2.00091	19.7513	43.125	37.9977
1.35	6.36	34.9477	0.244815	142.752	35.2621	34.4313
1.35	6.37	32.9476	0.32074	102.724	33.2935	32.245
1.35	6.38	30.0934	0.355809	84.5774	30.616	29.317
1.35	6.39	30.0669	0.286444	104.966	30.7273	29.7053
1.35	6.4	30.1406	0.179544	167.873	30.455	29.9514
1.35	6.41	27.079	0.268663	100.791	27.4694	26.6934
1.35	6.42	25.1085	0.131897	190.364	25.3092	24.9398
1.35	6.43	26.6364	0.255827	104.119	27.2599	26.3879
1.35	6.44	25.5454	0.243359	104.97	26.0531	25.2586
1.35	6.45	21.9276	0.23718	92.4513	22.4323	21.6612
1.35	6.46	21.9337	0.256675	85.4531	22.5354	21.642
1.35	6.47	23.7297	0.232634	102.005	24.2969	23.5103
1.35	6.48	21.4835	0.210131	102.239	21.8806	21.1825
1.35	6.49	18.069	0.167796	107.684	18.4623	17.9093
1.35	6.5	19.392	0.175573	110.45	19.801	19.2135
1.35	6.51	21.0703	0.158042	133.32	21.4059	20.9004
1.35	6.52	17.888	0.164505	108.738	18.2319	17.7398
1.35	6.53	16.6034	0.15177	109.399	16.8424	16.4064
1.35	6.54	19.5022	0.156054	124.971	19.7927	19.2811
1.35	6.55	19.0659	0.159885	119.248	19.3073	18.8125
1.35	6.56	15.4627	0.186213	83.0381	15.7206	15.2075
1.35	6.57	16.6421	0.154516	107.705	16.923	16.4948
1.35	6.58	19.7622	0.151674	130.294	20.0117	19.5821
1.35	6.59	18.3813	0.205739	89.3429	18.6632	18.0396
1.35	6.6	15.3797	0.191655	80.247	15.6752	15.0855
1.35	7.36	8.04019	0.324151	24.8038	8.48814	7.58112
1.35	7.37	8.9531	0.243006	36.8431	9.4522	8.60994
1.35	7.38	9.72334	0.130329	74.6062	9.99739	9.59369
1.35	7.39	6.47624	0.116178	55.7443	6.67171	6.29524
1.35	7.4	5.54496	0.11245	49.3103	5.80602	5.45114
1.35	7.41	9.08307	0.146332	62.0718	9.40012	8.94226
1.35	7.42	9.21805	0.233696	39.4446	9.81395	9.0681
1.35	7.43	6.81383	0.28726	23.7201	7.33998	6.57341
1.35	7.44	9.08636	0.178345	50.9481	9.46354	8.88466
1.35	7.45	11.9702	0.122262	97.906	12.2066	11.8045
1.35	7.46	11.5362	0.151308	76.2433	11.8875	11.4038
1.35	7.47	11.3372	0.277641	40.8342	12.0683	11.1686
1.35	7.48	14.1001	0.221689	63.6029	14.5841	13.718
1.35	7.49	16.0985	0.067259	239.351	16.2238	16.0082
1.35	7.5	16.1553	0.163484	98.819	16.5284	15.9446
1.35	7.51	15.9226	0.0775099	205.427	16.0596	15.7812
1.35	7.52	17.3467	0.23741	73.0665	17.8116	17.1168
1.35	7.53	19.9164	0.244212	81.5539	20.516	19.6686
1.35	7.54	20.8172	0.377402	55.159	21.8127	20.6086
1.35	7.55	21.4675	0.336084	63.8752	22.3147	21.2589
1.35	7.56	23.6723	0.133758	176.979	23.9302	23.5482
1.35	7.57	25.5602	0.26367	96.9399	26.2232	25.3541
1.35	7.58	26.0493	0.479965	54.2733	27.2858	25.6224
1.35	7.59	27.2942	0.286128	95.3916	27.8602	26.9352
1.35	7.6	29.8876	0.247543	120.737	30.3798	29.6978
1.36	1.37	3.81427	0.0118734	321.244	3.83189	3.7918
1.36	1.38	5.43893	0.0895212	60.7558	5.53225	5.24499
1.36	1.39	4.99382	0.189857	26.3031	5.45321	4.83833
1.36	1.4	6.16577	0.397654	15.5054	7.2219	5.98792
1.36	1.41	8.66446	0.327188	26.4816	9.51654	8.42035
1.36	1.42	9.92532	0.228664	43.4057	10.4451	9.57488
1.36	1.43	10.465	0.258889	40.4228	11.0932	10.1612
1.36	1.44	12.0081	0.209948	57.1956	12.4315	11.6885
1.36	1.45	14.2051	0.252816	56.1876	14.7188	13.7693
1.36	1.46	15.1684	0.244134	62.1316	15.694	14.8208
1.36	1.47	16.3199	0.385045	42.3844	17.2682	15.978
1.36	1.48	18.2796	0.259929	70.3256	18.8486	17.8884
1.36	1.49	19.8186	0.279982	70.7852	20.3036	19.297
1.36	1.5	21.0221	0.445008	47.2398	22.0911	20.4479
1.36	1.51	22.3769	0.653803	34.2258	24.0966	21.9769
1.36	1.52	24.3212	0.437576	55.5817	25.4292	24.0123
1.36	1.53	25.5939	0.452273	56.5895	26.5673	24.8577
1.36	1.54	26.5581	0.602003	44.1163	27.3254	25.3935
1.36	1.55	28.7892	1.00162	28.7426	31.0906	27.664
1.36	2.33	30.3238	0.563224	53.8398	31.6577	29.8644
1.36	2.34	29.4001	0.453004	64.9003	30.5926	29.1138
1.36	2.35	27.1296	0.396671	68.3933	28.1313	26.7466
1.36	2.36	25.4451	0.51711	49.2064	26.7527	25.0065
1.36	2.37	24.8986	0.362687	68.6504	25.7962	24.5505
1.36	2.38	23.4742	0.25608	91.6677	24.0384	23.2019
1.36	2.39	21.2235	0.21791	97.3954	21.7354	20.951
1.36	2.4	19.8868	0.284293	69.9516	20.5625	19.6207
1.36	2.41	19.1303	0.286174	66.8485	19.8138	18.9023
1.36	2.42	16.909	0.269016	62.8549	17.5929	16.6883
1.36	2.43	14.0796	0.324323	43.4124	14.7898	13.7917
1.36	2.44	14.906	0.292183	51.016	15.5677	14.6222
1.36	2.45	14.3714	0.406657	35.3402	15.3753	13.9594
1.36	2.46	11.065	0.391091	28.2926	12.0269	10.701
1.36	2.47	10.0241	0.334408	29.9756	10.8442	9.75729
1.36	2.48	11.3384	0.26744	42.3961	11.9012	11.0366
1.36	2.49	9.74224	0.202914	48.0118	10.0411	9.43847
1.36	2.5	6.05176	0.233819	25.8823	6.39951	5.69074
1.36	2.51	7.43847	0.228323	32.5787	7.89409	7.22697
1.36	2.52	9.326	0.153886	60.6034	9.60333	9.12244
1.36	2.53	6.90304	0.0954087	72.3524	7.0638	6.78393
1.36	2.54	5.40241	0.0762883	70.8156	5.56186	5.31807
1.36	2.55	9.19173	0.096922	94.8364	9.35687	9.03833
1.36	2.56	10.2567	0.0987936	103.82	10.4155	10.1241
1.36	3.46	13.3876	1.5402	8.69213	14.2022	9.3142
1.36	3.47	11.1725	0.359518	31.0762	12.0235	10.8385
1.36	3.48	13.7467	0.17718	77.586	13.9738	13.4572
1.36	3.49	11.7404	0.219065	53.5933	12.0792	11.3301
1.36	3.5	11.2538	0.123253	91.3063	11.4023	11.0082
1.36	3.51	15.0446	0.106699	141	15.1566	14.8129
1.36	3.52	15.4486	0.143066	107.983	15.6412	15.2
1.36	3.53	13.584	0.179037	75.8726	13.7712	13.2134
1.36	3.54	15.5497	0.149339	104.124	15.7832	15.3248
1.36	3.55	18.6843	0.195613	95.517	18.8986	18.2961
1.36	3.56	19.1783	0.214063	89.5918	19.481	18.7841
1.36	3.57	17.5013	0.227092	77.0672	18.0395	17.3267
1.36	3.58	19.333	0.289163	66.8586	20.0214	19.0594
1.36	3.59	22.7128	0.242545	93.6437	23.3182	22.5075
1.36	3.6	22.2369	0.229154	97.0392	22.7935	22.005
1.36	3.61	21.6441	0.310337	69.7439	22.4379	21.4074
1.36	3.62	24.71	0.254591	97.0579	25.3491	24.5089
1.36	3.63	26.5624	0.235347	112.865	27.1199	26.2948
1.36	3.64	26.0371	0.218752	119.026	26.491	25.7705
1.36	3.65	27.5543	0.269706	102.164	28.0631	27.0825
1.36	3.66	30.3133	0.329347	92.0408	31.095	29.9043
1.36	3.67	31.2927	0.222883	140.4	31.8052	31.065
1.36	4.33	36.3605	0.345683	105.185	37.0043	35.905
1.36	4.34	37.0528	0.33364	111.056	37.5853	36.6373
1.36	4.35	34.6701	0.294282	117.812	35.3039	34.3485
1.36	4.36	31.9352	0.413872	77.1619	32.8316	31.4955
1.36	4.37	32.4437	0.277572	116.884	33.0405	32.1553
1.36	4.38	32.506	0.276327	117.636	33.0651	32.1948
1.36	4.39	29.3076	0.40749	71.9221	30.0726	28.8485
1.36	4.4	27.3746	0.2589	105.734	27.7704	27.0379
1.36	4.41	28.9723	0.15	193.148	29.2869	28.7893
1.36	4.42	28.1511	0.300861	93.5687	28.6749	27.9162
1.36	4.43	24.5079	0.296762	82.5846	25.072	24.224
1.36	4.44	24.5339	0.186403	131.617	24.9279	24.2883
1.36	4.45	25.997	0.149668	173.698	26.2347	25.782
1.36	4.46	23.4805	0.252796	92.8833	23.9067	23.2136
1.36	4.47	20.4646	0.149243	137.123	20.7122	20.1986
1.36	4.48	22.5695	0.142018	158.919	22.8431	22.3288
1.36	4.49	23.9354	0.198902	120.337	24.272	23.65
1.36	4.5	20.5839	0.251179	81.949	21.1285	20.3391
1.36	4.51	19.4862	0.201496	96.7077	19.8299	19.2394
1.36	4.52	22.843	0.243737	93.7198	23.3166	22.6062
1.36	4.53	22.4637	0.324838	69.1534	23.0848	22.123
1.36	4.54	19.0445	0.295811	64.3808	19.6187	18.7125
1.36	4.55	20.7334	0.282638	73.3568	21.1008	20.3804
1.36	4.56	24.1229	0.266197	90.6207	24.5352	23.8665
1.36	5.3	28.869	0.227621	126.829	29.2941	28.6459
1.36	5.31	28.4705	0.230508	123.512	28.8722	28.2273
1.36	5.32	24.7543	0.22924	107.984	25.1379	24.499
1.36	5.33	25.8592	0.177613	145.593	26.1366	25.6399
1.36	5.34	28.5373	0.197397	144.568	28.9776	28.3181
1.36	5.35	26.0298	0.269833	96.4663	26.5471	25.7618
1.36	5.36	23.9446	0.238655	100.331	24.4332	23.7279
1.36	5.37	27.2282	0.261641	104.067	27.7761	26.9856
1.36	5.38	28.0469	0.21367	131.263	28.4376	27.8568
1.36	5.39	24.6635	0.201606	122.335	25.0037	24.4363
1.36	5.4	25.1406	0.357943	70.2364	26.0403	24.8554
1.36	5.41	28.6728	0.284211	100.885	29.3152	28.3502
1.36	5.42	27.5365	0.295012	93.34	28.2151	27.2884
1.36	5.43	25.1474	0.257781	97.5531	25.6643	24.779
1.36	5.44	28.0991	0.258441	108.725	28.5024	27.7674
1.36	5.45	30.2349	0.178579	169.308	30.5746	29.9634
1.36	5.46	27.979	0.34341	81.4742	28.833	27.6806
1.36	5.47	27.833	0.326541	85.2358	28.2625	27.5211
1.36	5.48	31.5986	0.33231	95.0875	32.0756	31.2855
1.36	5.49	32.3193	0.358889	90.0539	33.1096	31.8653
1.36	5.5	30.2238	0.421372	71.7271	30.8697	29.8306
1.36	5.51	32.2443	0.861673	37.4206	33.2267	31.3291
1.36	5.52	35.586	0.680355	52.305	36.7107	34.9416
1.36	5.53	35.6765	1.16207	30.7009	38.2772	33.7707
1.36	5.54	34.0955	0.808008	42.197	35.8469	33.3929
1.36	5.55	35.6489	1.50777	23.6435	37.8465	34.497
1.36	5.56	38.8299	1.07752	36.0364	41.4015	38.0548
1.36	5.57	39.1777	2.11723	18.5042	42.8488	37.5553
1.36	6.36	35.0494	0.332427	105.435	35.4839	34.3173
1.36	6.37	33.3812	0.390967	85.3809	33.8049	32.465
1.36	6.38	30.2885	0.430303	70.3888	30.8317	29.2737
1.36	6.39	30.0634	0.345834	86.9299	30.7606	29.5048
1.36	6.4	30.5602	0.23453	130.304	30.9562	30.3243
1.36	6.41	27.7054	0.328752	84.2745	28.1464	27.1479
1.36	6.42	25.3021	0.179198	141.197	25.5844	25.088
1.36	6.43	26.833	0.26803	100.112	27.4161	26.5492
1.36	6.44	26.2683	0.274249	95.7827	26.712	25.8445
1.36	6.45	22.6132	0.270274	83.6679	23.03	22.1707
1.36	6.46	22.1023	0.237244	93.1629	22.6448	21.8921
1.36	6.47	24.1656	0.222515	108.602	24.6763	23.8856
1.36	6.48	22.4479	0.231839	96.8255	22.7553	21.986
1.36	6.49	18.7907	0.203869	92.1705	19.1325	18.4071
1.36	6.5	19.52	0.114455	170.548	19.7841	19.4291
1.36	6.51	21.6032	0.140749	153.487	21.9083	21.4562
1.36	6.52	18.799	0.135425	138.815	19.0907	18.62
1.36	6.53	16.8492	0.0974703	172.865	16.9594	16.6959
1.36	6.54	19.6803	0.106108	185.474	19.7906	19.4988
1.36	6.55	19.948	0.144172	138.363	20.1636	19.776
1.36	6.56	16.3887	0.168149	97.465	16.6369	16.1718
1.36	6.57	16.7954	0.22197	75.6652	17.072	16.4469
1.36	6.58	20.2366	0.217475	93.0524	20.5375	19.9238
1.36	6.59	19.4477	0.237144	82.008	19.7553	19.1959
1.36	6.6	16.1772	0.294414	54.947	16.6119	15.661
1.36	7.36	9.83713	0.303417	32.4212	10.2683	9.33167
1.36	7.37	11.3898	0.18645	61.0875	11.7437	11.0339
1.36	7.38	11.0901	0.0760159	145.891	11.2009	10.9619
1.36	7.39	7.31836	0.0485162	150.844	7.38091	7.22586
1.36	7.4	8.02215	0.12963	61.885	8.1415	7.78049
1.36	7.41	10.9726	0.102696	106.846	11.1683	10.7943
1.36	7.42	9.74043	0.188815	51.5871	10.2264	9.60288
1.36	7.43	7.4148	0.167872	44.1695	7.76312	7.12908
1.36	7.44	10.6539	0.161839	65.8304	10.9239	10.4154
1.36	7.45	12.7558	0.0425994	299.437	12.8383	12.6741
1.36	7.46	11.2236	0.162256	69.1718	11.5775	11.0495
1.36	7.47	11.3828	0.325769	34.9415	12.11	10.8762
1.36	7.48	14.7392	0.29311	50.2855	15.2692	14.1458
1.36	7.49	16.0403	0.0946666	169.44	16.1818	15.9065
1.36	7.5	15.4453	0.183492	84.1744	15.8446	15.2201
1.36	7.51	15.5565	0.103677	150.049	15.7166	15.412
1.36	7.52	17.6894	0.139343	126.949	17.8921	17.515
1.36	7.53	19.8284	0.119339	166.151	20.0755	19.7005
1.36	7.54	20.2778	0.385493	52.6023	21.2398	19.8868
1.36	7.55	21.4355	0.316995	67.6209	22.2321	21.211
1.36	7.56	23.8868	0.121964	195.851	24.0616	23.726
1.36	7.57	25.2554	0.318745	79.234	26.0257	24.9566
1.36	7.58	25.542	0.512238	49.8635	26.8207	25.0103
1.36	7.59	27.2449	0.302468	90.0752	27.8555	26.8847
1.36	7.6	29.8299	0.321545	92.7706	30.403	29.3288
1.37	1.38	3.79283	0.0288671	131.389	3.82076	3.72408
1.37	1.39	5.42071	0.20095	26.9754	5.9152	5.26378
1.37	1.4	5.14323	0.412938	12.4552	6.22458	4.86634
1.37	1.41	6.32459	0.457015	13.8389	7.51664	5.98364
1.37	1.42	8.74437	0.329908	26.5055	9.5874	8.417
1.37	1.43	10.0475	0.35852	28.0249	10.9722	9.74856
1.37	1.44	10.5513	0.314926	33.5039	11.3384	10.291
1.37	1.45	12.3629	0.320344	38.5926	13.1607	12.05
1.37	1.46	14.2058	0.316182	44.9292	14.9828	13.8994
1.37	1.47	15.4294	0.447204	34.5018	16.5895	15.1649
1.37	1.48	16.6444	0.322655	51.5858	17.4265	16.3006
1.37	1.49	18.3125	0.366964	49.9027	19.1121	17.8094
1.37	1.5	20.1173	0.520751	38.6313	21.423	19.5873
1.37	1.51	21.2142	0.74051	28.648	23.1701	20.7394
1.37	1.52	22.7089	0.537567	42.2438	24.055	22.1519
1.37	1.53	24.3277	0.520124	46.7728	25.5349	23.6709
1.37	1.54	25.6526	0.575664	44.5617	26.6454	24.6363
1.37	1.55	27.5863	1.12846	24.4461	30.4332	26.6545
1.37	2.33	30.1719	0.66431	45.4185	31.8036	29.6357
1.37	2.34	29.7118	0.545989	54.4183	31.151	29.4144
1.37	2.35	27.5092	0.477248	57.6412	28.7268	27.1937
1.37	2.36	25.3621	0.5931	42.7619	26.8846	24.9237
1.37	2.37	24.9663	0.423282	58.9828	26.0583	24.641
1.37	2.38	24.0933	0.316502	76.1236	24.821	23.8661
1.37	2.39	21.6844	0.288756	75.096	22.377	21.4673
1.37	2.4	19.822	0.353647	56.0504	20.6861	19.5611
1.37	2.41	19.4951	0.361246	53.9664	20.3594	19.1371
1.37	2.42	17.8165	0.32727	54.4399	18.6511	17.5311
1.37	2.43	14.4957	0.376877	38.4627	15.3818	14.2496
1.37	2.44	14.8967	0.330755	45.0384	15.6801	14.548
1.37	2.45	15.2	0.383913	39.5922	16.2019	14.9304
1.37	2.46	12.297	0.383465	32.0682	13.2836	12.0514
1.37	2.47	10.1166	0.353571	28.6126	11.0399	9.862
1.37	2.48	11.6559	0.209525	55.6302	12.1885	11.5255
1.37	2.49	11.2725	0.0949304	118.745	11.431	11.1597
1.37	2.5	7.59916	0.11217	67.7465	7.80259	7.42356
1.37	2.51	7.42921	0.148435	50.0502	7.77492	7.30319
1.37	2.52	10.3217	0.104487	98.7846	10.4928	10.1956
1.37	2.53	9.01614	0.084941	106.146	9.18024	8.8985
1.37	2.54	6.17976	0.118784	52.0254	6.29029	5.89775
1.37	2.55	9.30029	0.203673	45.6628	9.48894	8.84442
1.37	2.56	11.5501	0.212025	54.4752	11.7595	11.0345
1.37	3.46	16.8247	1.66811	10.0861	17.7771	12.4335
1.37	3.47	14.5877	0.40749	35.799	15.4637	14.2214
1.37	3.48	16.9377	0.207361	81.6823	17.2286	16.6146
1.37	3.49	14.5224	0.290816	49.9367	14.8595	13.9923
1.37	3.5	14.4168	0.109948	131.123	14.5547	14.19
1.37	3.51	18.1323	0.0960681	188.745	18.2285	17.916
1.37	3.52	17.9732	0.133002	135.134	18.1372	17.6933
1.37	3.53	15.8809	0.138899	114.334	16.0342	15.5634
1.37	3.54	18.1975	0.102388	177.731	18.379	18.0553
1.37	3.55	21.2409	0.158063	134.382	21.4151	20.9022
1.37	3.56	21.1714	0.164475	128.721	21.3797	20.813
1.37	3.57	19.3863	0.24369	79.5532	19.9844	19.095
1.37	3.58	21.617	0.323809	66.7585	22.3788	21.3061
1.37	3.59	24.826	0.262636	94.5264	25.5044	24.6289
1.37	3.6	23.8263	0.273662	87.0646	24.5017	23.5743
1.37	3.61	23.2957	0.370282	62.9134	24.2477	23.0552
1.37	3.62	26.6452	0.30749	86.6538	27.4488	26.4701
1.37	3.63	28.148	0.282635	99.5916	28.8461	27.9392
1.37	3.64	27.271	0.28279	96.4355	27.9064	27.034
1.37	3.65	29.0703	0.315485	92.1448	29.8064	28.6771
1.37	3.66	31.9487	0.389696	81.9835	32.9561	31.6878
1.37	3.67	32.5265	0.29904	108.77	33.2859	32.3356
1.37	4.33	38.2298	0.391875	97.5561	38.9157	37.8281
1.37	4.34	39.2378	0.378049	103.79	39.9543	38.8759
1.37	4.35	36.9155	0.340142	108.53	37.5754	36.6253
1.37	4.36	34.0124	0.467928	72.6872	35.0834	33.6264
1.37	4.37	34.693	0.308365	112.507	35.4017	34.4227
1.37	4.38	35.0494	0.289235	121.18	35.6105	34.8342
1.37	4.39	31.8005	0.434973	73.1092	32.6116	31.4376
1.37	4.4	29.7796	0.281742	105.698	30.2593	29.528
1.37	4.41	31.6385	0.163059	194.031	31.9386	31.4085
1.37	4.42	31.0515	0.326954	94.9721	31.645	30.753
1.37	4.43	27.3229	0.321832	84.8979	27.8945	27.0404
1.37	4.44	27.3575	0.191059	143.188	27.7172	27.1374
1.37	4.45	29.1225	0.165607	175.854	29.373	28.8752
1.37	4.46	26.7258	0.266924	100.125	27.198	26.4153
1.37	4.47	23.6557	0.180726	130.893	23.9421	23.3039
1.37	4.48	25.7646	0.198606	129.727	26.0797	25.4141
1.37	4.49	27.3873	0.217778	125.758	27.6706	27.0233
1.37	4.5	24.1404	0.261527	92.3053	24.6664	23.8446
1.37	4.51	22.9319	0.21921	104.611	23.236	22.5974
1.37	4.52	26.3296	0.249368	105.586	26.743	26.0187
1.37	4.53	26.1443	0.325306	80.3683	26.7299	25.8039
1.37	4.54	22.7135	0.304852	74.5065	23.2519	22.3747
1.37	4.55	24.2211	0.343803	70.4505	24.6496	23.7275
1.37	4.56	27.6945	0.309715	89.4194	28.076	27.3589
1.37	5.3	32.6372	0.239494	136.276	33.0845	32.4193
1.37	5.31	32.2313	0.250637	128.597	32.6366	31.994
1.37	5.32	28.5283	0.232694	122.6	28.9032	28.2774
1.37	5.33	29.663	0.18562	159.805	29.9553	29.4196
1.37	5.34	32.3081	0.203156	159.031	32.7536	32.0818
1.37	5.35	29.7322	0.273296	108.791	30.2428	29.4488
1.37	5.36	27.6731	0.247761	111.693	28.1824	27.4394
1.37	5.37	30.9143	0.279273	110.696	31.5002	30.6883
1.37	5.38	31.6353	0.226832	139.466	32.0458	31.4112
1.37	5.39	28.1733	0.221221	127.353	28.5468	27.9621
1.37	5.4	28.6246	0.38845	73.6891	29.5956	28.3571
1.37	5.41	32.0922	0.317845	100.968	32.7863	31.7894
1.37	5.42	30.7904	0.342441	89.9144	31.5834	30.4859
1.37	5.43	28.2981	0.306211	92.4139	28.9379	27.9582
1.37	5.44	31.2276	0.31204	100.076	31.7243	30.9031
1.37	5.45	33.2519	0.227608	146.093	33.7254	33.0075
1.37	5.46	30.7592	0.390677	78.7331	31.7429	30.4953
1.37	5.47	30.5447	0.396403	77.0546	31.0965	30.1692
1.37	5.48	34.3423	0.399188	86.0303	34.9317	33.9635
1.37	5.49	34.8609	0.431985	80.6993	35.8562	34.4366
1.37	5.5	32.5274	0.505382	64.3621	33.4179	32.083
1.37	5.51	34.5708	0.940089	36.7739	35.6873	33.6058
1.37	5.52	37.9664	0.75218	50.4752	39.3196	37.2738
1.37	5.53	37.9297	1.1973	31.6793	40.5358	35.9188
1.37	5.54	36.0855	0.874883	41.2461	37.875	35.3252
1.37	5.55	37.5411	1.61799	23.2023	39.8624	36.2395
1.37	5.56	40.6982	1.04068	39.1074	43.0598	39.847
1.37	5.57	40.8495	2.11208	19.3409	44.7353	39.2332
1.37	6.36	36.1662	0.378891	95.4526	36.9002	35.5167
1.37	6.37	34.3439	0.350854	97.8867	34.7517	33.5432
1.37	6.38	31.1389	0.44067	70.6627	31.9469	30.2724
1.37	6.39	31.3278	0.406052	77.1522	32.2729	30.9271
1.37	6.4	32.0046	0.293063	109.207	32.4519	31.6776
1.37	6.41	28.9469	0.376766	76.8299	29.6101	28.5835
1.37	6.42	26.6817	0.259539	102.804	27.1821	26.3741
1.37	6.43	28.648	0.341879	83.7955	29.4603	28.3218
1.37	6.44	28.1172	0.331332	84.8611	28.8155	27.8109
1.37	6.45	24.3594	0.325321	74.8781	25.0426	24.0735
1.37	6.46	24.214	0.329713	73.4396	25.0059	23.9691
1.37	6.47	26.598	0.290337	91.6108	27.3242	26.3611
1.37	6.48	24.8354	0.268278	92.5733	25.367	24.5759
1.37	6.49	21.2263	0.222119	95.5626	21.7229	21.0468
1.37	6.5	22.3061	0.17636	126.48	22.7432	22.1735
1.37	6.51	24.6061	0.124661	197.385	24.8096	24.4878
1.37	6.52	21.853	0.103097	211.965	22.05	21.7468
1.37	6.53	20.1777	0.122584	164.603	20.3925	20.0139
1.37	6.54	23.2108	0.121123	191.631	23.4203	23.043
1.37	6.55	23.4118	0.14908	157.042	23.7192	23.221
1.37	6.56	19.8942	0.181384	109.68	20.2283	19.6928
1.37	6.57	20.5262	0.201999	101.615	20.7647	20.2135
1.37	6.58	23.9523	0.192597	124.365	24.2072	23.6723
1.37	6.59	23.0279	0.221098	104.152	23.4249	22.7562
1.37	6.6	19.8077	0.281179	70.4453	20.29	19.3015
1.37	7.36	12.5968	0.38938	32.3511	13.0989	11.9817
1.37	7.37	14.1801	0.297499	47.6642	14.8189	13.7871
1.37	7.38	14.4971	0.100021	144.941	14.6964	14.3593
1.37	7.39	10.832	0.0556703	194.573	10.9265	10.7629
1.37	7.4	10.6839	0.155543	68.6878	11.0595	10.5732
1.37	7.41	13.8456	0.186094	74.4009	14.2574	13.653
1.37	7.42	12.9473	0.268406	48.2378	13.6524	12.7872
1.37	7.43	9.95136	0.272308	36.5444	10.4396	9.70988
1.37	7.44	12.5377	0.195434	64.1533	12.9492	12.325
1.37	7.45	15.1114	0.141488	106.804	15.3551	14.9864
1.37	7.46	13.4096	0.209897	63.8864	13.9069	13.1635
1.37	7.47	12.532	0.367838	34.0693	13.4718	12.2624
1.37	7.48	15.9915	0.323582	49.4202	16.7633	15.6412
1.37	7.49	17.7255	0.131265	135.036	17.9843	17.5507
1.37	7.5	16.5821	0.209753	79.0552	17.1036	16.4307
1.37	7.51	15.8661	0.133882	118.509	16.09	15.7041
1.37	7.52	18.2312	0.258683	70.4769	18.7148	17.9559
1.37	7.53	20.7412	0.210898	98.3468	21.1747	20.5275
1.37	7.54	20.6638	0.477114	43.3101	21.9084	20.3918
1.37	7.55	21.3692	0.439841	48.5839	22.4738	21.0012
1.37	7.56	24.2196	0.225253	107.522	24.6144	23.9269
1.37	7.57	25.6669	0.409397	62.6944	26.7144	25.3866
1.37	7.58	25.4362	0.624147	40.7536	27.0455	24.9466
1.37	7.59	26.9472	0.437685	61.5675	27.8407	26.4635
1.37	7.6	29.8661	0.38131	78.3251	30.7297	29.5591
1.38	1.39	3.81025	0.0211216	180.396	3.86235	3.79164
1.38	1.4	5.41884	0.0676275	80.1277	5.55871	5.32567
1.38	1.41	5.09893	0.209457	24.3436	5.46804	4.80796
1.38	1.42	6.14499	0.156708	39.213	6.43242	5.96636
1.38	1.43	8.52024	0.0960513	88.7052	8.73401	8.4466
1.38	1.44	9.74359	0.0992342	98.1878	9.88282	9.55343
1.38	1.45	10.6042	0.141812	74.7765	10.8354	10.3971
1.38	1.46	12.0861	0.163143	74.083	12.3231	11.8071
1.38	1.47	14.1324	0.150937	93.6307	14.5032	14.0248
1.38	1.48	15.4163	0.144175	106.927	15.6622	15.2196
1.38	1.49	16.3562	0.214859	76.1252	16.6302	16.1038
1.38	1.5	18.259	0.271308	67.2997	18.9154	17.9733
1.38	1.51	19.9245	0.447847	44.4895	21.0951	19.6615
1.38	1.52	21.1725	0.310524	68.1833	21.807	20.7478
1.38	1.53	22.3456	0.330889	67.5321	22.8892	21.7876
1.38	1.54	23.9672	0.406812	58.9147	24.3979	23.0315
1.38	1.55	26.1682	0.757447	34.5479	28.0611	25.4277
1.38	2.33	28.6916	0.423472	67.7533	29.5861	28.1674
1.38	2.34	28.3647	0.313581	90.4541	29.1074	28.1334
1.38	2.35	25.814	0.289538	89.1557	26.399	25.5872
1.38	2.36	23.7383	0.346254	68.5575	24.5173	23.4788
1.38	2.37	23.8753	0.148768	160.487	24.1379	23.6353
1.38	2.38	22.9558	0.228737	100.359	23.5403	22.7495
1.38	2.39	20.1143	0.189139	106.346	20.5676	19.8877
1.38	2.4	18.5747	0.187528	99.0503	18.9812	18.3211
1.38	2.41	18.8638	0.231879	81.3519	19.4241	18.6512
1.38	2.42	16.9007	0.178859	94.4917	17.3334	16.7372
1.38	2.43	13.4144	0.258916	51.8098	14.0549	13.1678
1.38	2.44	14.6326	0.226213	64.6852	15.2	14.4977
1.38	2.45	15.4426	0.15566	99.2073	15.7185	15.2415
1.38	2.46	12.2498	0.174006	70.3986	12.532	12.0029
1.38	2.47	10.4622	0.123299	84.8526	10.6421	10.2349
1.38	2.48	13.0311	0.159609	81.6436	13.2538	12.752
1.38	2.49	12.7531	0.264829	48.1562	13.0889	12.1301
1.38	2.5	9.05571	0.264607	34.2233	9.33002	8.42233
1.38	2.51	9.92201	0.228822	43.3612	10.2575	9.41056
1.38	2.52	13.0791	0.219716	59.5275	13.2842	12.5341
1.38	2.53	11.7263	0.19835	59.1193	11.9074	11.2479
1.38	2.54	9.5708	0.266561	35.9048	9.73223	8.88067
1.38	2.55	12.9166	0.302456	42.7056	13.1312	12.1499
1.38	2.56	14.9692	0.249634	59.9643	15.214	14.348
1.38	3.46	18.651	1.53803	12.1265	19.4139	14.5738
1.38	3.47	16.3544	0.310269	52.7104	17.0295	15.9941
1.38	3.48	18.6434	0.173083	107.713	18.8676	18.41
1.38	3.49	16.2114	0.246269	65.8283	16.5898	15.8084
1.38	3.5	15.2556	0.0816204	186.909	15.346	15.1179
1.38	3.51	18.8824	0.165603	114.022	19.0069	18.48
1.38	3.52	19.0356	0.255172	74.5989	19.2667	18.437
1.38	3.53	16.3642	0.250447	65.3399	16.5867	15.8147
1.38	3.54	18.1171	0.238848	75.8523	18.3686	17.539
1.38	3.55	21.4876	0.303993	70.6846	21.7364	20.7512
1.38	3.56	21.2048	0.243241	87.1761	21.4996	20.6805
1.38	3.57	18.8304	0.0984794	191.211	18.9579	18.6437
1.38	3.58	20.7604	0.225772	91.9531	21.2385	20.4951
1.38	3.59	24.0924	0.145736	165.315	24.3777	23.8809
1.38	3.6	22.8901	0.186488	122.743	23.3421	22.6916
1.38	3.61	21.8239	0.224015	97.4213	22.1953	21.5622
1.38	3.62	25.2267	0.161522	156.181	25.5027	24.9895
1.38	3.63	26.8537	0.185269	144.945	27.2896	26.6704
1.38	3.64	25.5711	0.258404	98.9579	26.1643	25.2816
1.38	3.65	27.1378	0.175617	154.528	27.3841	26.8891
1.38	3.66	30.2758	0.205439	147.371	30.726	30.0076
1.38	3.67	30.8369	0.16192	190.446	31.0903	30.5971
1.38	4.33	37.2197	0.425315	87.511	38.2184	36.7192
1.38	4.34	38.2945	0.348818	109.784	39.0732	37.8853
1.38	4.35	35.7429	0.363086	98.4421	36.6376	35.3636
1.38	4.36	32.9682	0.365735	90.1424	33.6048	32.4729
1.38	4.37	34.0377	0.226107	150.538	34.4968	33.731
1.38	4.38	34.2983	0.335578	102.207	35.1227	33.993
1.38	4.39	30.8495	0.434048	71.0739	31.8868	30.4616
1.38	4.4	29.1783	0.271889	107.317	29.7892	28.8379
1.38	4.41	31.3313	0.241699	129.63	31.8565	31.0232
1.38	4.42	30.526	0.303162	100.692	31.2627	30.2231
1.38	4.43	26.801	0.289369	92.6187	27.5271	26.5457
1.38	4.44	27.3483	0.234372	116.688	27.8646	27.0028
1.38	4.45	29.169	0.15161	192.395	29.4931	29.028
1.38	4.46	26.5082	0.237416	111.653	27.0415	26.2532
1.38	4.47	23.7779	0.135685	175.244	24.0194	23.6081
1.38	4.48	26.3344	0.170445	154.504	26.5064	26.0075
1.38	4.49	27.8553	0.193273	144.124	28.2592	27.6454
1.38	4.5	24.5106	0.2488	98.5153	25.1032	24.2535
1.38	4.51	23.8553	0.18357	129.952	24.2275	23.6833
1.38	4.52	27.407	0.208343	131.548	27.874	27.2382
1.38	4.53	26.984	0.284976	94.6889	27.6209	26.6651
1.38	4.54	23.784	0.259268	91.7352	24.3497	23.493
1.38	4.55	25.7824	0.300054	85.926	26.1191	25.2084
1.38	4.56	29.1222	0.240412	121.135	29.5234	28.8107
1.38	5.3	33.3886	0.163089	204.727	33.6284	33.1459
1.38	5.31	33.0321	0.179594	183.927	33.4057	32.7818
1.38	5.32	29.2596	0.192512	151.989	29.6524	28.989
1.38	5.33	29.9309	0.153653	194.795	30.2297	29.7322
1.38	5.34	32.5919	0.206355	157.941	33.0951	32.3409
1.38	5.35	30.0969	0.256636	117.274	30.6813	29.7935
1.38	5.36	27.6834	0.26765	103.431	28.2603	27.4092
1.38	5.37	30.6405	0.319824	95.8041	31.3087	30.3219
1.38	5.38	31.4745	0.234025	134.492	31.9895	31.1863
1.38	5.39	27.9211	0.208899	133.658	28.379	27.6582
1.38	5.4	27.9216	0.435581	64.1019	28.9868	27.4918
1.38	5.41	31.3483	0.361476	86.7231	32.1721	30.9676
1.38	5.42	30.1133	0.292604	102.915	30.6458	29.814
1.38	5.43	27.2785	0.285437	95.5675	27.7626	26.946
1.38	5.44	29.9341	0.33663	88.923	30.5791	29.4856
1.38	5.45	32.066	0.232786	137.749	32.4803	31.717
1.38	5.46	29.4454	0.308931	95.3138	30.0791	29.071
1.38	5.47	28.8418	0.403878	71.4122	29.5604	28.3754
1.38	5.48	32.6301	0.419998	77.6912	33.4009	32.1624
1.38	5.49	33.2115	0.387206	85.7722	33.87	32.6989
1.38	5.5	30.6081	0.472961	64.716	31.1828	30.0544
1.38	5.51	32.4128	0.953677	33.9872	33.712	31.4623
1.38	5.52	35.9163	0.73648	48.7675	36.9475	35.2054
1.38	5.53	36.0165	1.20157	29.9744	38.7263	34.0965
1.38	5.54	34.0103	0.865834	39.2804	35.9795	33.277
1.38	5.55	35.2023	1.65168	21.313	37.7144	33.7457
1.38	5.56	38.4125	1.05203	36.5126	40.8056	37.4309
1.38	5.57	38.5921	1.91162	20.1881	41.9876	37.1249
1.38	6.36	33.4183	0.284802	117.339	33.7566	32.9032
1.38	6.37	31.359	0.337343	92.9587	31.8163	30.6747
1.38	6.38	28.2598	0.337146	83.8205	28.674	27.5513
1.38	6.39	28.6989	0.281469	101.961	29.2213	28.3029
1.38	6.4	29.1983	0.266892	109.401	29.6444	28.806
1.38	6.41	25.9638	0.330183	78.6347	26.4448	25.51
1.38	6.42	23.9893	0.223411	107.378	24.2752	23.5875
1.38	6.43	26.1436	0.273445	95.6082	26.6401	25.7053
1.38	6.44	25.3745	0.295686	85.8156	25.8819	24.9544
1.38	6.45	21.6002	0.288695	74.82	22.091	21.1704
1.38	6.46	21.9174	0.281186	77.9462	22.4477	21.519
1.38	6.47	24.3687	0.265587	91.7541	24.9005	24.0047
1.38	6.48	22.3883	0.284879	78.5887	22.8377	22.0134
1.38	6.49	18.9428	0.202485	93.5516	19.2508	18.6317
1.38	6.5	20.5514	0.239291	85.8845	21.1535	20.3634
1.38	6.51	22.8714	0.126074	181.412	23.1103	22.6751
1.38	6.52	20.1215	0.127515	157.797	20.2732	19.8656
1.38	6.53	19.017	0.137035	138.774	19.2202	18.8214
1.38	6.54	22.3617	0.132226	169.117	22.5846	22.172
1.38	6.55	22.3276	0.163659	136.427	22.6111	22.1001
1.38	6.56	19.0179	0.21792	87.2701	19.3933	18.7826
1.38	6.57	20.2692	0.142743	141.998	20.5361	20.0442
1.38	6.58	23.6398	0.142876	165.456	23.8989	23.4799
1.38	6.59	22.6455	0.212527	106.554	22.9524	22.3205
1.38	6.6	19.8235	0.195318	101.493	20.2138	19.5523
1.38	7.36	13.0621	0.325426	40.1385	13.4929	12.6249
1.38	7.37	13.6468	0.277892	49.1082	14.1717	13.2862
1.38	7.38	14.1665	0.18939	74.8007	14.5068	13.8884
1.38	7.39	10.7806	0.133619	80.6812	10.9379	10.5453
1.38	7.4	9.42601	0.191308	49.2713	9.78882	9.17604
1.38	7.41	12.2539	0.250709	48.8769	12.6807	11.9836
1.38	7.42	11.7899	0.334179	35.2803	12.6405	11.4583
1.38	7.43	8.24894	0.333249	24.7531	9.04394	7.9262
1.38	7.44	9.89359	0.228433	43.3106	10.2721	9.67352
1.38	7.45	12.8836	0.185378	69.4989	13.2823	12.6909
1.38	7.46	11.5845	0.154038	75.2052	11.9115	11.4292
1.38	7.47	9.94727	0.224068	44.3939	10.4719	9.68561
1.38	7.48	13.0911	0.229071	57.1487	13.5818	12.818
1.38	7.49	15.3744	0.133237	115.392	15.5347	15.1533
1.38	7.5	14.4554	0.122763	117.75	14.686	14.3022
1.38	7.51	13.2555	0.162639	81.5027	13.5432	12.9661
1.38	7.52	15.2012	0.298621	50.9045	15.9046	14.8664
1.38	7.53	18.0744	0.298818	60.4864	18.7757	17.7971
1.38	7.54	18.1951	0.283962	64.0757	18.9264	17.977
1.38	7.55	18.4684	0.315193	58.5941	19.1525	18.0916
1.38	7.56	21.2194	0.224061	94.7034	21.6367	20.8856
1.38	7.57	23.0268	0.223814	102.884	23.5241	22.7538
1.38	7.58	22.8889	0.421425	54.313	23.9407	22.4624
1.38	7.59	24.059	0.323653	74.3359	24.4768	23.6798
1.38	7.6	27.0074	0.256988	105.092	27.3783	26.7341
1.39	1.4	3.8121	0.0288381	132.19	3.87838	3.78276
1.39	1.41	5.42191	0.0751467	72.1509	5.50709	5.29497
1.39	1.42	5.21404	0.134816	38.6753	5.39654	4.97011
1.39	1.43	5.99213	0.133057	45.0343	6.1563	5.74555
1.39	1.44	8.26678	0.236342	34.978	8.52223	7.78989
1.39	1.45	9.91467	0.222339	44.5926	10.2253	9.48149
1.39	1.46	10.412	0.163645	63.6258	10.613	10.1686
1.39	1.47	12.0726	0.136764	88.2735	12.3155	11.8773
1.39	1.48	14.1797	0.167254	84.7795	14.3688	13.8835
1.39	1.49	15.2298	0.227094	67.0639	15.5448	14.8116
1.39	1.5	16.4026	0.228994	71.629	16.7816	15.9554
1.39	1.51	18.1524	0.340969	53.2377	19.0369	17.93
1.39	1.52	19.9803	0.208462	95.8463	20.3241	19.6871
1.39	1.53	20.9355	0.289982	72.1957	21.2258	20.2439
1.39	1.54	22.059	0.524616	42.048	22.6087	20.9267
1.39	1.55	24.4842	0.701775	34.889	25.8563	23.412
1.39	2.33	26.0781	0.365133	71.4209	26.6801	25.6467
1.39	2.34	25.3939	0.215271	117.963	25.8942	25.2064
1.39	2.35	22.8881	0.211367	108.286	23.254	22.6235
1.39	2.36	21.0961	0.283666	74.3693	21.6617	20.7979
1.39	2.37	20.9995	0.136925	153.365	21.2146	20.8066
1.39	2.38	19.732	0.197058	100.133	20.2031	19.547
1.39	2.39	17.0627	0.164504	103.722	17.3697	16.8755
1.39	2.4	15.7924	0.153139	103.124	16.044	15.5848
1.39	2.41	15.7203	0.183413	85.7099	16.15	15.5275
1.39	2.42	13.449	0.143048	94.0175	13.7849	13.3143
1.39	2.43	10.2092	0.232439	43.9219	10.7623	9.95584
1.39	2.44	11.7344	0.20131	58.2902	12.1624	11.4048
1.39	2.45	12.1217	0.144827	83.698	12.3182	11.9001
1.39	2.46	8.68433	0.162492	53.4447	8.9061	8.42022
1.39	2.47	7.62101	0.148367	51.3661	7.91859	7.39627
1.39	2.48	10.4438	0.174923	59.7052	10.7571	10.1114
1.39	2.49	9.79645	0.254382	38.5109	10.0617	9.1728
1.39	2.5	6.35693	0.25012	25.4156	6.5529	5.73784
1.39	2.51	8.39957	0.216155	38.859	8.62914	7.87962
1.39	2.52	11.3033	0.218704	51.683	11.4717	10.7404
1.39	2.53	10.0938	0.201325	50.1367	10.3049	9.76604
1.39	2.54	9.14065	0.258005	35.4281	9.39669	8.56426
1.39	2.55	12.614	0.252708	49.9152	12.912	12.0511
1.39	2.56	14.2779	0.215982	66.1068	14.5554	13.903
1.39	3.46	16.7774	1.56546	10.7172	17.5868	12.6303
1.39	3.47	14.1584	0.251143	56.3757	14.6148	13.8449
1.39	3.48	15.9618	0.188894	84.5013	16.1945	15.76
1.39	3.49	13.3315	0.247917	53.7741	13.7088	12.9149
1.39	3.5	12.0122	0.0929029	129.299	12.1754	11.9117
1.39	3.51	15.4746	0.105206	147.089	15.5946	15.2492
1.39	3.52	15.6136	0.22967	67.9828	15.8123	15.1035
1.39	3.53	12.7286	0.246898	51.5539	12.9836	12.2165
1.39	3.54	14.3716	0.208817	68.8236	14.5845	13.8699
1.39	3.55	17.76	0.284351	62.4581	18.0173	17.0762
1.39	3.56	17.4594	0.262384	66.5413	17.7947	16.9118
1.39	3.57	15.0577	0.110181	136.663	15.2126	14.8681
1.39	3.58	16.9927	0.231616	73.366	17.481	16.7316
1.39	3.59	20.317	0.144483	140.619	20.5857	20.1096
1.39	3.6	19.2273	0.174562	110.146	19.6246	19.0363
1.39	3.61	18.2668	0.199414	91.6024	18.5744	18.0319
1.39	3.62	21.6267	0.149396	144.762	21.8522	21.4098
1.39	3.63	23.2821	0.172982	134.593	23.6421	23.0939
1.39	3.64	22.2308	0.238274	93.2996	22.7134	21.9753
1.39	3.65	23.8312	0.18458	129.111	24.1004	23.6183
1.39	3.66	26.8342	0.189243	141.798	27.1993	26.601
1.39	3.67	27.516	0.132626	207.471	27.7115	27.3238
1.39	4.33	33.5474	0.423772	79.1638	34.5061	33.0616
1.39	4.34	34.5696	0.351297	98.4055	35.3318	34.1689
1.39	4.35	32.0702	0.365456	87.7539	32.96	31.7075
1.39	4.36	29.2659	0.362006	80.8436	29.8938	28.7823
1.39	4.37	30.2582	0.227779	132.84	30.7134	29.9547
1.39	4.38	30.5393	0.337888	90.3828	31.3685	30.2382
1.39	4.39	27.1257	0.442519	61.2983	28.1768	26.7614
1.39	4.4	25.3891	0.279304	90.9012	26.0089	25.0465
1.39	4.41	27.5451	0.240228	114.662	28.0864	27.2761
1.39	4.42	26.8128	0.320486	83.6631	27.5813	26.5126
1.39	4.43	23.0667	0.307545	75.0026	23.8257	22.8079
1.39	4.44	23.6051	0.233017	101.302	24.139	23.3294
1.39	4.45	25.5319	0.170486	149.759	25.8945	25.3811
1.39	4.46	22.9528	0.278415	82.4409	23.5266	22.696
1.39	4.47	20.2098	0.150582	134.211	20.4873	19.9978
1.39	4.48	22.8426	0.141992	160.873	23.0515	22.6404
1.39	4.49	24.5217	0.222616	110.152	24.9501	24.2408
1.39	4.5	21.3022	0.281935	75.557	21.9375	21.0185
1.39	4.51	20.7257	0.223238	92.8412	21.1247	20.4807
1.39	4.52	24.3893	0.250461	97.3775	24.8588	24.1124
1.39	4.53	24.1693	0.354128	68.25	24.8368	23.767
1.39	4.54	21.1611	0.305294	69.3138	21.7474	20.7696
1.39	4.55	23.2832	0.268417	86.7427	23.6665	23.0107
1.39	4.56	26.6618	0.262769	101.465	27.0712	26.3493
1.39	5.3	31.2055	0.293338	106.381	31.6689	30.8766
1.39	5.31	30.5245	0.269214	113.384	31.0178	30.2294
1.39	5.32	26.7524	0.290416	92.1173	27.2141	26.4398
1.39	5.33	27.399	0.198721	137.877	27.7666	27.1533
1.39	5.34	29.8049	0.275558	108.162	30.392	29.5151
1.39	5.35	27.1104	0.340977	79.508	27.7673	26.7716
1.39	5.36	24.7931	0.349992	70.839	25.4566	24.5112
1.39	5.37	27.6986	0.379553	72.9768	28.4608	27.3958
1.39	5.38	28.261	0.300166	94.1511	28.8565	27.9748
1.39	5.39	24.6267	0.280611	87.7611	25.1787	24.3551
1.39	5.4	24.7767	0.475208	52.1385	25.9524	24.3518
1.39	5.41	28.0934	0.406989	69.0274	28.9827	27.7098
1.39	5.42	26.6422	0.360803	73.8414	27.3432	26.3484
1.39	5.43	23.8814	0.338524	70.5457	24.4437	23.4839
1.39	5.44	26.6836	0.369069	72.3	27.3908	26.2676
1.39	5.45	28.6256	0.256403	111.643	29.0832	28.3033
1.39	5.46	25.9376	0.327405	79.2217	26.6251	25.5854
1.39	5.47	25.5623	0.423633	60.3406	26.3195	25.1329
1.39	5.48	29.365	0.430044	68.2835	30.162	28.9469
1.39	5.49	29.7952	0.397942	74.8732	30.4888	29.3187
1.39	5.5	27.3067	0.484021	56.4163	27.892	26.7934
1.39	5.51	29.3233	0.947391	30.9516	30.6011	28.3246
1.39	5.52	32.743	0.719619	45.5005	33.8299	32.0124
1.39	5.53	32.6962	1.19332	27.3994	35.4082	30.8124
1.39	5.54	30.7689	0.863683	35.6252	32.7042	30.064
1.39	5.55	32.1661	1.61746	19.8868	34.6755	30.7911
1.39	5.56	35.3235	1.05727	33.4102	37.8055	34.408
1.39	5.57	35.4915	2.00134	17.7339	38.8714	33.9661
1.39	6.36	30.8157	0.283137	108.837	31.1617	30.2988
1.39	6.37	29.0497	0.362253	80.1916	29.5669	28.3617
1.39	6.38	25.8542	0.35227	73.3932	26.1766	25.0947
1.39	6.39	25.9445	0.272343	95.2642	26.4081	25.6216
1.39	6.4	26.6242	0.260217	102.316	27.1038	26.3112
1.39	6.41	23.6264	0.320832	73.6409	24.1477	23.2544
1.39	6.42	21.2868	0.225024	94.5979	21.6403	20.9476
1.39	6.43	23.2657	0.269726	86.257	23.7422	22.8759
1.39	6.44	22.8381	0.289566	78.87	23.3364	22.465
1.39	6.45	19.0718	0.27615	69.0633	19.5379	18.7282
1.39	6.46	18.9249	0.292798	64.6348	19.484	18.5911
1.39	6.47	21.4884	0.275983	77.8611	22.1041	21.177
1.39	6.48	19.9011	0.270771	73.4976	20.4431	19.5567
1.39	6.49	16.2784	0.214696	75.821	16.7348	16.0159
1.39	6.5	17.4772	0.258626	67.5772	18.1438	17.3236
1.39	6.51	20.0819	0.198039	101.404	20.4538	19.9302
1.39	6.52	17.665	0.183133	96.4597	18.0052	17.4564
1.39	6.53	16.2237	0.218404	74.2829	16.6816	16.0035
1.39	6.54	19.6333	0.219807	89.3206	20.1131	19.417
1.39	6.55	20.1027	0.248369	80.9389	20.5256	19.8491
1.39	6.56	16.9935	0.349914	48.5647	17.7213	16.6926
1.39	6.57	17.941	0.177789	100.912	18.1622	17.6881
1.39	6.58	21.519	0.187759	114.61	21.7468	21.2634
1.39	6.59	21.0818	0.32266	65.3375	21.656	20.7237
1.39	6.6	18.3538	0.250312	73.3238	18.8917	18.1092
1.39	7.36	13.2789	0.279266	47.5495	13.597	12.8921
1.39	7.37	13.5762	0.26706	50.836	14.0481	13.303
1.39	7.38	13.072	0.245282	53.2937	13.574	12.8333
1.39	7.39	9.59068	0.250492	38.2874	10.1729	9.36654
1.39	7.4	8.91421	0.243342	36.6324	9.33439	8.66006
1.39	7.41	10.9103	0.38379	28.4277	11.716	10.5914
1.39	7.42	9.4004	0.419986	22.3826	10.3627	9.09961
1.39	7.43	5.86575	0.379337	15.4632	6.62688	5.53324
1.39	7.44	8.20169	0.281234	29.1632	8.7917	7.94332
1.39	7.45	10.3407	0.230566	44.8491	10.7478	10.1681
1.39	7.46	8.29446	0.18355	45.1891	8.63589	8.12349
1.39	7.47	7.16323	0.256814	27.8927	7.78409	6.94091
1.39	7.48	10.7421	0.267369	40.1772	11.3505	10.5069
1.39	7.49	12.3435	0.123142	100.238	12.5325	12.164
1.39	7.5	11.2725	0.0985983	114.328	11.4073	11.1584
1.39	7.51	10.7784	0.177656	60.6701	11.0706	10.4132
1.39	7.52	13.0633	0.222898	58.6064	13.5649	12.8061
1.39	7.53	15.4111	0.25852	59.613	15.9681	15.0921
1.39	7.54	15.6063	0.22449	69.5193	16.138	15.3634
1.39	7.55	16.5397	0.228836	72.2775	16.9751	16.2804
1.39	7.56	19.1554	0.202535	94.5783	19.429	18.931
1.39	7.57	20.5831	0.209609	98.1973	20.9699	20.3006
1.39	7.58	20.7136	0.355549	58.2579	21.5194	20.318
1.39	7.59	22.3158	0.287507	77.6184	22.7119	21.9604
1.39	7.6	24.9942	0.263287	94.9315	25.411	24.747
1.4	1.41	3.80158	0.00954298	398.364	3.81879	3.78951
1.4	1.42	5.65236	0.0451146	125.289	5.74474	5.61154
1.4	1.43	5.36693	0.0820973	65.3729	5.47561	5.24726
1.4	1.44	5.90737	0.235259	25.1101	6.09766	5.34877
1.4	1.45	8.52287	0.228165	37.3539	8.7776	8.03792
1.4	1.46	9.86769	0.142561	69.2175	10.0453	9.55491
1.4	1.47	10.5402	0.0998468	105.564	10.679	10.4254
1.4	1.48	12.214	0.214644	56.9032	12.3892	11.7611
1.4	1.49	14.1124	0.238777	59.1027	14.3342	13.6733
1.4	1.5	15.4498	0.16612	93.0036	15.618	15.1035
1.4	1.51	16.443	0.29449	55.8356	17.193	16.2343
1.4	1.52	18.3374	0.136266	134.571	18.5833	18.149
1.4	1.53	19.909	0.205175	97.0342	20.2211	19.4783
1.4	1.54	20.8771	0.456918	45.6911	21.5701	20.0741
1.4	1.55	22.885	0.748703	30.5662	24.4687	22.0339
1.4	2.33	25.1252	0.33982	73.9369	25.6975	24.6425
1.4	2.34	24.6455	0.199377	123.613	25.1098	24.5012
1.4	2.35	22.5769	0.190307	118.634	22.9432	22.3602
1.4	2.36	20.3735	0.25483	79.9494	20.8738	20.1036
1.4	2.37	19.8467	0.120188	165.131	19.9926	19.6172
1.4	2.38	19.0776	0.211493	90.2047	19.6034	18.8879
1.4	2.39	16.7749	0.179218	93.6008	17.1651	16.5593
1.4	2.4	14.7449	0.164996	89.3651	15.0627	14.5193
1.4	2.41	14.4116	0.190066	75.8242	14.866	14.2135
1.4	2.42	12.9633	0.128643	100.769	13.2615	12.8562
1.4	2.43	9.54121	0.210219	45.387	10.065	9.3135
1.4	2.44	9.8083	0.188154	52.1291	10.2539	9.57941
1.4	2.45	10.5194	0.143875	73.1148	10.7201	10.3403
1.4	2.46	7.87816	0.190169	41.4272	8.26187	7.67825
1.4	2.47	5.27753	0.114726	46.0011	5.38659	5.04672
1.4	2.48	7.74826	0.117172	66.1273	7.97484	7.62961
1.4	2.49	8.24916	0.116469	70.8269	8.46587	8.10409
1.4	2.5	5.18068	0.0892026	58.0777	5.37659	5.09357
1.4	2.51	5.65332	0.0807778	69.9861	5.79431	5.56317
1.4	2.52	9.20701	0.0615089	149.686	9.34057	9.13196
1.4	2.53	9.22968	0.183247	50.3675	9.5119	8.89464
1.4	2.54	7.92999	0.112225	70.6618	8.05372	7.70615
1.4	2.55	10.6559	0.134987	78.9401	10.8652	10.4228
1.4	2.56	13.0528	0.257274	50.7351	13.3511	12.5267
1.4	3.46	17.6576	1.83156	9.64071	18.7512	12.8633
1.4	3.47	14.8213	0.391589	37.8491	15.3063	14.3581
1.4	3.48	16.1713	0.369464	43.7697	16.7872	15.7136
1.4	3.49	13.0088	0.407955	31.8877	13.5504	12.4712
1.4	3.5	12.6391	0.278273	45.4197	13.2599	12.3925
1.4	3.51	15.948	0.154343	103.329	16.2281	15.7871
1.4	3.52	15.1853	0.114085	133.106	15.3599	15.0008
1.4	3.53	12.4911	0.114187	109.391	12.6735	12.3399
1.4	3.54	14.9682	0.0979399	152.831	15.1129	14.8376
1.4	3.55	17.8691	0.17288	103.361	18.076	17.491
1.4	3.56	17.1065	0.163627	104.546	17.305	16.7972
1.4	3.57	15.1787	0.114428	132.649	15.347	15.0288
1.4	3.58	17.8131	0.253262	70.3345	18.2857	17.5711
1.4	3.59	20.725	0.124702	166.196	20.9199	20.5829
1.4	3.6	19.2972	0.146908	131.355	19.6389	19.1637
1.4	3.61	19.002	0.187874	101.143	19.3898	18.822
1.4	3.62	22.5233	0.148746	151.422	22.8506	22.3591
1.4	3.63	23.637	0.144463	163.62	23.9929	23.5228
1.4	3.64	22.6978	0.181763	124.876	23.1159	22.4726
1.4	3.65	24.8227	0.134555	184.48	24.9794	24.6147
1.4	3.66	27.5943	0.189488	145.626	28.0619	27.3789
1.4	3.67	27.8892	0.105997	263.114	28.0745	27.7153
1.4	4.33	33.7868	0.375777	89.9119	34.6766	33.3391
1.4	4.34	35.0671	0.329706	106.359	35.7687	34.705
1.4	4.35	32.8856	0.337427	97.46	33.7085	32.5664
1.4	4.36	29.7967	0.368294	80.9045	30.4281	29.3681
1.4	4.37	30.5974	0.212186	144.201	30.9722	30.3513
1.4	4.38	31.3002	0.294327	106.345	32.01	31.0628
1.4	4.39	28.0643	0.434754	64.5522	29.0586	27.6852
1.4	4.4	25.9128	0.261312	99.1642	26.5011	25.6337
1.4	4.41	28.0876	0.201562	139.35	28.5362	27.9053
1.4	4.42	27.8554	0.342177	81.4065	28.5287	27.5895
1.4	4.43	24.0547	0.34195	70.3458	24.7619	23.8067
1.4	4.44	24.1414	0.249815	96.6371	24.606	23.8149
1.4	4.45	26.3989	0.230105	114.726	26.7444	26.1256
1.4	4.46	24.2597	0.333568	72.7281	24.844	23.9421
1.4	4.47	21.1911	0.264011	80.2661	21.6271	20.8672
1.4	4.48	23.4591	0.260203	90.157	23.8144	23.1214
1.4	4.49	25.5865	0.320892	79.7357	25.9701	25.1917
1.4	4.5	22.6596	0.359944	62.9532	23.1992	22.2537
1.4	4.51	21.5501	0.356147	60.509	22.0599	21.1541
1.4	4.52	25.1928	0.375336	67.1207	25.7534	24.7405
1.4	4.53	25.4943	0.461797	55.2066	26.1977	24.9811
1.4	4.54	22.4064	0.401349	55.8277	22.8724	21.9046
1.4	4.55	24.0461	0.366571	65.5975	24.5724	23.654
1.4	4.56	27.6484	0.37715	73.3086	28.1126	27.2396
1.4	5.3	33.0972	0.397871	83.1856	33.8104	32.7034
1.4	5.31	32.1563	0.378627	84.9287	32.7019	31.7487
1.4	5.32	28.4512	0.402089	70.7586	29.1363	28.0462
1.4	5.33	29.4804	0.284127	103.758	29.9071	29.1363
1.4	5.34	31.6729	0.353769	89.5299	32.2562	31.3011
1.4	5.35	28.7258	0.431013	66.6472	29.4829	28.3106
1.4	5.36	26.7987	0.411083	65.1905	27.6235	26.4882
1.4	5.37	29.8436	0.403025	74.0491	30.5981	29.5819
1.4	5.38	30.0385	0.35344	84.9889	30.6886	29.7636
1.4	5.39	26.3816	0.352156	74.9144	27.0239	26.1054
1.4	5.4	26.9771	0.46881	57.5437	28.0904	26.6328
1.4	5.41	30.1552	0.418539	72.0485	30.9368	29.8868
1.4	5.42	28.3549	0.441771	64.1846	29.3318	28.0357
1.4	5.43	25.8651	0.367361	70.408	26.5979	25.5833
1.4	5.44	28.9181	0.359559	80.4265	29.5496	28.5912
1.4	5.45	30.503	0.250387	121.823	30.9709	30.2692
1.4	5.46	27.6653	0.339303	81.5357	28.489	27.384
1.4	5.47	27.6963	0.408423	67.8128	28.4066	27.3021
1.4	5.48	31.4827	0.402065	78.3024	32.213	31.095
1.4	5.49	31.5366	0.384449	82.0306	32.373	31.1409
1.4	5.5	29.1232	0.465211	62.6022	29.817	28.6569
1.4	5.51	31.46	0.885557	35.5256	32.6829	30.4657
1.4	5.52	34.7491	0.659602	52.6819	35.973	34.0556
1.4	5.53	34.3551	1.14006	30.1344	36.8252	32.3683
1.4	5.54	32.337	0.798202	40.5123	33.9764	31.6383
1.4	5.55	33.9508	1.52935	22.1995	36.5686	32.6438
1.4	5.56	36.9605	0.881396	41.934	39.0474	36.1566
1.4	5.57	36.8745	1.98389	18.587	40.2729	35.3113
1.4	6.36	32.3472	0.25267	128.022	32.6693	31.8863
1.4	6.37	30.8086	0.297336	103.615	31.1172	30.2044
1.4	6.38	27.3908	0.288768	94.854	27.6295	26.7266
1.4	6.39	27.5363	0.225868	121.913	28.0018	27.2218
1.4	6.4	28.6698	0.203846	140.644	28.9454	28.3737
1.4	6.41	25.7937	0.259313	99.4692	26.127	25.42
1.4	6.42	23.2156	0.197289	117.673	23.4862	22.865
1.4	6.43	25.3736	0.255258	99.4037	25.866	24.9876
1.4	6.44	25.3983	0.253679	100.12	25.893	25.0463
1.4	6.45	21.6539	0.238866	90.6526	22.1104	21.3461
1.4	6.46	21.2624	0.292087	72.7948	21.9074	20.9764
1.4	6.47	24.1009	0.282875	85.1997	24.8122	23.8663
1.4	6.48	22.9168	0.25338	90.4446	23.5149	22.6775
1.4	6.49	19.2452	0.222977	86.3103	19.7912	19.0281
1.4	6.5	20.0795	0.272561	73.6696	20.7039	19.8465
1.4	6.51	22.9648	0.251208	91.4176	23.3346	22.7291
1.4	6.52	20.8413	0.239414	87.0511	21.3059	20.5773
1.4	6.53	19.0407	0.305049	62.4187	19.7007	18.7045
1.4	6.54	22.3266	0.315983	70.6576	23.0209	21.9926
1.4	6.55	23.1953	0.31556	73.505	23.8066	22.886
1.4	6.56	20.0996	0.423663	47.4424	21.0249	19.7572
1.4	6.57	20.553	0.274022	75.0049	20.8994	20.2189
1.4	6.58	24.2523	0.277134	87.511	24.6245	23.9179
1.4	6.59	24.0592	0.387767	62.0456	24.7928	23.6447
1.4	6.6	21.1058	0.311898	67.669	21.5862	20.7914
1.4	7.36	15.8129	0.325069	48.6446	16.3749	15.397
1.4	7.37	16.735	0.300724	55.6489	17.3883	16.4991
1.4	7.38	16.1002	0.311068	51.7576	16.8925	15.8458
1.4	7.39	12.4038	0.339091	36.5795	13.2817	12.1965
1.4	7.4	12.3809	0.262172	47.2245	12.9408	12.153
1.4	7.41	14.5063	0.408062	35.5493	15.4391	14.2125
1.4	7.42	12.5795	0.435489	28.886	13.4072	12.246
1.4	7.43	9.36516	0.356516	26.2685	10.0372	9.08547
1.4	7.44	11.8736	0.282828	41.9816	12.4672	11.5936
1.4	7.45	13.602	0.260266	52.262	14.1344	13.39
1.4	7.46	10.8811	0.250781	43.3889	11.4143	10.6304
1.4	7.47	9.70303	0.270699	35.8444	10.385	9.45788
1.4	7.48	13.4546	0.268971	50.0224	14.1195	13.2173
1.4	7.49	14.5758	0.113316	128.63	14.8241	14.4171
1.4	7.5	12.6095	0.108157	116.585	12.8137	12.4858
1.4	7.51	11.9495	0.227168	52.602	12.3012	11.4611
1.4	7.52	14.9537	0.271199	55.1393	15.5757	14.6619
1.4	7.53	17.0107	0.249901	68.0698	17.5417	16.6437
1.4	7.54	16.3996	0.191974	85.4258	16.849	16.225
1.4	7.55	17.513	0.198934	88.0341	17.7766	17.1823
1.4	7.56	20.5473	0.19725	104.169	20.826	20.2625
1.4	7.57	21.4891	0.191281	112.343	21.8838	21.2622
1.4	7.58	21.0704	0.299584	70.332	21.7989	20.8216
1.4	7.59	22.97	0.329365	69.7402	23.603	22.5956
1.4	7.6	25.814	0.210764	122.478	26.176	25.5616
1.41	1.42	3.8068	0.00649523	586.092	3.82052	3.79955
1.41	1.43	5.58101	0.0860531	64.8554	5.67451	5.40847
1.41	1.44	5.11275	0.118327	43.2088	5.35002	4.96208
1.41	1.45	6.07913	0.185945	32.6932	6.27955	5.69297
1.41	1.46	8.41984	0.155217	54.2456	8.55896	8.06055
1.41	1.47	9.88387	0.0591357	167.139	9.94841	9.75877
1.41	1.48	10.6175	0.203364	52.2092	10.9506	10.2126
1.41	1.49	12.0758	0.236164	51.1332	12.4391	11.6998
1.41	1.5	14.2185	0.15238	93.3092	14.3424	13.8708
1.41	1.51	15.36	0.284636	53.9637	16.0987	15.1853
1.41	1.52	16.531	0.135995	121.555	16.7189	16.3564
1.41	1.53	18.1516	0.235694	77.0134	18.4328	17.6525
1.41	1.54	19.7414	0.422111	46.7682	20.3518	18.9213
1.41	1.55	21.6192	0.715042	30.2349	23.3126	20.886
1.41	2.33	24.8754	0.387373	64.2156	25.4672	24.3896
1.41	2.34	24.9333	0.221716	112.456	25.4112	24.7256
1.41	2.35	22.7013	0.202431	112.143	23.1068	22.4669
1.41	2.36	20.1409	0.251278	80.1541	20.5395	19.7648
1.41	2.37	20.1695	0.139748	144.328	20.4299	19.9201
1.41	2.38	19.8957	0.222461	89.4345	20.4462	19.6729
1.41	2.39	17.1855	0.209436	82.0561	17.668	16.8955
1.41	2.4	14.9468	0.176762	84.5588	15.3447	14.773
1.41	2.41	15.5221	0.193928	80.0406	15.9939	15.312
1.41	2.42	14.4153	0.152711	94.396	14.7887	14.2598
1.41	2.43	10.6409	0.188538	56.4391	11.1252	10.4883
1.41	2.44	11.1071	0.184161	60.312	11.5265	10.9137
1.41	2.45	12.8863	0.153216	84.1052	13.0753	12.6722
1.41	2.46	10.5948	0.177414	59.7179	10.9749	10.3761
1.41	2.47	7.77741	0.148159	52.4935	8.02228	7.59709
1.41	2.48	10.6586	0.149086	71.4933	10.9048	10.4877
1.41	2.49	11.8435	0.101199	117.032	12.0468	11.7485
1.41	2.5	8.97045	0.0876568	102.336	9.16588	8.87482
1.41	2.51	8.93667	0.0848292	105.349	9.07634	8.84148
1.41	2.52	12.689	0.0780756	162.523	12.8183	12.6043
1.41	2.53	12.8301	0.176797	72.5698	13.1354	12.5656
1.41	2.54	10.916	0.103761	105.203	11.0724	10.8049
1.41	2.55	13.4424	0.144076	93.3011	13.6743	13.2661
1.41	2.56	16.2263	0.224387	72.314	16.5347	15.8653
1.41	3.46	21.1877	1.78129	11.8946	22.1947	16.5161
1.41	3.47	18.4504	0.377162	48.9191	18.9644	17.9928
1.41	3.48	19.9295	0.348488	57.1883	20.4926	19.4811
1.41	3.49	16.7858	0.403899	41.5594	17.3019	16.2384
1.41	3.5	16.2074	0.252153	64.2759	16.7636	15.9881
1.41	3.51	19.4523	0.115187	168.877	19.63	19.3321
1.41	3.52	18.695	0.1174	159.243	18.8672	18.474
1.41	3.53	15.7387	0.121233	129.823	15.9157	15.5496
1.41	3.54	17.9569	0.0988717	181.618	18.0711	17.7411
1.41	3.55	20.9426	0.187252	111.842	21.1057	20.5059
1.41	3.56	19.7953	0.179016	110.579	20.0604	19.4403
1.41	3.57	17.4932	0.0844459	207.153	17.6813	17.4317
1.41	3.58	20.074	0.229833	87.3418	20.5901	19.862
1.41	3.59	22.9081	0.11836	193.547	23.1802	22.7809
1.41	3.6	21.0311	0.160741	130.838	21.451	20.925
1.41	3.61	20.405	0.16879	120.89	20.7341	20.2578
1.41	3.62	24.0855	0.126958	189.713	24.3158	23.9606
1.41	3.63	25.0269	0.189559	132.027	25.5221	24.9088
1.41	3.64	23.5455	0.238561	98.6981	24.1081	23.3396
1.41	3.65	25.6824	0.124188	206.803	25.8569	25.5315
1.41	3.66	28.6932	0.160074	179.25	29.0333	28.525
1.41	3.67	28.6708	0.152258	188.305	29.0108	28.4972
1.41	4.33	35.4451	0.387455	91.482	36.391	35.0792
1.41	4.34	36.9678	0.3281	112.672	37.7187	36.6843
1.41	4.35	34.6887	0.328244	105.68	35.5271	34.428
1.41	4.36	31.6115	0.336609	93.9114	32.2167	31.2623
1.41	4.37	32.7695	0.174287	188.021	33.1285	32.597
1.41	4.38	33.5757	0.290082	115.746	34.3126	33.3536
1.41	4.39	30.2105	0.417021	72.4436	31.2328	29.8628
1.41	4.4	28.2639	0.234184	120.691	28.8385	28.0597
1.41	4.41	30.7381	0.184022	167.035	31.1864	30.5924
1.41	4.42	30.4823	0.304444	100.125	31.1736	30.2569
1.41	4.43	26.6841	0.298767	89.314	27.3706	26.4583
1.41	4.44	27.0845	0.221767	122.13	27.5095	26.798
1.41	4.45	29.4683	0.190515	154.677	29.7379	29.245
1.41	4.46	27.2243	0.288649	94.316	27.6965	26.9116
1.41	4.47	24.36	0.216321	112.61	24.6905	24.0507
1.41	4.48	26.8412	0.239992	111.842	27.1413	26.5213
1.41	4.49	28.954	0.287758	100.619	29.253	28.559
1.41	4.5	25.9875	0.320574	81.0655	26.5272	25.6351
1.41	4.51	25.1176	0.321844	78.0429	25.5445	24.744
1.41	4.52	28.8042	0.342474	84.1062	29.284	28.3896
1.41	4.53	28.9825	0.422995	68.5174	29.5848	28.5202
1.41	4.54	25.9434	0.36778	70.5406	26.4365	25.5005
1.41	4.55	27.7286	0.344994	80.3742	28.2346	27.35
1.41	4.56	31.282	0.348969	89.6412	31.715	30.8852
1.41	5.3	36.377	0.360896	100.797	37.0077	35.986
1.41	5.31	35.5593	0.34168	104.072	36.0245	35.1793
1.41	5.32	31.8172	0.362646	87.7363	32.3928	31.4082
1.41	5.33	32.6237	0.23627	138.078	32.9291	32.3586
1.41	5.34	34.8899	0.309044	112.896	35.4047	34.5963
1.41	5.35	32.0211	0.389473	82.2165	32.6531	31.6453
1.41	5.36	29.8852	0.375954	79.4917	30.5669	29.5308
1.41	5.37	32.7697	0.381495	85.8981	33.483	32.4655
1.41	5.38	33.0614	0.31362	105.419	33.5947	32.7959
1.41	5.39	29.3545	0.305528	96.0776	29.8717	29.0988
1.41	5.4	29.6398	0.468191	63.307	30.8028	29.2826
1.41	5.41	32.7803	0.404011	81.1372	33.622	32.4965
1.41	5.42	31.004	0.392915	78.9077	31.8354	30.6969
1.41	5.43	28.2627	0.340828	82.9235	28.8539	27.9697
1.41	5.44	31.087	0.355467	87.454	31.7977	30.7425
1.41	5.45	32.712	0.230115	142.155	33.1508	32.4803
1.41	5.46	29.7067	0.294507	100.869	30.3572	29.4504
1.41	5.47	29.414	0.424465	69.2965	30.21	29.0105
1.41	5.48	33.1802	0.423088	78.4237	34.0049	32.7703
1.41	5.49	33.1849	0.370846	89.4844	33.8687	32.8113
1.41	5.5	30.4588	0.478988	63.5898	31.1366	30.0143
1.41	5.51	32.6029	0.928237	35.1235	33.9806	31.6497
1.41	5.52	35.9807	0.672342	53.5156	36.9949	35.3053
1.41	5.53	35.6223	1.19888	29.7131	38.1976	33.5127
1.41	5.54	33.3376	0.827772	40.2739	35.1604	32.6002
1.41	5.55	34.6748	1.58192	21.9195	37.4572	33.3643
1.41	5.56	37.6928	0.869951	43.3275	39.6923	36.9477
1.41	5.57	37.4886	1.81471	20.6581	40.6188	35.9954
1.41	6.36	32.2047	0.257342	125.144	32.5565	31.7538
1.41	6.37	30.3729	0.343831	88.3367	30.7832	29.8061
1.41	6.38	26.9787	0.275297	97.9984	27.3002	26.3991
1.41	6.39	27.6443	0.206291	134.006	27.9076	27.3574
1.41	6.4	28.7601	0.26221	109.683	29.1437	28.4282
1.41	6.41	25.6238	0.29569	86.6575	26.0633	25.2538
1.41	6.42	23.4131	0.246259	95.0753	23.8165	23.0803
1.41	6.43	25.9939	0.248715	104.513	26.3294	25.6272
1.41	6.44	25.8396	0.270276	95.6045	26.1484	25.4763
1.41	6.45	22.069	0.262733	83.9978	22.3786	21.7243
1.41	6.46	22.2812	0.274787	81.0852	22.7646	21.9828
1.41	6.47	25.294	0.243202	104.004	25.8039	25.0234
1.41	6.48	23.8946	0.246005	97.1308	24.2976	23.6003
1.41	6.49	20.4334	0.184834	110.55	20.7093	20.1967
1.41	6.5	21.8393	0.291965	74.801	22.5895	21.5923
1.41	6.51	24.748	0.218649	113.186	25.2166	24.5008
1.41	6.52	22.589	0.181137	124.707	22.8912	22.3879
1.41	6.53	21.3221	0.243448	87.5837	21.838	21.0685
1.41	6.54	24.8264	0.248558	99.8819	25.3708	24.5921
1.41	6.55	25.3968	0.265452	95.674	25.8253	25.0569
1.41	6.56	22.374	0.37728	59.3034	23.1385	21.947
1.41	6.57	23.3189	0.232723	100.2	23.5913	22.9664
1.41	6.58	26.9245	0.232918	115.597	27.1999	26.5721
1.41	6.59	26.4759	0.36365	72.806	27.1252	26.02
1.41	6.6	23.6942	0.286494	82.7043	24.2257	23.3406
1.41	7.36	17.7508	0.30749	57.728	18.146	17.2178
1.41	7.37	18.3653	0.31786	57.7779	18.9474	18.0146
1.41	7.38	18.3108	0.274505	66.7049	18.8425	17.9668
1.41	7.39	14.7692	0.294357	50.1744	15.4641	14.5182
1.41	7.4	13.8365	0.273124	50.6601	14.3269	13.5545
1.41	7.41	16.0488	0.37443	42.862	16.7532	15.721
1.41	7.42	14.7463	0.431449	34.1785	15.7295	14.4371
1.41	7.43	11.0998	0.390307	28.4387	11.9507	10.7635
1.41	7.44	12.6191	0.310928	40.5851	13.2657	12.2407
1.41	7.45	14.8812	0.270148	55.0855	15.4093	14.5534
1.41	7.46	12.562	0.237315	52.934	13.0458	12.2458
1.41	7.47	10.2653	0.229251	44.7778	10.7018	9.92598
1.41	7.48	13.6358	0.225676	60.4222	14.0537	13.2889
1.41	7.49	15.4494	0.162306	95.1871	15.7615	15.2155
1.41	7.5	13.3397	0.174601	76.4009	13.708	13.0603
1.41	7.51	11.5758	0.334101	34.6477	12.1104	10.8408
1.41	7.52	14.3823	0.408958	35.1683	15.2818	13.7697
1.41	7.53	16.9813	0.349425	48.5979	17.6857	16.3884
1.41	7.54	16.0575	0.180164	89.1273	16.4063	15.8334
1.41	7.55	16.3731	0.252501	64.8436	16.7574	16.0234
1.41	7.56	19.6707	0.292744	67.1943	20.1945	19.3603
1.41	7.57	20.9427	0.158656	132.001	21.1247	20.7124
1.41	7.58	20.1057	0.288562	69.6755	20.7396	19.7811
1.41	7.59	21.5425	0.408926	52.6807	22.3706	21.0261
1.41	7.6	24.7093	0.256017	96.5142	25.1087	24.3668
1.42	1.43	3.8092	0.00750838	507.327	3.82329	3.79801
1.42	1.44	5.42963	0.0907191	59.8511	5.56337	5.27632
1.42	1.45	5.25098	0.121526	43.2088	5.44369	5.11099
1.42	1.46	5.99	0.150133	39.8979	6.2584	5.73196
1.42	1.47	8.55103	0.167766	50.9698	8.79902	8.33987
1.42	1.48	10.0091	0.0921308	108.64	10.1604	9.88322
1.42	1.49	10.4432	0.156272	66.8274	10.7027	10.1692
1.42	1.5	12.1937	0.190533	63.9975	12.6558	11.9986
1.42	1.51	14.1802	0.394618	35.9341	15.1818	13.8976
1.42	1.52	15.4322	0.230573	66.9297	15.884	15.1017
1.42	1.53	16.3021	0.238953	68.2229	16.6022	15.8761
1.42	1.54	17.9368	0.394223	45.4992	18.4629	17.1166
1.42	1.55	20.2979	0.629201	32.2598	21.8213	19.6444
1.42	2.33	22.8403	0.434469	52.5706	23.5939	22.2781
1.42	2.34	22.803	0.330973	68.8968	23.4609	22.5083
1.42	2.35	20.1832	0.315273	64.0179	20.8034	19.8739
1.42	2.36	17.9031	0.347072	51.5833	18.4739	17.4387
1.42	2.37	18.4246	0.197781	93.1564	18.7284	18.0805
1.42	2.38	17.8512	0.300882	59.3294	18.6328	17.6402
1.42	2.39	14.7356	0.279499	52.7215	15.4415	14.5145
1.42	2.4	13.1057	0.262448	49.9363	13.7313	12.8376
1.42	2.41	14.1932	0.28912	49.091	14.9242	13.9801
1.42	2.42	12.5705	0.250253	50.231	13.2233	12.4301
1.42	2.43	8.8575	0.274437	32.2752	9.5763	8.70348
1.42	2.44	10.5439	0.254673	41.4017	11.2008	10.3839
1.42	2.45	12.4888	0.191568	65.1923	12.8325	12.2714
1.42	2.46	9.91203	0.200317	49.4817	10.2996	9.65243
1.42	2.47	8.22205	0.149751	54.9047	8.47454	8.07208
1.42	2.48	11.825	0.125247	94.4135	12.0429	11.6782
1.42	2.49	12.6238	0.0980247	128.782	12.7038	12.3978
1.42	2.5	9.99386	0.117068	85.3678	10.1736	9.80129
1.42	2.51	11.2016	0.111941	100.067	11.4208	11.1047
1.42	2.52	14.6715	0.121504	120.75	14.9296	14.5325
1.42	2.53	14.4861	0.199351	72.6662	14.6864	14.0314
1.42	2.54	13.2889	0.183361	72.4737	13.554	12.9743
1.42	2.55	16.2286	0.162589	99.8135	16.4194	15.9498
1.42	2.56	18.548	0.250543	74.0313	18.8102	17.9794
1.42	3.46	21.7573	1.68318	12.9263	22.5665	17.2918
1.42	3.47	18.9817	0.206968	91.7135	19.2101	18.6701
1.42	3.48	20.3049	0.235613	86.179	20.7355	19.9617
1.42	3.49	17.2725	0.331519	52.1011	17.672	16.7106
1.42	3.5	15.8919	0.192888	82.389	16.3567	15.7244
1.42	3.51	18.8908	0.054206	348.5	18.9663	18.8069
1.42	3.52	18.5105	0.147236	125.72	18.7367	18.2729
1.42	3.53	15.12	0.161925	93.3765	15.3702	14.85
1.42	3.54	16.6368	0.139786	119.016	16.792	16.3157
1.42	3.55	19.8547	0.212955	93.2346	20.1116	19.3471
1.42	3.56	18.6018	0.192714	96.5254	18.9049	18.222
1.42	3.57	15.759	0.137898	114.28	16.0513	15.6018
1.42	3.58	17.9332	0.268494	66.7919	18.5673	17.7294
1.42	3.59	20.8502	0.216805	96.1705	21.3531	20.6334
1.42	3.6	18.8881	0.265982	71.0129	19.5639	18.7143
1.42	3.61	17.7255	0.257183	68.9217	18.2762	17.4475
1.42	3.62	21.3867	0.206955	103.34	21.7974	21.1145
1.42	3.63	22.5008	0.294518	76.3989	23.2437	22.2595
1.42	3.64	20.7236	0.347803	59.5843	21.5757	20.4362
1.42	3.65	22.5908	0.160269	140.956	22.8118	22.3797
1.42	3.66	25.7983	0.21731	118.717	26.1407	25.5223
1.42	3.67	25.8635	0.257355	100.497	26.4343	25.5632
1.42	4.33	33.0833	0.501012	66.033	34.2823	32.6012
1.42	4.34	34.5918	0.419105	82.5375	35.5549	34.1815
1.42	4.35	32.1056	0.404778	79.3167	33.115	31.7495
1.42	4.36	29.1874	0.400677	72.8453	29.9572	28.7365
1.42	4.37	30.6701	0.253503	120.985	31.2115	30.3936
1.42	4.38	31.3378	0.362682	86.4057	32.2566	31.0791
1.42	4.39	27.8235	0.461617	60.274	28.9813	27.4921
1.42	4.4	26.2255	0.293437	89.3736	26.9186	25.941
1.42	4.41	28.9218	0.237742	121.652	29.5087	28.7165
1.42	4.42	28.4535	0.317888	89.508	29.2448	28.2343
1.42	4.43	24.7116	0.294909	83.794	25.4471	24.5336
1.42	4.44	25.5897	0.207711	123.199	26.0686	25.365
1.42	4.45	27.9819	0.149603	187.041	28.3142	27.8423
1.42	4.46	25.542	0.240842	106.053	26.0081	25.3587
1.42	4.47	23.0457	0.123707	186.292	23.2333	22.8834
1.42	4.48	25.903	0.155369	166.719	26.1418	25.7206
1.42	4.49	27.8997	0.194546	143.409	28.1721	27.6668
1.42	4.5	24.9285	0.219683	113.475	25.3886	24.6661
1.42	4.51	24.5855	0.199662	123.136	24.8493	24.3296
1.42	4.52	28.3578	0.218929	129.53	28.6672	28.062
1.42	4.53	28.3609	0.303119	93.5634	28.8248	28.0126
1.42	4.54	25.6225	0.234037	109.48	25.9856	25.2978
1.42	4.55	27.8258	0.22309	124.729	28.1723	27.5738
1.42	4.56	31.2194	0.21889	142.626	31.4764	30.9133
1.42	5.3	35.7482	0.245697	145.497	36.2378	35.4555
1.42	5.31	34.8893	0.218972	159.332	35.2233	34.6095
1.42	5.32	31.1366	0.230022	135.363	31.4995	30.8382
1.42	5.33	31.5359	0.119622	263.631	31.7107	31.3262
1.42	5.34	33.7115	0.213094	158.2	34.1545	33.4469
1.42	5.35	30.8993	0.289643	106.681	31.4137	30.5796
1.42	5.36	28.5207	0.287892	99.0673	29.0462	28.3179
1.42	5.37	31.1041	0.329578	94.3756	31.7629	30.8039
1.42	5.38	31.4138	0.25273	124.298	31.9254	31.2033
1.42	5.39	27.6623	0.237755	116.348	28.1396	27.4595
1.42	5.4	27.5943	0.449934	61.3296	28.7152	27.2492
1.42	5.41	30.6172	0.392743	77.9573	31.4596	30.2333
1.42	5.42	28.8671	0.350264	82.4152	29.5571	28.5993
1.42	5.43	25.8848	0.327758	78.9754	26.4774	25.5083
1.42	5.44	28.4712	0.362711	78.4957	29.2041	28.0946
1.42	5.45	30.1186	0.262399	114.782	30.622	29.8195
1.42	5.46	27.0203	0.310728	86.9583	27.5681	26.6814
1.42	5.47	26.447	0.44823	59.0031	27.2976	26.0143
1.42	5.48	30.1737	0.456165	66.1465	31.067	29.7315
1.42	5.49	30.1999	0.417435	72.3464	30.8144	29.7553
1.42	5.5	27.2915	0.526063	51.8787	28.0708	26.7641
1.42	5.51	29.2762	0.971556	30.1333	30.7564	28.3302
1.42	5.52	32.7073	0.718039	45.5508	33.627	31.9863
1.42	5.53	32.4387	1.23041	26.3642	35.1401	30.3929
1.42	5.54	30.0614	0.895024	33.5872	32.066	29.2401
1.42	5.55	31.2282	1.65684	18.848	34.1019	29.8337
1.42	5.56	34.2878	0.94403	36.3207	36.3769	33.4544
1.42	5.57	34.1235	1.79928	18.9651	37.2311	32.5985
1.42	6.36	28.6071	0.250645	114.134	28.9498	28.2565
1.42	6.37	26.6688	0.336548	79.242	27.1226	26.173
1.42	6.38	23.3384	0.262756	88.8214	23.6742	22.8501
1.42	6.39	24.0765	0.245873	97.9228	24.4158	23.7175
1.42	6.4	25.0776	0.296956	84.4488	25.521	24.6998
1.42	6.41	21.8765	0.317641	68.8717	22.3551	21.4713
1.42	6.42	19.7892	0.290822	68.0458	20.2696	19.4082
1.42	6.43	22.4705	0.281968	79.6916	22.8654	22.0644
1.42	6.44	22.233	0.284638	78.11	22.5637	21.8523
1.42	6.45	18.48	0.276565	66.8195	18.7931	18.1171
1.42	6.46	18.9502	0.285266	66.4299	19.3589	18.6191
1.42	6.47	22.0429	0.243293	90.6024	22.4404	21.7524
1.42	6.48	20.6372	0.241433	85.478	20.9643	20.3085
1.42	6.49	17.3376	0.159078	108.988	17.5576	17.1283
1.42	6.5	19.0405	0.293653	64.8402	19.8011	18.7749
1.42	6.51	22.0195	0.174961	125.853	22.4547	21.8878
1.42	6.52	20.0664	0.103065	194.696	20.2159	19.9163
1.42	6.53	19.2146	0.159543	120.435	19.58	19.0559
1.42	6.54	22.9011	0.160916	142.317	23.2695	22.7297
1.42	6.55	23.4461	0.132394	177.093	23.6498	23.246
1.42	6.56	20.7618	0.246195	84.3308	21.3274	20.5307
1.42	6.57	22.066	0.125877	175.298	22.2546	21.9286
1.42	6.58	25.6021	0.113208	226.15	25.7863	25.4642
1.42	6.59	25.3029	0.2356	107.398	25.7706	24.9659
1.42	6.6	22.9294	0.153826	149.061	23.2272	22.7347
1.42	7.36	18.0437	0.238483	75.6602	18.4569	17.6763
1.42	7.37	17.8853	0.147209	121.495	18.0863	17.6049
1.42	7.38	17.6155	0.126398	139.366	17.8154	17.4626
1.42	7.39	14.4389	0.157342	91.7677	14.8082	14.3007
1.42	7.4	12.9999	0.127476	101.98	13.1897	12.7853
1.42	7.41	14.452	0.248701	58.1101	14.9283	14.1671
1.42	7.42	13.1916	0.347899	37.918	14.0343	12.8987
1.42	7.43	9.52146	0.290761	32.7467	10.2387	9.28778
1.42	7.44	10.1531	0.225608	45.003	10.7005	9.92544
1.42	7.45	12.1834	0.208818	58.3445	12.6336	12.0255
1.42	7.46	10.0414	0.207466	48.4004	10.5671	9.88869
1.42	7.47	7.06671	0.189673	37.2573	7.40515	6.8523
1.42	7.48	10.1136	0.196997	51.3388	10.4317	9.84126
1.42	7.49	12.1586	0.195458	62.2056	12.4863	11.8161
1.42	7.5	10.1788	0.238167	42.738	10.6982	9.80626
1.42	7.51	8.04352	0.350935	22.9203	8.6759	7.34693
1.42	7.52	10.6208	0.431782	24.5975	11.5946	10.0208
1.42	7.53	13.3936	0.400937	33.4057	14.2569	12.7995
1.42	7.54	12.7197	0.237591	53.5362	13.1707	12.4364
1.42	7.55	12.8779	0.282862	45.5272	13.339	12.4915
1.42	7.56	16.0276	0.316457	50.6469	16.6638	15.6856
1.42	7.57	17.5335	0.200005	87.6655	17.7625	17.2674
1.42	7.58	16.9835	0.3249	52.273	17.7442	16.6379
1.42	7.59	18.2819	0.384504	47.5468	19.0651	17.7907
1.42	7.6	21.3465	0.255762	83.4626	21.6556	21.0029
1.43	1.44	3.7953	0.0148911	254.87	3.82114	3.77372
1.43	1.45	5.55343	0.137755	40.3137	5.69748	5.22316
1.43	1.46	5.0118	0.121852	41.1302	5.13687	4.8074
1.43	1.47	6.13141	0.174459	35.1454	6.51652	5.89069
1.43	1.48	8.70788	0.0822631	105.854	8.90388	8.64707
1.43	1.49	9.83589	0.125929	78.1065	10.051	9.62989
1.43	1.5	10.5733	0.197494	53.5373	11.0377	10.3101
1.43	1.51	12.233	0.43454	28.1517	13.3496	11.8798
1.43	1.52	14.3257	0.231613	61.852	14.9059	14.1058
1.43	1.53	15.2638	0.231458	65.9461	15.684	14.8247
1.43	1.54	16.1371	0.454643	35.494	16.6988	15.2505
1.43	1.55	18.5566	0.70293	26.399	20.0537	17.6952
1.43	2.33	20.2952	0.396101	51.2375	21.0114	19.7972
1.43	2.34	19.9123	0.27372	72.7468	20.5029	19.6642
1.43	2.35	17.5589	0.2332	75.2954	17.9656	17.2759
1.43	2.36	15.3828	0.319378	48.1647	15.9885	14.9416
1.43	2.37	15.3579	0.1822	84.2919	15.5529	15.0227
1.43	2.38	14.6052	0.251863	57.9884	15.2417	14.4052
1.43	2.39	11.8485	0.206637	57.3398	12.3182	11.6283
1.43	2.4	10.0652	0.212612	47.3409	10.5356	9.82688
1.43	2.41	10.5935	0.274731	38.5593	11.2796	10.3898
1.43	2.42	9.01537	0.197925	45.5496	9.5184	8.87035
1.43	2.43	5.24297	0.245959	21.3165	5.87812	5.07584
1.43	2.44	6.86749	0.283099	24.2582	7.60257	6.6995
1.43	2.45	8.75354	0.203931	42.9239	9.14509	8.5425
1.43	2.46	6.49527	0.164926	39.3831	6.8177	6.25869
1.43	2.47	5.11631	0.158596	32.2601	5.45007	4.96009
1.43	2.48	8.90328	0.149797	59.4356	9.23798	8.76947
1.43	2.49	9.94485	0.0842026	118.106	10.058	9.8038
1.43	2.5	8.26628	0.102261	80.8347	8.44931	8.09981
1.43	2.51	9.77386	0.100558	97.1966	9.97696	9.65222
1.43	2.52	12.8741	0.0767922	167.649	12.972	12.7642
1.43	2.53	13.2727	0.190344	69.7299	13.4741	12.8035
1.43	2.54	12.9337	0.141147	91.6333	13.1164	12.7025
1.43	2.55	15.5545	0.0859805	180.908	15.7139	15.4486
1.43	2.56	17.6782	0.293502	60.2319	17.9977	17.0173
1.43	3.46	20.5818	1.71604	11.9938	21.4301	16.0289
1.43	3.47	17.5603	0.202134	86.8747	17.8439	17.3364
1.43	3.48	18.2373	0.254197	71.7449	18.7048	17.9841
1.43	3.49	14.9389	0.344879	43.3163	15.3913	14.3861
1.43	3.5	13.6546	0.221221	61.7239	14.1717	13.4466
1.43	3.51	16.2533	0.0451497	359.987	16.3211	16.1729
1.43	3.52	15.4425	0.129806	118.966	15.5894	15.1881
1.43	3.53	11.9542	0.154426	77.4104	12.1299	11.6658
1.43	3.54	13.6725	0.148969	91.7805	13.8443	13.3087
1.43	3.55	16.6036	0.233378	71.1446	16.8393	16.037
1.43	3.56	15.0457	0.205419	73.2438	15.3482	14.6063
1.43	3.57	12.3706	0.119644	103.395	12.5529	12.1678
1.43	3.58	14.9427	0.181097	82.5121	15.3706	14.7976
1.43	3.59	17.6125	0.143699	122.566	17.9018	17.4434
1.43	3.6	15.5592	0.195439	79.6115	16.0229	15.4134
1.43	3.61	14.8838	0.144572	102.951	15.1143	14.6456
1.43	3.62	18.6002	0.117892	157.773	18.7666	18.3854
1.43	3.63	19.4608	0.209317	92.9732	19.9347	19.2496
1.43	3.64	18.0142	0.250262	71.9814	18.5008	17.7558
1.43	3.65	20.2157	0.20254	99.8109	20.5357	19.9094
1.43	3.66	23.1448	0.171405	135.03	23.3887	22.8943
1.43	3.67	23.1629	0.164819	140.536	23.4228	22.9177
1.43	4.33	29.9143	0.420834	71.0834	30.8789	29.5056
1.43	4.34	31.4798	0.344831	91.2906	32.2097	31.0823
1.43	4.35	29.203	0.309898	94.2342	29.9507	28.937
1.43	4.36	26.1092	0.31763	82.2001	26.6632	25.7433
1.43	4.37	27.4055	0.18614	147.231	27.7477	27.2005
1.43	4.38	28.2935	0.278168	101.714	28.9605	28.0891
1.43	4.39	24.9109	0.371755	67.0089	25.8247	24.5872
1.43	4.4	23.0328	0.232473	99.0772	23.5451	22.8229
1.43	4.41	25.7341	0.188585	136.458	26.1335	25.4832
1.43	4.42	25.5829	0.226647	112.876	26.1439	25.4136
1.43	4.43	21.8146	0.2143	101.794	22.343	21.6489
1.43	4.44	22.4609	0.186346	120.534	22.776	22.1547
1.43	4.45	25.0982	0.11617	216.047	25.2545	24.9633
1.43	4.46	22.9712	0.150234	152.903	23.2137	22.8045
1.43	4.47	20.3471	0.103398	196.785	20.4653	20.1823
1.43	4.48	23.0723	0.214527	107.55	23.3827	22.7999
1.43	4.49	25.3926	0.181742	139.718	25.646	25.1225
1.43	4.5	22.7172	0.169337	134.154	22.9876	22.4927
1.43	4.51	22.2214	0.19108	116.294	22.4362	21.9592
1.43	4.52	26.0135	0.198843	130.824	26.2579	25.7519
1.43	4.53	26.4175	0.24936	105.942	26.7389	26.1131
1.43	4.54	23.8617	0.209578	113.856	24.1565	23.5863
1.43	4.55	25.9233	0.240115	107.962	26.3187	25.6684
1.43	4.56	29.3837	0.222896	131.827	29.6963	29.1196
1.43	5.3	34.4753	0.200831	171.663	34.8559	34.2328
1.43	5.31	33.246	0.185276	179.441	33.4822	33.0069
1.43	5.32	29.5703	0.1921	153.932	29.8139	29.3193
1.43	5.33	30.1223	0.0963958	312.486	30.2849	29.9557
1.43	5.34	31.967	0.138647	230.565	32.2141	31.7352
1.43	5.35	28.9046	0.219125	131.909	29.235	28.6198
1.43	5.36	26.8234	0.192045	139.672	27.1648	26.6635
1.43	5.37	29.4041	0.215777	136.271	29.8268	29.168
1.43	5.38	29.305	0.146493	200.043	29.5987	29.1795
1.43	5.39	25.5165	0.147682	172.78	25.8041	25.3904
1.43	5.4	25.807	0.355273	72.6399	26.6879	25.5322
1.43	5.41	28.6383	0.270889	105.72	29.1911	28.3437
1.43	5.42	26.5432	0.256444	103.505	27.1221	26.3566
1.43	5.43	23.8041	0.210873	112.884	24.1319	23.5174
1.43	5.44	26.6394	0.238927	111.496	27.0489	26.3669
1.43	5.45	27.9261	0.158446	176.25	28.1609	27.7308
1.43	5.46	24.7237	0.218125	113.346	25.0894	24.4478
1.43	5.47	24.6005	0.328469	74.8944	25.1	24.2424
1.43	5.48	28.3113	0.320453	88.3477	28.8345	27.9499
1.43	5.49	28.0182	0.29711	94.3023	28.4818	27.6961
1.43	5.5	25.3001	0.416223	60.7849	25.8987	24.8377
1.43	5.51	27.6625	0.80929	34.1812	28.7011	26.7453
1.43	5.52	30.9273	0.612451	50.4976	31.7762	30.3011
1.43	5.53	30.3455	1.28767	23.5662	33.0517	27.9766
1.43	5.54	28.0338	0.831225	33.7259	29.9535	27.2395
1.43	5.55	29.5415	1.4611	20.2188	32.0761	28.338
1.43	5.56	32.4772	0.855706	37.9536	34.5482	31.8004
1.43	5.57	32.1909	1.8688	17.2255	35.4222	30.5981
1.43	6.36	27.3537	0.328542	83.258	27.864	26.6863
1.43	6.37	25.8728	0.413728	62.5358	26.3024	25.0463
1.43	6.38	22.3546	0.362205	61.718	22.7487	21.5003
1.43	6.39	22.6834	0.225289	100.686	23.0217	22.3458
1.43	6.4	24.0908	0.25571	94.2114	24.5365	23.7866
1.43	6.41	21.2575	0.296301	71.7429	21.7401	20.9217
1.43	6.42	18.6441	0.215487	86.5205	18.9574	18.3641
1.43	6.43	21.1605	0.204103	103.676	21.4583	20.8741
1.43	6.44	21.5132	0.215042	100.042	21.7974	21.2699
1.43	6.45	17.8451	0.216812	82.3066	18.1515	17.595
1.43	6.46	17.6401	0.171008	103.153	17.8895	17.4537
1.43	6.47	20.9173	0.157778	132.574	21.1453	20.7449
1.43	6.48	20.1237	0.197233	102.03	20.4055	19.7987
1.43	6.49	16.6885	0.131566	126.845	16.8975	16.4456
1.43	6.5	17.7228	0.204738	86.5634	18.1245	17.3238
1.43	6.51	21.035	0.125629	167.437	21.1895	20.7762
1.43	6.52	19.5482	0.130784	149.469	19.7419	19.2893
1.43	6.53	18.2121	0.141517	128.692	18.4159	17.9531
1.43	6.54	21.788	0.141846	153.603	21.9875	21.5545
1.43	6.55	22.9384	0.0913153	251.2	23.0649	22.7753
1.43	6.56	20.4593	0.183519	111.483	20.8862	20.2658
1.43	6.57	21.2373	0.186552	113.842	21.4964	20.9517
1.43	6.58	24.922	0.17992	138.517	25.2029	24.7007
1.43	6.59	25.1724	0.190331	132.256	25.4404	24.9015
1.43	6.6	22.7915	0.152176	149.771	22.9648	22.5765
1.43	7.36	19.0573	0.206594	92.2453	19.3388	18.731
1.43	7.37	19.0308	0.10406	182.882	19.1568	18.8369
1.43	7.38	18.0105	0.1034	174.184	18.1987	17.8609
1.43	7.39	14.783	0.129038	114.564	15.0803	14.6026
1.43	7.4	14.1667	0.0782367	181.075	14.2703	14.0362
1.43	7.41	15.1376	0.171365	88.3354	15.5502	14.9293
1.43	7.42	12.9665	0.237045	54.7005	13.4913	12.7187
1.43	7.43	9.80127	0.103739	94.4798	10.0272	9.6522
1.43	7.44	11.0754	0.0593437	186.631	11.1417	10.953
1.43	7.45	12.0062	0.0582545	206.099	12.1343	11.9368
1.43	7.46	8.92041	0.0610509	146.114	9.04261	8.83684
1.43	7.47	6.74202	0.123906	54.4124	6.88752	6.48149
1.43	7.48	10.0953	0.179761	56.1594	10.3736	9.76477
1.43	7.49	10.9219	0.183694	59.4572	11.0877	10.4834
1.43	7.5	8.17756	0.181099	45.1552	8.37562	7.75979
1.43	7.51	6.981	0.294676	23.6904	7.21692	6.24317
1.43	7.52	10.4182	0.283636	36.731	10.7298	9.76945
1.43	7.53	12.2202	0.308053	39.6692	12.5273	11.5281
1.43	7.54	11.153	0.178099	62.6223	11.4356	10.9023
1.43	7.55	12.3526	0.169486	72.8829	12.6511	12.1034
1.43	7.56	15.4825	0.230386	67.2025	15.8808	15.1425
1.43	7.57	16.2201	0.194624	83.3404	16.4706	15.9776
1.43	7.58	15.7174	0.305288	51.484	16.4087	15.387
1.43	7.59	17.732	0.311032	57.01	18.2229	17.3056
1.43	7.6	20.5173	0.256612	79.9543	21.014	20.2664
1.44	1.45	3.79589	0.00950735	399.258	3.80841	3.77942
1.44	1.46	5.38929	0.0646378	83.3767	5.48978	5.26451
1.44	1.47	5.1638	0.123914	41.6726	5.41034	5.00243
1.44	1.48	6.32633	0.0809558	78.1455	6.4944	6.2397
1.44	1.49	8.59875	0.0997389	86.2127	8.70576	8.39715
1.44	1.5	10.0617	0.219653	45.8074	10.4951	9.73264
1.44	1.51	10.6845	0.455673	23.4477	11.8705	10.3829
1.44	1.52	12.4711	0.295775	42.1641	13.1842	12.1783
1.44	1.53	14.2816	0.259683	54.9962	14.8266	14.038
1.44	1.54	15.2935	0.407575	37.5231	15.9647	14.635
1.44	1.55	17.086	0.883982	19.3284	19.2249	16.3759
1.44	2.33	20.1641	0.455229	44.2944	20.9629	19.5153
1.44	2.34	20.2826	0.246039	82.4366	20.8298	19.9945
1.44	2.35	18.404	0.179615	102.464	18.6374	18.1622
1.44	2.36	15.627	0.294653	53.0352	16.218	15.3056
1.44	2.37	15.3466	0.187168	81.994	15.6067	15.0133
1.44	2.38	15.458	0.193899	79.7221	15.7682	15.1823
1.44	2.39	13.0724	0.19244	67.9299	13.3149	12.7464
1.44	2.4	10.297	0.177083	58.1477	10.534	10.0025
1.44	2.41	10.9333	0.12847	85.1041	11.1587	10.7214
1.44	2.42	10.6538	0.103722	102.715	10.8021	10.442
1.44	2.43	7.01314	0.10023	69.9705	7.12862	6.79398
1.44	2.44	6.67416	0.166856	39.9994	6.8306	6.28518
1.44	2.45	9.41722	0.15368	61.2783	9.62157	9.14823
1.44	2.46	8.38198	0.182901	45.828	8.56065	8.01838
1.44	2.47	5.46971	0.206396	26.5011	5.69248	5.0311
1.44	2.48	8.54141	0.216865	39.3858	8.73544	8.03255
1.44	2.49	10.8387	0.290892	37.2602	11.0615	10.3009
1.44	2.5	9.50059	0.305619	31.0864	9.7765	8.87737
1.44	2.51	9.51795	0.190754	49.8965	9.78289	9.19508
1.44	2.52	12.9168	0.247199	52.2526	13.1781	12.4891
1.44	2.53	14.1541	0.294035	48.1375	14.3907	13.4737
1.44	2.54	13.2875	0.23299	57.0305	13.4435	12.8118
1.44	2.55	15.2074	0.173159	87.8235	15.3744	14.8965
1.44	2.56	17.9332	0.342264	52.3958	18.1984	17.0653
1.44	3.46	22.6015	1.94286	11.6331	23.606	17.4584
1.44	3.47	19.5345	0.239967	81.405	19.8859	19.3288
1.44	3.48	20.0843	0.33757	59.4966	20.4879	19.364
1.44	3.49	16.5231	0.429857	38.4386	17.0268	15.5786
1.44	3.5	16.0128	0.185537	86.3052	16.1893	15.6009
1.44	3.51	18.5645	0.175506	105.777	18.6997	18.2474
1.44	3.52	17.1019	0.308698	55.4	17.3393	16.4745
1.44	3.53	13.9351	0.326074	42.736	14.1906	13.2865
1.44	3.54	16.2624	0.263383	61.7441	16.4419	15.6473
1.44	3.55	18.7334	0.391301	47.8746	19.081	17.857
1.44	3.56	16.7878	0.36046	46.5733	17.2034	16.0409
1.44	3.57	14.6196	0.19475	75.0687	14.7961	14.1838
1.44	3.58	17.6608	0.107354	164.509	17.8095	17.4356
1.44	3.59	19.8893	0.145642	136.563	20.0724	19.5816
1.44	3.6	17.4885	0.136664	127.967	17.653	17.1752
1.44	3.61	17.3709	0.099977	173.749	17.5074	17.2487
1.44	3.62	21.1388	0.10826	195.259	21.2909	20.9849
1.44	3.63	21.4408	0.141683	151.329	21.6079	21.1643
1.44	3.64	19.9616	0.195629	102.038	20.2103	19.6641
1.44	3.65	22.5872	0.264721	85.3246	22.9096	22.0561
1.44	3.66	25.3236	0.173058	146.33	25.5499	25.108
1.44	3.67	24.8668	0.142282	174.772	25.0596	24.6586
1.44	4.33	31.6763	0.308571	102.655	32.2438	31.2444
1.44	4.34	33.528	0.239441	140.026	33.8787	33.2034
1.44	4.35	31.5322	0.209998	150.155	31.915	31.2481
1.44	4.36	28.2347	0.216978	130.127	28.5315	27.872
1.44	4.37	29.424	0.140769	209.023	29.6899	29.2336
1.44	4.38	30.6879	0.198343	154.722	30.9399	30.3344
1.44	4.39	27.4773	0.259504	105.884	28.0282	27.1813
1.44	4.4	25.3183	0.148349	170.667	25.5657	25.0983
1.44	4.41	28.0346	0.193408	144.95	28.227	27.581
1.44	4.42	28.2822	0.0995624	284.065	28.4541	28.1479
1.44	4.43	24.5258	0.0954	257.084	24.6921	24.3981
1.44	4.44	24.8244	0.24096	103.023	25.1428	24.2855
1.44	4.45	27.6757	0.220806	125.339	28.0093	27.2875
1.44	4.46	25.8751	0.0854152	302.933	26.0197	25.7746
1.44	4.47	23.0413	0.165238	139.443	23.2196	22.7244
1.44	4.48	25.4462	0.378025	67.3135	25.8838	24.7756
1.44	4.49	28.0411	0.252727	110.954	28.4147	27.7254
1.44	4.5	25.5424	0.196827	129.771	25.8029	25.2216
1.44	4.51	24.642	0.227921	108.117	24.971	24.4143
1.44	4.52	28.3728	0.216671	130.949	28.6722	28.1311
1.44	4.53	29.0863	0.20571	141.394	29.3887	28.8244
1.44	4.54	26.4017	0.269022	98.1396	26.7921	26.0132
1.44	4.55	28.0891	0.357735	78.5193	28.604	27.6303
1.44	4.56	31.6998	0.303126	104.576	32.1453	31.4041
1.44	5.3	37.3615	0.172981	215.986	37.6754	37.1554
1.44	5.31	36.0492	0.158484	227.463	36.2912	35.8813
1.44	5.32	32.4087	0.185744	174.48	32.6834	32.2342
1.44	5.33	33.237	0.190051	174.885	33.4628	32.9355
1.44	5.34	35.022	0.108104	323.965	35.1632	34.8548
1.44	5.35	31.8392	0.126736	251.225	32.002	31.6249
1.44	5.36	29.9952	0.0589567	508.767	30.0832	29.9063
1.44	5.37	32.6956	0.10425	313.627	32.8721	32.5448
1.44	5.38	32.4228	0.061771	524.887	32.5516	32.3505
1.44	5.39	28.6503	0.063621	450.328	28.7833	28.5724
1.44	5.4	29.2006	0.284802	102.53	29.8592	28.9053
1.44	5.41	31.9626	0.152413	209.711	32.2444	31.7383
1.44	5.42	29.6875	0.160143	185.382	30.0931	29.5553
1.44	5.43	27.1301	0.118015	229.886	27.2832	26.9055
1.44	5.44	30.0734	0.171657	175.195	30.3173	29.8558
1.44	5.45	31.1448	0.135309	230.174	31.3751	31.0122
1.44	5.46	27.8619	0.179237	155.448	28.1309	27.6591
1.44	5.47	27.9526	0.261737	106.797	28.3646	27.6858
1.44	5.48	31.611	0.241088	131.118	31.9858	31.3482
1.44	5.49	31.058	0.239164	129.861	31.4632	30.7697
1.44	5.5	28.3598	0.356714	79.503	28.9103	27.9686
1.44	5.51	30.863	0.730806	42.2314	31.7946	30.0676
1.44	5.52	34.0246	0.591944	57.4793	34.8617	33.4412
1.44	5.53	33.2075	1.32654	25.0331	35.8184	30.5584
1.44	5.54	30.784	0.780069	39.4632	32.5869	30.0793
1.44	5.55	32.3474	1.38515	23.3531	34.8399	31.1161
1.44	5.56	35.1356	0.735911	47.7443	36.917	34.4985
1.44	5.57	34.6173	1.80222	19.2081	37.6747	33.1371
1.44	6.36	29.6789	0.354698	83.6737	30.1978	28.9677
1.44	6.37	28.2806	0.361815	78.1632	28.6391	27.4945
1.44	6.38	24.6562	0.340373	72.4386	25.0068	23.8534
1.44	6.39	25.236	0.232526	108.53	25.5043	24.8953
1.44	6.4	26.9517	0.229831	117.268	27.3253	26.6741
1.44	6.41	24.154	0.275923	87.5388	24.5684	23.8146
1.44	6.42	21.5754	0.208932	103.265	21.8133	21.2406
1.44	6.43	24.2984	0.212451	114.372	24.5978	23.9513
1.44	6.44	24.8622	0.213764	116.307	25.0922	24.5604
1.44	6.45	21.2607	0.209206	101.626	21.5336	21.0084
1.44	6.46	21.093	0.156106	135.119	21.3316	20.9089
1.44	6.47	24.4893	0.155925	157.057	24.7141	24.3124
1.44	6.48	23.8226	0.199818	119.222	24.1398	23.512
1.44	6.49	20.4342	0.14159	144.32	20.6752	20.1684
1.44	6.5	21.3875	0.194924	109.722	21.6596	20.9317
1.44	6.51	24.7601	0.143065	173.069	24.9366	24.4215
1.44	6.52	23.3086	0.151705	153.644	23.4954	23.0146
1.44	6.53	21.8417	0.16218	134.675	21.9954	21.4743
1.44	6.54	25.3397	0.170694	148.451	25.5254	24.973
1.44	6.55	26.5659	0.113565	233.927	26.7291	26.422
1.44	6.56	23.9639	0.132562	180.775	24.2198	23.8158
1.44	6.57	24.5501	0.262697	93.454	24.8691	24.1524
1.44	6.58	28.2877	0.256896	110.113	28.6314	27.8794
1.44	6.59	28.4939	0.172823	164.873	28.7653	28.2832
1.44	6.6	25.893	0.203974	126.942	26.1258	25.473
1.44	7.36	21.3908	0.21878	97.7733	21.6777	21.0742
1.44	7.37	21.8194	0.108288	201.494	21.9541	21.6286
1.44	7.38	21.0206	0.115874	181.41	21.1567	20.8066
1.44	7.39	17.5506	0.113592	154.505	17.6832	17.3218
1.44	7.4	17.0761	0.0926629	184.282	17.219	16.9556
1.44	7.41	18.5106	0.145552	127.175	18.8204	18.317
1.44	7.42	16.4025	0.19529	83.9903	16.8762	16.1999
1.44	7.43	13.1381	0.112535	116.747	13.3886	13.0168
1.44	7.44	14.5933	0.0959631	152.072	14.8004	14.4696
1.44	7.45	15.768	0.0509871	309.254	15.8495	15.678
1.44	7.46	12.6615	0.0442822	285.928	12.7271	12.5762
1.44	7.47	10.4664	0.106652	98.1362	10.6339	10.3005
1.44	7.48	13.6712	0.17655	77.4353	14.0181	13.4848
1.44	7.49	14.4978	0.1776	81.6317	14.6952	14.0905
1.44	7.5	11.402	0.181046	62.9781	11.6233	10.999
1.44	7.51	9.78229	0.284867	34.3399	10.0838	9.10304
1.44	7.52	13.3277	0.300615	44.3348	13.8055	12.714
1.44	7.53	15.0698	0.282397	53.3638	15.3753	14.4687
1.44	7.54	13.2409	0.218637	60.5611	13.5724	12.9181
1.44	7.55	14.1337	0.240524	58.7621	14.4041	13.7388
1.44	7.56	17.6337	0.227654	77.4583	17.9896	17.2888
1.44	7.57	18.0716	0.260016	69.5018	18.5065	17.7055
1.44	7.58	16.8277	0.3612	46.5883	17.6963	16.4876
1.44	7.59	18.8448	0.45096	41.7881	19.7631	18.3646
1.44	7.6	21.8907	0.275662	79.4117	22.3446	21.5299
1.45	1.46	3.7919	0.0201125	188.534	3.82716	3.74786
1.45	1.47	5.3745	0.0591366	90.8829	5.43528	5.25784
1.45	1.48	5.12649	0.15617	32.8263	5.35841	4.89545
1.45	1.49	6.02824	0.140109	43.0253	6.20665	5.77623
1.45	1.5	8.5891	0.210663	40.7718	8.97485	8.19841
1.45	1.51	9.82601	0.338894	28.9944	10.675	9.50327
1.45	1.52	10.5971	0.222487	47.6304	10.996	10.1934
1.45	1.53	12.1289	0.252648	48.0071	12.4901	11.7172
1.45	1.54	13.9776	0.371767	37.5976	14.5692	13.1796
1.45	1.55	15.8302	0.758861	20.8605	17.7734	15.2099
1.45	2.33	19.7495	0.486856	40.5654	20.5718	19.1323
1.45	2.34	20.4126	0.288575	70.7359	21.0607	20.1013
1.45	2.35	18.229	0.215536	84.5751	18.6215	17.9438
1.45	2.36	15.2379	0.277838	54.8444	15.7726	14.8747
1.45	2.37	15.8227	0.175557	90.1284	16.0754	15.5895
1.45	2.38	16.3156	0.160817	101.455	16.6026	16.1341
1.45	2.39	13.4256	0.15295	87.7777	13.6763	13.2538
1.45	2.4	10.8513	0.153382	70.7469	11.1042	10.6592
1.45	2.41	12.6546	0.113801	111.2	12.8723	12.4873
1.45	2.42	12.4394	0.0814019	152.815	12.6048	12.3549
1.45	2.43	8.88079	0.0882413	100.642	9.00523	8.73399
1.45	2.44	9.36292	0.179504	52.1599	9.53333	8.92987
1.45	2.45	12.5471	0.134484	93.298	12.7149	12.3264
1.45	2.46	11.4533	0.169806	67.4492	11.5983	11.0498
1.45	2.47	9.08549	0.190634	47.6595	9.29284	8.64895
1.45	2.48	12.314	0.21384	57.5851	12.511	11.8238
1.45	2.49	14.464	0.256976	56.2852	14.6651	14.0128
1.45	2.5	12.8075	0.274933	46.5842	13.0312	12.2165
1.45	2.51	12.995	0.205895	63.1145	13.2944	12.6278
1.45	2.52	16.543	0.245293	67.4419	16.8248	16.1154
1.45	2.53	17.4688	0.287845	60.6883	17.6857	16.7775
1.45	2.54	16.257	0.23698	68.6009	16.467	15.8104
1.45	2.55	18.3915	0.213579	86.1113	18.6222	17.9772
1.45	2.56	21.2192	0.317891	66.7498	21.4891	20.4323
1.45	3.46	25.646	1.90655	13.4515	26.5739	20.5875
1.45	3.47	22.6548	0.222409	101.861	22.9619	22.3971
1.45	3.48	23.4157	0.322165	72.6824	23.7507	22.7397
1.45	3.49	19.9688	0.432157	46.2073	20.4321	19.0042
1.45	3.5	19.0709	0.248499	76.7442	19.4855	18.5885
1.45	3.51	21.631	0.149804	144.395	21.7566	21.2773
1.45	3.52	20.4387	0.294597	69.3786	20.7226	19.7573
1.45	3.53	17.0466	0.292454	58.2882	17.3556	16.468
1.45	3.54	18.902	0.199652	94.6745	19.1345	18.5407
1.45	3.55	21.5451	0.318966	67.5466	21.9222	20.9415
1.45	3.56	19.4397	0.297129	65.4251	19.8744	18.9124
1.45	3.57	16.8426	0.14603	115.336	17.0374	16.6297
1.45	3.58	19.5424	0.0776004	251.833	19.6401	19.4222
1.45	3.59	21.7435	0.0787213	276.208	21.8665	21.6589
1.45	3.6	19.0447	0.0703714	270.631	19.1445	18.9569
1.45	3.61	18.3963	0.144342	127.449	18.6672	18.2237
1.45	3.62	22.19	0.150831	147.118	22.4477	22.0048
1.45	3.63	22.4353	0.137742	162.879	22.6894	22.2416
1.45	3.64	20.362	0.1858	109.591	20.6256	20.1409
1.45	3.65	22.8195	0.290964	78.4274	23.1727	22.2614
1.45	3.66	25.8211	0.253246	101.961	26.3374	25.5847
1.45	3.67	25.1192	0.182602	137.562	25.3449	24.874
1.45	4.33	32.8311	0.321233	102.203	33.4351	32.4007
1.45	4.34	34.8522	0.269639	129.255	35.2168	34.485
1.45	4.35	32.6932	0.220043	148.577	33.0339	32.4042
1.45	4.36	29.5189	0.279591	105.579	30.0904	29.2072
1.45	4.37	31.1219	0.125221	248.536	31.3163	30.9752
1.45	4.38	32.3702	0.16968	190.771	32.6499	32.1586
1.45	4.39	29.0211	0.26395	109.95	29.5283	28.683
1.45	4.4	27.2115	0.107126	254.014	27.3916	27.0814
1.45	4.41	30.1934	0.0910056	331.776	30.3257	30.0382
1.45	4.42	30.2923	0.105275	287.746	30.4589	30.1143
1.45	4.43	26.5983	0.102027	260.7	26.7812	26.4192
1.45	4.44	27.3172	0.171759	159.044	27.5594	27.0417
1.45	4.45	30.1826	0.160063	188.567	30.413	29.8863
1.45	4.46	28.1976	0.160499	175.687	28.5424	28.0103
1.45	4.47	25.6609	0.187192	137.083	25.8459	25.2359
1.45	4.48	28.3391	0.337314	84.0142	28.7673	27.6097
1.45	4.49	30.805	0.221875	138.84	31.1649	30.4464
1.45	4.5	28.2234	0.152232	185.398	28.4286	27.9684
1.45	4.51	27.6695	0.206087	134.261	27.9149	27.3806
1.45	4.52	31.4488	0.208895	150.548	31.6867	31.1538
1.45	4.53	31.9429	0.230475	138.596	32.2689	31.6079
1.45	4.54	29.3376	0.215419	136.189	29.6496	29.0253
1.45	4.55	31.2781	0.303353	103.108	31.7219	30.8941
1.45	4.56	34.8015	0.257641	135.077	35.1777	34.4899
1.45	5.3	39.9587	0.223293	178.952	40.3946	39.6508
1.45	5.31	38.7793	0.172079	225.357	39.0418	38.491
1.45	5.32	35.0965	0.20895	167.966	35.3942	34.7903
1.45	5.33	35.6278	0.173352	205.523	35.7865	35.3014
1.45	5.34	37.4895	0.152967	245.082	37.7515	37.1987
1.45	5.35	34.4254	0.20409	168.678	34.8455	34.0957
1.45	5.36	32.3186	0.204196	158.273	32.8167	32.0877
1.45	5.37	34.8112	0.223457	155.785	35.2655	34.5502
1.45	5.38	34.6791	0.153076	226.549	35.0204	34.5039
1.45	5.39	30.881	0.157186	196.462	31.235	30.6991
1.45	5.4	31.047	0.275473	112.704	31.6201	30.7515
1.45	5.41	33.7587	0.282802	119.372	34.3362	33.3949
1.45	5.42	31.5769	0.316456	99.7829	32.3916	31.3253
1.45	5.43	28.7446	0.254853	112.789	29.3211	28.3907
1.45	5.44	31.3843	0.257202	122.022	31.811	31.0212
1.45	5.45	32.5306	0.211923	153.502	32.8679	32.2452
1.45	5.46	29.1335	0.300718	96.8798	29.7565	28.8519
1.45	5.47	28.8266	0.326412	88.3135	29.3286	28.4262
1.45	5.48	32.4197	0.312714	103.672	32.877	32.0172
1.45	5.49	31.8731	0.382157	83.4031	32.7059	31.4518
1.45	5.5	28.8657	0.458447	62.9642	29.6616	28.3757
1.45	5.51	31.0927	0.815285	38.1373	32.0195	30.2368
1.45	5.52	34.3314	0.722016	47.5493	35.5709	33.6467
1.45	5.53	33.6086	1.39055	24.1692	36.1966	30.7514
1.45	5.54	30.9379	0.852715	36.2816	32.8248	30.1375
1.45	5.55	32.1583	1.49652	21.4887	34.6504	30.9095
1.45	5.56	34.9471	0.687404	50.8392	36.5454	34.3081
1.45	5.57	34.3529	1.72587	19.9046	37.6314	32.9058
1.45	6.36	28.6312	0.44638	64.1409	29.2434	27.7969
1.45	6.37	26.9123	0.405242	66.4105	27.2997	26.0112
1.45	6.38	23.372	0.404386	57.7962	23.8214	22.5099
1.45	6.39	24.4991	0.33018	74.1993	25.0902	24.0936
1.45	6.4	26.1286	0.31385	83.2519	26.5379	25.7212
1.45	6.41	23.0963	0.369385	62.5263	23.6343	22.6599
1.45	6.42	20.9721	0.287802	72.8699	21.3908	20.5713
1.45	6.43	24.0759	0.31249	77.0455	24.6172	23.6887
1.45	6.44	24.4218	0.329262	74.1713	25.027	24.0327
1.45	6.45	20.8777	0.326748	63.8955	21.4634	20.4964
1.45	6.46	21.3505	0.31791	67.1589	22.0765	21.0639
1.45	6.47	24.837	0.323731	76.7211	25.5433	24.5453
1.45	6.48	23.967	0.335611	71.4131	24.5787	23.6086
1.45	6.49	20.8775	0.212767	98.124	21.2597	20.6049
1.45	6.5	22.388	0.113329	197.549	22.6065	22.1842
1.45	6.51	25.7092	0.113315	226.883	25.8824	25.5031
1.45	6.52	24.2653	0.225305	107.7	24.6353	23.8435
1.45	6.53	23.3576	0.283295	82.4497	23.9006	22.8732
1.45	6.54	27.0352	0.278297	97.1452	27.537	26.5565
1.45	6.55	27.9628	0.201638	138.678	28.3394	27.6651
1.45	6.56	25.4965	0.296801	85.9043	26.2226	25.1717
1.45	6.57	26.5669	0.232647	114.194	26.8161	26.058
1.45	6.58	30.191	0.202676	148.962	30.418	29.7774
1.45	6.59	30.1929	0.27787	108.658	30.7438	29.7807
1.45	6.6	27.8226	0.132334	210.245	27.9656	27.5573
1.45	7.36	23.0533	0.252315	91.3668	23.471	22.7055
1.45	7.37	23.0863	0.167506	137.823	23.3649	22.8255
1.45	7.38	22.6786	0.161032	140.833	23.0163	22.5149
1.45	7.39	19.4034	0.20135	96.3666	19.8382	19.1199
1.45	7.4	18.2131	0.127832	142.476	18.4455	18.0161
1.45	7.41	19.5393	0.282548	69.1538	20.2346	19.2644
1.45	7.42	17.9583	0.263988	68.0269	18.4033	17.673
1.45	7.43	14.4649	0.179179	80.7284	14.7376	14.2795
1.45	7.44	15.0133	0.186476	80.5105	15.3702	14.7648
1.45	7.45	16.5006	0.227431	72.5521	17.0676	16.3177
1.45	7.46	13.9196	0.145091	95.9371	14.2364	13.7427
1.45	7.47	10.8863	0.204434	53.2511	11.3716	10.7218
1.45	7.48	13.418	0.305785	43.8805	14.1533	13.1713
1.45	7.49	14.8663	0.139727	106.395	15.0732	14.6469
1.45	7.5	11.893	0.117615	101.118	12.1131	11.7419
1.45	7.51	9.15993	0.18859	48.5706	9.37833	8.77372
1.45	7.52	12.2141	0.265788	45.9541	12.7118	11.8742
1.45	7.53	14.4488	0.230398	62.7125	14.8235	14.1813
1.45	7.54	12.4033	0.325142	38.1474	13.053	12.046
1.45	7.55	12.2844	0.353223	34.778	12.8772	11.8759
1.45	7.56	15.9797	0.308245	51.8407	16.3712	15.6054
1.45	7.57	16.8243	0.323325	52.0353	17.464	16.4539
1.45	7.58	15.2009	0.45487	33.4182	16.2833	14.7492
1.45	7.59	16.6162	0.503842	32.979	17.5666	16.0279
1.45	7.6	19.9746	0.340458	58.6699	20.4372	19.5525
1.46	1.47	3.79816	0.0130816	290.344	3.82623	3.77807
1.46	1.48	5.56191	0.109512	50.7881	5.73157	5.42219
1.46	1.49	5.14369	0.0933935	55.0755	5.28342	5.00276
1.46	1.5	6.21852	0.228114	27.2605	6.71296	5.89476
1.46	1.51	8.59704	0.336432	25.5536	9.46511	8.35635
1.46	1.52	10.0487	0.158288	63.4838	10.4533	9.89945
1.46	1.53	10.5452	0.251828	41.8746	10.9255	10.0983
1.46	1.54	11.9774	0.506506	23.6471	12.6627	10.9017
1.46	1.55	14.5223	0.640981	22.6563	15.8822	13.5801
1.46	2.33	17.0735	0.511119	33.4042	17.9135	16.4832
1.46	2.34	17.4404	0.332285	52.4864	18.1953	17.1195
1.46	2.35	14.9168	0.256861	58.0734	15.4267	14.6148
1.46	2.36	12.2575	0.31931	38.3874	12.8623	11.8081
1.46	2.37	13.1888	0.209771	62.8722	13.5709	12.9061
1.46	2.38	13.2691	0.137589	96.4398	13.4853	13.1238
1.46	2.39	10.0398	0.131997	76.0611	10.2194	9.87668
1.46	2.4	8.0968	0.15763	51.3659	8.3869	7.91324
1.46	2.41	10.3682	0.133422	77.7096	10.6117	10.1791
1.46	2.42	9.72164	0.113373	85.7493	9.94465	9.58046
1.46	2.43	6.54379	0.150651	43.4368	6.75139	6.285
1.46	2.44	8.2033	0.158643	51.7092	8.37684	7.91037
1.46	2.45	11.3277	0.145725	77.7333	11.5017	11.114
1.46	2.46	10.2843	0.229529	44.8059	10.4865	9.81264
1.46	2.47	9.16194	0.204357	44.833	9.35324	8.72805
1.46	2.48	12.6576	0.204609	61.8622	12.8466	12.1779
1.46	2.49	14.3855	0.238488	60.3195	14.6921	13.9175
1.46	2.5	13.1857	0.258354	51.0373	13.5171	12.6596
1.46	2.51	14.2791	0.126332	113.028	14.4287	14.0513
1.46	2.52	17.4538	0.213797	81.6371	17.7108	17.0919
1.46	2.53	18.2038	0.316516	57.5129	18.5352	17.4555
1.46	2.54	17.6972	0.235666	75.0945	17.9769	17.2938
1.46	2.55	20.1006	0.197826	101.608	20.3673	19.8145
1.46	2.56	22.4826	0.387982	57.9475	22.92	21.563
1.46	3.46	25.4469	1.79591	14.1693	26.4007	20.6936
1.46	3.47	22.4108	0.318081	70.4563	22.8398	21.8816
1.46	3.48	22.8558	0.371114	61.587	23.3465	22.1681
1.46	3.49	19.5175	0.476883	40.9272	20.0667	18.556
[truncated: 12,366 more rows]

## Sheet: Fig.2b, Fig.S4, Fig.S5
ca1	ca2	ave	stdev	ave/stdev	max	min
1.34	1.35	3.8027	0.0221883	171.383	3.83152	3.73072
1.34	1.36	5.40039	0.0866468	62.3264	5.56567	5.2078
1.34	1.37	4.97842	0.173991	28.6131	5.31841	4.45582
1.34	1.38	6.09027	0.128646	47.3412	6.26481	5.80479
1.34	1.39	8.44593	0.15689	53.8335	8.88596	8.08931
1.34	1.4	9.73852	0.179611	54.22	10.3989	9.36571
1.34	1.41	10.5162	0.255239	41.2013	11.1623	9.9169
1.34	1.42	12.2028	0.169828	71.8541	12.5414	11.9012
1.34	1.43	14.0831	0.149234	94.3695	14.4677	13.7415
1.34	1.44	15.1852	0.138529	109.617	15.4239	14.9256
1.34	1.45	16.4548	0.184432	89.2185	16.7786	16.1125
1.34	1.46	18.0693	0.221219	81.6807	18.4109	17.6867
1.34	1.47	19.8097	0.17566	112.773	20.4426	19.5028
1.34	1.48	21.0892	0.19623	107.472	21.3761	20.6822
1.34	1.49	22.3325	0.291415	76.6347	22.6681	21.8768
1.34	1.5	24.1667	0.260911	92.6244	25.0074	23.8172
1.34	1.51	25.6015	0.356482	71.8171	27.0649	25.2262
1.34	1.52	26.9411	0.334742	80.4833	27.7739	26.4158
1.34	1.53	28.4035	0.33204	85.5422	28.9824	27.717
1.34	1.54	29.9671	0.342765	87.4277	30.5902	28.8793
1.34	1.55	31.8488	0.573594	55.525	34.1368	31.1838
1.34	2.33	34.3058	0.321388	106.743	35.473	33.9556
1.34	2.34	33.7189	0.260618	129.381	34.7665	33.4719
1.34	2.35	31.2882	0.230068	135.995	32.1276	31.0568
1.34	2.36	29.3716	0.259453	113.206	30.4388	29.141
1.34	2.37	29.2311	0.15353	190.393	29.8428	29.0713
1.34	2.38	28.0776	0.16998	165.181	28.5425	27.8231
1.34	2.39	25.5075	0.140592	181.429	25.7957	25.2774
1.34	2.4	24.0555	0.14672	163.955	24.4521	23.8809
1.34	2.41	23.7886	0.19045	124.908	24.2276	23.4022
1.34	2.42	21.672	0.157794	137.344	22.1011	21.4116
1.34	2.43	18.4952	0.203347	90.9539	19.0613	18.2753
1.34	2.44	19.4119	0.166737	116.423	19.8729	19.2152
1.34	2.45	19.3815	0.197367	98.2001	20.0933	19.1764
1.34	2.46	16.112	0.204204	78.9017	16.8587	15.9021
1.34	2.47	14.6264	0.166043	88.0878	15.1302	14.3616
1.34	2.48	16.0751	0.142564	112.757	16.3629	15.9155
1.34	2.49	14.9254	0.170733	87.4196	15.3625	14.7099
1.34	2.5	11.2313	0.1609	69.8031	11.6462	10.9633
1.34	2.51	11.593	0.152124	76.2078	11.9738	11.3821
1.34	2.52	13.5783	0.169309	80.1987	13.9681	13.3844
1.34	2.53	11.1599	0.157732	70.7521	11.4708	10.7626
1.34	2.54	8.47668	0.126042	67.2527	8.68874	8.16231
1.34	2.55	11.6074	0.118644	97.8343	11.8245	11.3526
1.34	2.56	12.7767	0.232022	55.0668	13.35	12.4712
1.34	3.46	16.8777	0.824949	20.4591	18.0696	13.3788
1.34	3.47	15.094	0.420605	35.8864	16.357	14.612
1.34	3.48	18.2165	0.241049	75.5718	18.947	17.8584
1.34	3.49	16.7207	0.108633	153.919	16.9276	16.4573
1.34	3.5	16.301	0.139149	117.148	16.5369	15.9052
1.34	3.51	20.0883	0.135187	148.596	20.3311	19.6761
1.34	3.52	20.7545	0.119274	174.007	20.996	20.5953
1.34	3.53	18.9733	0.126771	149.666	19.1771	18.7104
1.34	3.54	20.746	0.116799	177.621	20.9879	20.4842
1.34	3.55	23.9947	0.144263	166.326	24.2187	23.6979
1.34	3.56	24.5229	0.182257	134.551	24.7952	23.9859
1.34	3.57	22.6103	0.111759	202.313	22.9782	22.4607
1.34	3.58	24.2385	0.201371	120.367	24.8909	24.0125
1.34	3.59	27.7521	0.146403	189.559	28.2726	27.5691
1.34	3.6	27.1797	0.147804	183.89	27.5795	26.9945
1.34	3.61	26.2346	0.17888	146.66	26.9412	26.1067
1.34	3.62	29.3751	0.146658	200.297	29.9335	29.2315
1.34	3.63	31.341	0.126037	248.665	31.7282	31.1368
1.34	3.64	30.4702	0.142671	213.569	30.9102	30.2804
1.34	3.65	31.8446	0.144324	220.647	32.2707	31.5887
1.34	3.66	34.8304	0.166966	208.608	35.4962	34.6188
1.34	3.67	35.789	0.111487	321.014	36.1522	35.6285
1.34	4.33	41.2585	0.269768	152.941	42.2084	40.9337
1.34	4.34	41.9619	0.24336	172.427	42.6896	41.6468
1.34	4.35	39.4122	0.23855	165.216	40.3166	39.1805
1.34	4.36	36.7773	0.28194	130.444	37.6559	36.4624
1.34	4.37	37.493	0.187036	200.459	38.0413	37.2763
1.34	4.38	37.406	0.238423	156.889	38.2264	37.1422
1.34	4.39	34.0663	0.314818	108.21	35.1131	33.7055
1.34	4.4	32.4163	0.187605	172.79	33.0114	32.128
1.34	4.41	34.0441	0.157699	215.88	34.5554	33.8208
1.34	4.42	32.934	0.253449	129.943	33.7088	32.6915
1.34	4.43	29.3605	0.242069	121.29	30.1489	29.1175
1.34	4.44	29.5891	0.197528	149.797	30.1923	29.255
1.34	4.45	30.8546	0.166891	184.879	31.207	30.5278
1.34	4.46	28.0944	0.243424	115.413	28.7459	27.7868
1.34	4.47	25.3086	0.154345	163.975	25.6481	25.0677
1.34	4.48	27.4718	0.116687	235.432	27.6242	27.27
1.34	4.49	28.4515	0.215071	132.289	28.9826	28.0668
1.34	4.5	24.9257	0.264599	94.2018	25.6305	24.484
1.34	4.51	23.9723	0.201939	118.71	24.4674	23.5661
1.34	4.52	27.1011	0.243179	111.445	27.7628	26.627
1.34	4.53	26.2595	0.321751	81.6144	27.0758	25.8708
1.34	4.54	22.7502	0.308844	73.6626	23.5498	22.3872
1.34	4.55	24.4856	0.263488	92.9285	25.3005	24.1372
1.34	4.56	27.5922	0.215847	127.832	28.1476	27.3638
1.34	5.3	31.5191	0.518027	60.8445	33.6766	31.0254
1.34	5.31	31.6503	0.379769	83.3407	33.1249	31.1485
1.34	5.32	27.9743	0.408843	68.423	29.5354	27.5242
1.34	5.33	29.0149	0.500786	57.9387	31.1359	28.6717
1.34	5.34	31.9935	0.387123	82.6442	33.4718	31.6741
1.34	5.35	29.8482	0.335619	88.935	30.8837	29.5387
1.34	5.36	27.555	0.380719	72.3761	28.8629	27.2284
1.34	5.37	30.7796	0.400105	76.9289	32.1	30.3719
1.34	5.38	32.052	0.305925	104.771	33.0154	31.7463
1.34	5.39	28.8357	0.255735	112.756	29.5859	28.5028
1.34	5.4	28.9008	0.35596	81.1913	29.9726	28.5465
1.34	5.41	32.5637	0.330849	98.4247	33.4549	32.2012
1.34	5.42	31.8462	0.259849	122.557	32.6389	31.5753
1.34	5.43	29.2811	0.253605	115.46	29.9778	28.8923
1.34	5.44	31.9019	0.277344	115.027	32.5744	31.5659
1.34	5.45	34.4111	0.209448	164.294	34.898	34.1102
1.34	5.46	32.275	0.261053	123.634	33.2481	31.9837
1.34	5.47	31.68	0.284698	111.276	32.4024	31.3446
1.34	5.48	35.4054	0.30288	116.896	36.2032	35.0639
1.34	5.49	36.437	0.293325	124.221	37.3465	36.0306
1.34	5.5	34.1372	0.331174	103.079	34.9432	33.6997
1.34	5.51	35.5699	0.738462	48.1675	37.0922	34.7305
1.34	5.52	39.1409	0.586192	66.7714	40.5214	38.4149
1.34	5.53	39.7212	0.72202	55.014	42.3842	38.0705
1.34	5.54	37.9177	0.565887	67.0057	39.9715	37.5195
1.34	5.55	38.7873	1.1213	34.5915	41.7453	38.1667
1.34	5.56	42.3103	0.770563	54.9084	45.2313	41.8224
1.34	5.57	42.3986	1.3807	30.708	46.6624	41.5312
1.34	6.36	38.4306	0.178626	215.146	38.6383	37.7872
1.34	6.37	36.3763	0.246249	147.722	36.6888	35.5256
1.34	6.38	33.426	0.249538	133.951	33.8242	32.5617
1.34	6.39	33.5337	0.181973	184.279	34.1238	33.1537
1.34	6.4	33.6831	0.142371	236.587	34.0419	33.4817
1.34	6.41	30.5286	0.191569	159.361	30.9221	30.1214
1.34	6.42	28.6292	0.0948393	301.871	28.8369	28.441
1.34	6.43	30.2967	0.172989	175.136	30.8884	30.0259
1.34	6.44	29.202	0.182198	160.276	29.7318	28.912
1.34	6.45	25.5628	0.17459	146.416	26.0727	25.2895
1.34	6.46	25.6012	0.193866	132.056	26.2483	25.2606
1.34	6.47	27.4997	0.185333	148.38	28.1008	27.2311
1.34	6.48	25.2546	0.197677	127.757	25.6834	24.9263
1.34	6.49	21.8669	0.156105	140.078	22.2633	21.6399
1.34	6.5	23.1604	0.143137	161.806	23.6057	22.9882
1.34	6.51	24.7957	0.161057	153.955	25.1052	24.4893
1.34	6.52	21.559	0.166033	129.848	21.8756	21.2873
1.34	6.53	20.203	0.171511	117.794	20.5162	19.9039
1.34	6.54	22.9327	0.174833	131.169	23.3042	22.6411
1.34	6.55	22.3963	0.164888	135.827	22.7916	22.1691
1.34	6.56	18.6968	0.173324	107.872	19.0867	18.4714
1.34	6.57	19.726	0.141861	139.052	20.128	19.5208
1.34	6.58	22.6409	0.128376	176.363	22.9207	22.4435
1.34	6.59	20.9351	0.204623	102.311	21.4745	20.4793
1.34	6.6	17.8319	0.24481	72.8397	18.6525	17.4256
1.34	7.36	9.10877	0.432032	21.0836	9.89822	8.51733
1.34	7.37	10.9285	0.317814	34.3864	11.7855	10.5533
1.34	7.38	12.4069	0.255929	48.4779	12.9929	12.0778
1.34	7.39	9.40044	0.233949	40.1816	9.95245	9.11105
1.34	7.4	8.80084	0.134999	65.192	9.14166	8.62631
1.34	7.41	12.5279	0.143205	87.4825	12.9141	12.314
1.34	7.42	12.881	0.192288	66.9879	13.5116	12.6667
1.34	7.43	10.5088	0.202303	51.9459	11.0617	10.3251
1.34	7.44	12.6821	0.161337	78.6061	13.1078	12.433
1.34	7.45	15.7216	0.116952	134.428	15.9873	15.5125
1.34	7.46	15.1513	0.109058	138.929	15.4409	14.904
1.34	7.47	14.6339	0.191654	76.3562	15.2816	14.2706
1.34	7.48	17.5408	0.161031	108.928	17.9761	17.1399
1.34	7.49	19.6718	0.0825927	238.178	19.7833	19.4744
1.34	7.5	19.4213	0.107119	181.307	19.5907	19.2147
1.34	7.51	18.8306	0.111897	168.286	18.9904	18.6418
1.34	7.52	20.4144	0.172616	118.265	20.9382	20.1723
1.34	7.53	23.1804	0.166697	139.057	23.7655	22.944
1.34	7.54	23.7252	0.212399	111.701	24.6026	23.5451
1.34	7.55	24.1635	0.198067	121.996	24.9129	23.8786
1.34	7.56	26.6713	0.126063	211.571	26.9373	26.4427
1.34	7.57	28.5635	0.14264	200.25	29.1164	28.4083
1.34	7.58	28.7079	0.299394	95.8867	29.8324	28.2032
1.34	7.59	29.8145	0.239372	124.553	30.3037	29.3039
1.34	7.6	32.6936	0.168666	193.836	33.0763	32.2702
1.35	1.36	3.80582	0.0160671	236.871	3.8346	3.7657
1.35	1.37	5.37151	0.0971776	55.2751	5.5751	5.19236
1.35	1.38	5.03627	0.133461	37.7359	5.3323	4.77845
1.35	1.39	5.96824	0.227375	26.2485	6.82578	5.69605
1.35	1.4	8.48032	0.260943	32.4987	9.55734	8.3088
1.35	1.41	9.77077	0.234233	41.7139	10.6806	9.46254
1.35	1.42	10.3949	0.177506	58.5611	10.9525	10.192
1.35	1.43	11.9516	0.169764	70.4014	12.5598	11.7645
1.35	1.44	13.9062	0.136792	101.659	14.3444	13.7073
1.35	1.45	15.2361	0.170165	89.5372	15.8719	15.0658
1.35	1.46	16.1032	0.198308	81.2027	16.6915	15.6667
1.35	1.47	17.9886	0.245191	73.3656	18.9434	17.6948
1.35	1.48	19.8241	0.179456	110.468	20.4312	19.4451
1.35	1.49	20.7891	0.224616	92.5537	21.3342	20.3656
1.35	1.5	22.181	0.278562	79.6265	23.3299	21.7908
1.35	1.51	23.9648	0.404615	59.2286	25.7251	23.6463
1.35	1.52	25.5835	0.310213	82.4707	26.7176	25.0116
1.35	1.53	26.6561	0.283567	94.0029	27.5239	26.036
1.35	1.54	28.0244	0.405001	69.1958	28.658	26.9078
1.35	1.55	30.2363	0.597886	50.572	32.4696	29.4765
1.35	2.33	31.8948	0.389027	81.986	33.2835	31.5371
1.35	2.34	31.0733	0.317277	97.9376	32.3707	30.7643
1.35	2.35	28.4913	0.294936	96.6018	29.5976	28.1771
1.35	2.36	26.8854	0.336424	79.9151	28.2165	26.5519
1.35	2.37	26.8376	0.250899	106.966	27.7162	26.5254
1.35	2.38	25.3519	0.24215	104.695	25.9443	24.9279
1.35	2.39	22.7296	0.197072	115.336	23.2729	22.4514
1.35	2.4	21.7038	0.211055	102.835	22.4169	21.4987
1.35	2.41	21.425	0.228098	93.9292	22.1218	21.2578
1.35	2.42	18.9149	0.217762	86.8602	19.5964	18.7455
1.35	2.43	15.9654	0.284991	56.0209	16.6844	15.7421
1.35	2.44	17.4303	0.251876	69.2022	18.0689	17.2125
1.35	2.45	17.1988	0.30001	57.3273	18.2543	16.8953
1.35	2.46	13.6275	0.30489	44.6962	14.7096	13.3442
1.35	2.47	12.8729	0.260497	49.4168	13.7079	12.6283
1.35	2.48	14.7458	0.224434	65.7023	15.3451	14.4924
1.35	2.49	13.1795	0.191048	68.9852	13.5919	12.9262
1.35	2.5	9.49825	0.197775	48.0255	9.93313	9.23387
1.35	2.51	11.0695	0.191654	57.7579	11.5292	10.8428
1.35	2.52	13.0561	0.12463	104.76	13.4099	12.9102
1.35	2.53	10.4145	0.138879	74.9897	10.6844	10.1491
1.35	2.54	8.82761	0.0768246	114.906	8.96213	8.66493
1.35	2.55	12.5291	0.0798035	157	12.6525	12.3216
1.35	2.56	13.3248	0.122794	108.514	13.5232	13.0862
1.35	3.46	15.3752	0.827525	18.5797	16.1771	11.772
1.35	3.47	13.3527	0.315031	42.3853	14.4162	13.0405
1.35	3.48	16.2877	0.214557	75.9132	16.9309	16.0005
1.35	3.49	14.7865	0.1534	96.3923	15.2492	14.4043
1.35	3.5	13.6394	0.154273	88.4107	13.9485	13.2209
1.35	3.51	17.3715	0.153161	113.42	17.6162	16.8601
1.35	3.52	18.3806	0.108959	168.692	18.5525	18.1131
1.35	3.53	16.3121	0.153595	106.202	16.5661	15.9182
1.35	3.54	17.6373	0.118913	148.32	17.8129	17.3533
1.35	3.55	21.0807	0.140986	149.524	21.2949	20.7045
1.35	3.56	21.6883	0.188734	114.914	22.0202	21.2811
1.35	3.57	19.5429	0.172913	113.022	20.1307	19.361
1.35	3.58	20.8671	0.245664	84.9416	21.7107	20.6528
1.35	3.59	24.4811	0.207496	117.984	25.2251	24.3123
1.35	3.6	24.0484	0.217633	110.5	24.68	23.7683
1.35	3.61	22.8738	0.233704	97.8753	23.7709	22.6354
1.35	3.62	25.9032	0.201382	128.627	26.6228	25.6806
1.35	3.63	28.056	0.192747	145.559	28.6385	27.8115
1.35	3.64	27.2133	0.206738	131.632	27.7067	26.9599
1.35	3.65	28.3834	0.197375	143.804	28.961	28.1687
1.35	3.66	31.3889	0.213348	147.125	32.1864	31.1405
1.35	3.67	32.5228	0.162209	200.5	33.0522	32.3144
1.35	4.33	37.9355	0.292384	129.745	38.903	37.5638
1.35	4.34	38.5492	0.261942	147.167	39.2742	38.2674
1.35	4.35	35.8928	0.247782	144.856	36.7979	35.6666
1.35	4.36	33.3705	0.312515	106.781	34.3939	33.0792
1.35	4.37	34.1856	0.216136	158.167	34.9069	33.9743
1.35	4.38	33.9646	0.255749	132.805	34.7824	33.7237
1.35	4.39	30.5641	0.331847	92.1031	31.5901	30.2256
1.35	4.4	29.0956	0.192732	150.964	29.6525	28.8412
1.35	4.41	30.7809	0.150428	204.622	31.2582	30.5747
1.35	4.42	29.5159	0.251077	117.557	30.249	29.3158
1.35	4.43	25.9657	0.237963	109.117	26.6956	25.7372
1.35	4.44	26.4519	0.180812	146.295	26.9779	26.1376
1.35	4.45	27.6894	0.153799	180.037	28.1113	27.4686
1.35	4.46	24.7792	0.224585	110.333	25.4085	24.5397
1.35	4.47	22.1811	0.142364	155.806	22.5613	21.9711
1.35	4.48	24.6212	0.122131	201.597	24.8305	24.4117
1.35	4.49	25.5386	0.189605	134.694	25.9571	25.2372
1.35	4.5	21.9639	0.220041	99.8173	22.5314	21.6165
1.35	4.51	21.3842	0.166021	128.804	21.8622	21.1009
1.35	4.52	24.6695	0.196065	125.823	25.1466	24.3346
1.35	4.53	23.7333	0.259417	91.4872	24.3825	23.3816
1.35	4.54	20.4292	0.235815	86.6324	20.9886	20.1075
1.35	4.55	22.5833	0.200462	112.656	23.0171	22.2834
1.35	4.56	25.6441	0.166825	153.718	26.0141	25.3574
1.35	5.3	29.3183	0.398726	73.5299	30.9353	28.9537
1.35	5.31	29.3004	0.293168	99.9442	30.3697	28.9178
1.35	5.32	25.5482	0.315227	81.0468	26.6921	25.1933
1.35	5.33	26.3069	0.411173	63.98	28.0688	25.96
1.35	5.34	29.1873	0.297518	98.1029	30.3256	28.8678
1.35	5.35	26.9865	0.274066	98.4672	27.7388	26.683
1.35	5.36	24.5111	0.302947	80.9088	25.5478	24.2605
1.35	5.37	27.5951	0.322538	85.5562	28.6609	27.2909
1.35	5.38	28.8323	0.253365	113.798	29.5831	28.5894
1.35	5.39	25.5334	0.21217	120.344	26.1061	25.2903
1.35	5.4	25.4288	0.308526	82.4201	26.4335	25.1143
1.35	5.41	29.0588	0.285714	101.706	29.8866	28.7521
1.35	5.42	28.3319	0.244824	115.723	29.157	28.1074
1.35	5.43	25.6461	0.236201	108.577	26.375	25.3309
1.35	5.44	28.2049	0.253953	111.063	28.8382	27.9059
1.35	5.45	30.7306	0.194198	158.243	31.2505	30.4991
1.35	5.46	28.5805	0.267885	106.689	29.6137	28.3446
1.35	5.47	27.9067	0.279481	99.8518	28.6105	27.5622
1.35	5.48	31.6284	0.296211	106.777	32.4084	31.2737
1.35	5.49	32.6945	0.301357	108.491	33.6499	32.3392
1.35	5.5	30.3951	0.332726	91.3518	31.244	29.9136
1.35	5.51	31.7927	0.732497	43.4032	33.3081	30.9326
1.35	5.52	35.36	0.583026	60.6491	36.7495	34.6148
1.35	5.53	35.9848	0.7127	50.4909	38.6197	34.3886
1.35	5.54	34.2345	0.567701	60.3037	36.2488	33.7625
1.35	5.55	35.0946	1.12759	31.1234	38.0541	34.41
1.35	5.56	38.6202	0.796973	48.4586	41.5675	38.0803
1.35	5.57	38.7825	1.40445	27.6141	43.125	37.819
1.35	6.36	34.9973	0.205006	170.713	35.3141	34.4313
1.35	6.37	33.0187	0.239558	137.832	33.3499	32.245
1.35	6.38	30.1241	0.265049	113.655	30.616	29.317
1.35	6.39	30.0531	0.199114	150.934	30.7273	29.7053
1.35	6.4	30.1281	0.146368	205.838	30.455	29.9514
1.35	6.41	27.0651	0.200461	135.014	27.4694	26.6934
1.35	6.42	25.1059	0.108459	231.478	25.3092	24.9398
1.35	6.43	26.6246	0.19785	134.57	27.2599	26.382
1.35	6.44	25.537	0.186463	136.955	26.0531	25.2586
1.35	6.45	21.9255	0.181108	121.063	22.4323	21.6612
1.35	6.46	21.8656	0.209434	104.403	22.5354	21.4803
1.35	6.47	23.7146	0.186118	127.417	24.2969	23.5103
1.35	6.48	21.5176	0.183236	117.431	21.9006	21.1825
1.35	6.49	18.0931	0.150398	120.301	18.4623	17.9093
1.35	6.5	19.3748	0.139446	138.942	19.801	19.2135
1.35	6.51	21.0568	0.156113	134.882	21.4044	20.7746
1.35	6.52	17.8884	0.158979	112.52	18.2304	17.6021
1.35	6.53	16.5747	0.147869	112.091	16.8424	16.2802
1.35	6.54	19.4803	0.140311	138.836	19.7927	19.1796
1.35	6.55	19.0577	0.140521	135.622	19.3073	18.8125
1.35	6.56	15.4512	0.154829	99.7952	15.7206	15.2075
1.35	6.57	16.6699	0.149306	111.649	16.9228	16.4735
1.35	6.58	19.7408	0.149203	132.309	20.0111	19.5196
1.35	6.59	18.3093	0.205348	89.1623	18.6632	18.0128
1.35	6.6	15.4004	0.198784	77.4729	15.8911	15.0855
1.35	7.36	8.02164	0.330411	24.2778	8.48814	7.58112
1.35	7.37	8.89621	0.200854	44.292	9.4522	8.55721
1.35	7.38	9.70265	0.155248	62.4978	10.0498	9.4497
1.35	7.39	6.45126	0.166034	38.8552	6.81234	6.22298
1.35	7.4	5.53011	0.098424	56.1867	5.80602	5.3471
1.35	7.41	9.05012	0.118316	76.4913	9.40012	8.8127
1.35	7.42	9.18411	0.176937	51.906	9.81395	9.01552
1.35	7.43	6.73741	0.209503	32.159	7.33998	6.55782
1.35	7.44	9.06278	0.143047	63.3552	9.46354	8.81418
1.35	7.45	11.9515	0.113784	105.036	12.2066	11.7387
1.35	7.46	11.5115	0.117996	97.5588	11.8875	11.3543
1.35	7.47	11.3055	0.189558	59.6414	12.0683	11.1046
1.35	7.48	14.0971	0.148079	95.1999	14.5841	13.718
1.35	7.49	16.086	0.0808694	198.913	16.3082	15.9194
1.35	7.5	16.1532	0.12043	134.129	16.5284	15.9446
1.35	7.51	15.9204	0.081748	194.75	16.0953	15.7695
1.35	7.52	17.3067	0.176629	97.9835	17.8116	17.0113
1.35	7.53	19.8901	0.190809	104.241	20.516	19.5238
1.35	7.54	20.7593	0.252404	82.2464	21.8127	20.5543
1.35	7.55	21.4153	0.244759	87.4956	22.3147	21.0983
1.35	7.56	23.6631	0.151297	156.402	23.9302	23.2773
1.35	7.57	25.5285	0.192584	132.558	26.2232	25.2872
1.35	7.58	26.0082	0.322097	80.7463	27.2858	25.6224
1.35	7.59	27.2121	0.266694	102.035	27.8602	26.6964
1.35	7.6	29.8642	0.203067	147.066	30.3798	29.61
1.36	1.37	3.8184	0.0158518	240.881	3.85539	3.7847
1.36	1.38	5.47524	0.0785432	69.7099	5.58334	5.24499
1.36	1.39	4.99066	0.136289	36.6183	5.45321	4.76858
1.36	1.4	6.10294	0.257953	23.6591	7.2219	5.84839
1.36	1.41	8.62434	0.22206	38.8379	9.51654	8.26704
1.36	1.42	9.93161	0.160296	61.9579	10.4451	9.57488
1.36	1.43	10.4393	0.173622	60.1268	11.0932	10.1612
1.36	1.44	12.0251	0.140356	85.6759	12.4315	11.6885
1.36	1.45	14.1978	0.161156	88.1001	14.7188	13.7693
1.36	1.46	15.1601	0.185247	81.8374	15.694	14.8208
1.36	1.47	16.2877	0.255416	63.7693	17.2682	15.978
1.36	1.48	18.2462	0.179164	101.841	18.8486	17.8884
1.36	1.49	19.8143	0.213254	92.9143	20.3036	19.297
1.36	1.5	20.9639	0.286186	73.2527	22.0911	20.4479
1.36	1.51	22.28	0.416527	53.4898	24.0966	21.9771
1.36	1.52	24.2372	0.30119	80.4714	25.4292	23.9318
1.36	1.53	25.6232	0.30836	83.0951	26.5673	24.8577
1.36	1.54	26.6213	0.466918	57.015	27.3272	25.3935
1.36	1.55	28.6392	0.699871	40.9207	31.0906	27.664
1.36	2.33	30.2439	0.395326	76.5037	31.6577	29.8652
1.36	2.34	29.3111	0.301652	97.1686	30.5926	29.0612
1.36	2.35	27.0765	0.268046	101.014	28.1313	26.7466
1.36	2.36	25.3687	0.337585	75.1475	26.7527	25.0061
1.36	2.37	24.843	0.260065	95.526	25.7962	24.5505
1.36	2.38	23.4436	0.213519	109.796	24.0384	23.2019
1.36	2.39	21.2113	0.172423	123.018	21.7354	20.951
1.36	2.4	19.8646	0.203829	97.4571	20.5625	19.6211
1.36	2.41	19.0952	0.219713	86.9094	19.8138	18.8312
1.36	2.42	16.8842	0.20235	83.4402	17.5929	16.6887
1.36	2.43	14.0336	0.256026	54.8133	14.7898	13.7915
1.36	2.44	14.8646	0.241307	61.6003	15.5677	14.6222
1.36	2.45	14.3055	0.290748	49.2022	15.3753	13.9602
1.36	2.46	11.001	0.277027	39.711	12.0269	10.7008
1.36	2.47	9.98935	0.252972	39.4879	10.8442	9.75729
1.36	2.48	11.2815	0.217776	51.8032	11.9012	11.0372
1.36	2.49	9.69533	0.193476	50.1111	10.0411	9.43847
1.36	2.5	6.01401	0.199927	30.0811	6.39951	5.69074
1.36	2.51	7.38486	0.188035	39.2738	7.89409	7.15931
1.36	2.52	9.26788	0.125221	74.0123	9.60333	9.11647
1.36	2.53	6.8805	0.121437	56.6589	7.0638	6.66046
1.36	2.54	5.4268	0.0706614	76.8	5.56186	5.31683
1.36	2.55	9.22451	0.0810023	113.88	9.35687	9.03833
1.36	2.56	10.242	0.12088	84.7288	10.4155	9.97411
1.36	3.46	13.7275	1.01015	13.5896	14.534	9.3142
1.36	3.47	11.1561	0.333736	33.4279	12.1139	10.8114
1.36	3.48	13.7228	0.177267	77.4133	14.191	13.4575
1.36	3.49	11.7309	0.151246	77.5619	12.0792	11.3301
1.36	3.5	11.2258	0.140423	79.9428	11.4632	10.8304
1.36	3.51	15.0137	0.133671	112.318	15.2141	14.6072
1.36	3.52	15.4552	0.118282	130.664	15.7122	15.2
1.36	3.53	13.5935	0.137263	99.0326	13.7911	13.2134
1.36	3.54	15.5495	0.116282	133.723	15.7832	15.3248
1.36	3.55	18.6964	0.143993	129.842	18.8986	18.2961
1.36	3.56	19.1835	0.193046	99.3728	19.4818	18.703
1.36	3.57	17.4624	0.168289	103.764	18.0395	17.2878
1.36	3.58	19.2759	0.210384	91.6226	20.0214	19.0594
1.36	3.59	22.6765	0.172854	131.189	23.3182	22.5073
1.36	3.6	22.1979	0.186911	118.762	22.7935	21.9898
1.36	3.61	21.5888	0.205927	104.837	22.4379	21.4073
1.36	3.62	24.6917	0.177392	139.192	25.3491	24.5089
1.36	3.63	26.5414	0.17182	154.472	27.1199	26.2948
1.36	3.64	26.002	0.16164	160.864	26.491	25.755
1.36	3.65	27.5528	0.192496	143.134	28.0631	27.0825
1.36	3.66	30.2909	0.215626	140.479	31.095	29.9043
1.36	3.67	31.2901	0.156653	199.742	31.8052	31.065
1.36	4.33	36.2587	0.255099	142.136	37.0043	35.905
1.36	4.34	36.9664	0.251089	147.224	37.5853	36.6373
1.36	4.35	34.5824	0.224902	153.767	35.3039	34.3485
1.36	4.36	31.8301	0.297287	107.069	32.8316	31.4955
1.36	4.37	32.3764	0.191746	168.85	33.0405	32.1553
1.36	4.38	32.4385	0.205922	157.528	33.0651	32.1655
1.36	4.39	29.1959	0.28847	101.21	30.0726	28.8485
1.36	4.4	27.3202	0.186068	146.829	27.7704	27.0379
1.36	4.41	28.9339	0.131749	219.614	29.2869	28.6811
1.36	4.42	28.0625	0.222067	126.369	28.6749	27.8746
1.36	4.43	24.4234	0.219419	111.31	25.072	24.224
1.36	4.44	24.4666	0.162526	150.54	24.9279	24.2044
1.36	4.45	25.9569	0.137428	188.876	26.2347	25.6869
1.36	4.46	23.4091	0.203342	115.122	23.9067	23.2136
1.36	4.47	20.4265	0.146808	139.138	20.7238	20.1886
1.36	4.48	22.5761	0.143127	157.734	22.8446	22.3167
1.36	4.49	23.9193	0.190238	125.733	24.3226	23.5985
1.36	4.5	20.5674	0.237809	86.4872	21.1778	20.1737
1.36	4.51	19.4669	0.182719	106.54	19.846	19.1158
1.36	4.52	22.8266	0.216508	105.431	23.3166	22.4136
1.36	4.53	22.429	0.282366	79.4324	23.0848	22.0748
1.36	4.54	19.0328	0.27461	69.3083	19.7294	18.7125
1.36	4.55	20.8033	0.276162	75.3302	21.4493	20.3804
1.36	4.56	24.1649	0.228463	105.772	24.5365	23.8665
1.36	5.3	28.928	0.431261	67.0776	30.6455	28.4776
1.36	5.31	28.492	0.328974	86.6087	29.6341	28.0396
1.36	5.32	24.7681	0.345898	71.6052	26.0446	24.3476
1.36	5.33	25.9451	0.434914	59.6557	27.7985	25.6156
1.36	5.34	28.5401	0.305623	93.3836	29.7242	28.2446
1.36	5.35	25.9884	0.27715	93.7701	26.8236	25.705
1.36	5.36	23.9247	0.302404	79.1151	25.0586	23.7279
1.36	5.37	27.2085	0.306093	88.8896	28.3102	26.9597
1.36	5.38	28.0071	0.235654	118.848	28.7929	27.7971
1.36	5.39	24.6242	0.208701	117.988	25.2702	24.4118
1.36	5.4	25.0543	0.306082	81.855	26.0403	24.7986
1.36	5.41	28.5829	0.269436	106.084	29.3152	28.3013
1.36	5.42	27.4652	0.231968	118.401	28.2151	27.2026
1.36	5.43	25.0728	0.22221	112.834	25.6643	24.779
1.36	5.44	28.0008	0.23993	116.704	28.5024	27.671
1.36	5.45	30.1788	0.170715	176.779	30.5746	29.9634
1.36	5.46	27.9067	0.247309	112.842	28.833	27.6806
1.36	5.47	27.7231	0.274624	100.95	28.2625	27.3682
1.36	5.48	31.4881	0.277227	113.583	32.0756	31.1364
1.36	5.49	32.2211	0.274251	117.488	33.1096	31.8653
1.36	5.5	30.0763	0.332793	90.3755	30.8697	29.7156
1.36	5.51	31.8895	0.705991	45.1698	33.2267	31.1764
1.36	5.52	35.3427	0.540785	65.3544	36.7107	34.7577
1.36	5.53	35.6082	0.742675	47.9459	38.2772	33.7707
1.36	5.54	33.8489	0.570545	59.3274	35.8469	33.3929
1.36	5.55	35.0734	1.06099	33.0574	37.8465	34.497
1.36	5.56	38.4944	0.745863	51.6106	41.4015	38.0515
1.36	5.57	38.4012	1.48305	25.8934	42.8488	37.5397
1.36	6.36	35.1028	0.235898	148.805	35.4839	34.3173
1.36	6.37	33.4548	0.266174	125.688	33.8049	32.465
1.36	6.38	30.3269	0.289215	104.86	30.8317	29.2737
1.36	6.39	30.0559	0.226302	132.813	30.7606	29.5048
1.36	6.4	30.556	0.18393	166.128	30.9562	30.3243
1.36	6.41	27.6988	0.234551	118.093	28.1478	27.1479
1.36	6.42	25.3041	0.141281	179.105	25.591	25.088
1.36	6.43	26.8275	0.203997	131.509	27.4161	26.5492
1.36	6.44	26.2659	0.212969	123.332	26.712	25.8445
1.36	6.45	22.6218	0.211031	107.197	23.03	22.1707
1.36	6.46	22.046	0.189709	116.209	22.6448	21.7929
1.36	6.47	24.1558	0.164931	146.46	24.6763	23.8856
1.36	6.48	22.4896	0.190242	118.216	22.7991	21.986
1.36	6.49	18.8229	0.168395	111.778	19.1325	18.4071
1.36	6.5	19.5083	0.114002	171.123	19.7921	19.3298
1.36	6.51	21.5947	0.153408	140.766	21.907	21.3201
1.36	6.52	18.8114	0.139092	135.244	19.0893	18.561
1.36	6.53	16.8363	0.124822	134.883	17.0837	16.5621
1.36	6.54	19.6748	0.117888	166.894	19.7989	19.3858
1.36	6.55	19.9549	0.139987	142.549	20.212	19.7453
1.36	6.56	16.3911	0.15638	104.816	16.6762	16.1718
1.36	6.57	16.848	0.201829	83.4766	17.1679	16.4469
1.36	6.58	20.2533	0.1899	106.653	20.5375	19.9238
1.36	6.59	19.4147	0.210154	92.3831	19.7553	19.1399
1.36	6.6	16.2112	0.268383	60.4031	16.8448	15.661
1.36	7.36	9.8167	0.290928	33.7427	10.2683	9.33167
1.36	7.37	11.3463	0.148343	76.4872	11.7437	11.02
1.36	7.38	11.0829	0.0761843	145.474	11.2009	10.9137
1.36	7.39	7.31452	0.0778347	93.9751	7.52024	7.13138
1.36	7.4	8.02816	0.130687	61.4303	8.17865	7.70208
1.36	7.41	10.9453	0.105307	103.937	11.1683	10.6539
1.36	7.42	9.70871	0.143381	67.7129	10.2264	9.51536
1.36	7.43	7.37079	0.137079	53.7703	7.76312	7.10531
1.36	7.44	10.6399	0.149947	70.9581	10.9239	10.356
1.36	7.45	12.7474	0.0691298	184.398	12.8428	12.5577
1.36	7.46	11.2027	0.12181	91.9685	11.5775	10.9801
1.36	7.47	11.3573	0.216091	52.5582	12.11	10.8762
1.36	7.48	14.7281	0.190076	77.4852	15.2692	14.1458
1.36	7.49	16.0291	0.0819924	195.495	16.1818	15.8795
1.36	7.5	15.4488	0.131107	117.834	15.8446	15.2201
1.36	7.51	15.558	0.0788456	197.322	15.7166	15.412
1.36	7.52	17.6609	0.107008	165.042	17.8921	17.4802
1.36	7.53	19.8169	0.092563	214.09	20.0755	19.662
1.36	7.54	20.2293	0.24745	81.7512	21.2398	19.8868
1.36	7.55	21.3916	0.210259	101.739	22.2321	21.2107
1.36	7.56	23.8878	0.103893	229.927	24.067	23.726
1.36	7.57	25.2327	0.205236	122.945	26.0257	24.9566
1.36	7.58	25.4877	0.327458	77.8352	26.8207	25.0103
1.36	7.59	27.1514	0.249219	108.946	27.8555	26.8735
1.36	7.6	29.8147	0.223615	133.331	30.403	29.3288
1.37	1.38	3.79474	0.0213753	177.529	3.82076	3.72408
1.37	1.39	5.40691	0.13563	39.8652	5.9152	5.26378
1.37	1.4	5.08384	0.270809	18.7728	6.22458	4.86634
1.37	1.41	6.27048	0.297263	21.0941	7.51664	5.97469
1.37	1.42	8.72982	0.215308	40.5458	9.5874	8.417
1.37	1.43	10.0076	0.233661	42.8295	10.9722	9.74856
1.37	1.44	10.5491	0.198051	53.2643	11.3384	10.291
1.37	1.45	12.3342	0.204256	60.3861	13.1607	12.05
1.37	1.46	14.1745	0.227553	62.2912	14.9828	13.8965
1.37	1.47	15.3859	0.293408	52.4385	16.5895	15.1293
1.37	1.48	16.5975	0.222623	74.5542	17.4265	16.3006
1.37	1.49	18.2881	0.26205	69.7884	19.1121	17.8094
1.37	1.5	20.0449	0.334658	59.8966	21.423	19.5873
1.37	1.51	21.1025	0.471102	44.794	23.1701	20.7394
1.37	1.52	22.6045	0.371989	60.7667	24.055	22.1519
1.37	1.53	24.3374	0.351155	69.3066	25.5349	23.6709
1.37	1.54	25.6954	0.429874	59.7743	26.6454	24.6363
1.37	1.55	27.3865	0.752767	36.3811	30.4332	26.6545
1.37	2.33	30.073	0.460663	65.2821	31.8036	29.6357
1.37	2.34	29.606	0.355986	83.1663	31.151	29.3994
1.37	2.35	27.4413	0.312409	87.8378	28.7268	27.1937
1.37	2.36	25.272	0.381962	66.1636	26.8846	24.9235
1.37	2.37	24.9021	0.294203	84.6426	26.0583	24.641
1.37	2.38	24.0562	0.243005	98.9949	24.821	23.7436
1.37	2.39	21.6612	0.212679	101.85	22.377	21.4673
1.37	2.4	19.7902	0.24401	81.1042	20.6861	19.5611
1.37	2.41	19.4568	0.259038	75.1117	20.3594	19.1371
1.37	2.42	17.7874	0.233102	76.3074	18.6511	17.5311
1.37	2.43	14.4474	0.280638	51.4803	15.3818	14.2496
1.37	2.44	14.8608	0.246935	60.1811	15.6801	14.548
1.37	2.45	15.1505	0.257879	58.7504	16.2019	14.9312
1.37	2.46	12.2454	0.261576	46.8141	13.2836	12.0514
1.37	2.47	10.0919	0.248584	40.5973	11.0399	9.862
1.37	2.48	11.6271	0.159063	73.0976	12.1885	11.4729
1.37	2.49	11.2596	0.118278	95.1959	11.54	11.0663
1.37	2.5	7.58867	0.121601	62.4063	7.84743	7.42356
1.37	2.51	7.38956	0.147929	49.9534	7.77492	7.16316
1.37	2.52	10.2672	0.109128	94.0838	10.4928	10.097
1.37	2.53	9.00189	0.129754	69.3768	9.18024	8.73339
1.37	2.54	6.18778	0.115136	53.7433	6.32636	5.89775
1.37	2.55	9.33542	0.156288	59.7321	9.52724	8.84442
1.37	2.56	11.5438	0.165199	69.8779	11.7595	11.0345
1.37	3.46	17.2039	1.10172	15.6154	18.0905	12.4335
1.37	3.47	14.586	0.369047	39.5233	15.5132	14.1933
1.37	3.48	16.9405	0.214069	79.1353	17.2842	16.6145
1.37	3.49	14.5346	0.227564	63.8704	14.8595	13.9923
1.37	3.5	14.3984	0.129143	111.493	14.6089	14.086
1.37	3.51	18.1128	0.118414	152.962	18.2778	17.8065
1.37	3.52	17.9954	0.128673	139.853	18.1682	17.6933
1.37	3.53	15.9037	0.108564	146.492	16.07	15.5634
1.37	3.54	18.2015	0.0840375	216.588	18.379	18.0553
1.37	3.55	21.2642	0.122346	173.805	21.4151	20.9022
1.37	3.56	21.1895	0.157044	134.927	21.424	20.7588
1.37	3.57	19.3534	0.166707	116.092	19.9844	19.095
1.37	3.58	21.5609	0.219527	98.2155	22.3788	21.3061
1.37	3.59	24.7912	0.17525	141.462	25.5044	24.6289
1.37	3.6	23.7832	0.198979	119.527	24.5017	23.529
1.37	3.61	23.2366	0.240668	96.5505	24.2477	23.0552
1.37	3.62	26.6169	0.204711	130.021	27.4488	26.4587
1.37	3.63	28.1173	0.190064	147.936	28.8461	27.9272
1.37	3.64	27.2232	0.190807	142.674	27.9064	27.0346
1.37	3.65	29.0559	0.210047	138.33	29.8064	28.6771
1.37	3.66	31.9051	0.250809	127.209	32.9561	31.6878
1.37	3.67	32.4998	0.197865	164.252	33.2859	32.3362
1.37	4.33	38.1217	0.278931	136.67	38.9157	37.7922
1.37	4.34	39.1462	0.266817	146.715	39.9543	38.8768
1.37	4.35	36.8242	0.239734	153.605	37.5754	36.6253
1.37	4.36	33.9032	0.317602	106.747	35.0834	33.6264
1.37	4.37	34.6296	0.212709	162.803	35.4017	34.4038
1.37	4.38	34.9845	0.200204	174.744	35.6105	34.7925
1.37	4.39	31.6908	0.294101	107.755	32.6116	31.4376
1.37	4.4	29.727	0.19315	153.907	30.2593	29.528
1.37	4.41	31.6076	0.153866	205.423	31.9386	31.3382
1.37	4.42	30.9674	0.230092	134.587	31.645	30.753
1.37	4.43	27.2418	0.226083	120.494	27.8945	27.0404
1.37	4.44	27.3017	0.168861	161.681	27.7172	26.9102
1.37	4.45	29.0936	0.157207	185.066	29.373	28.8166
1.37	4.46	26.6599	0.207462	128.505	27.198	26.4153
1.37	4.47	23.6278	0.179859	131.368	23.9434	23.3039
1.37	4.48	25.7899	0.203082	126.993	26.0842	25.4141
1.37	4.49	27.3869	0.217422	125.962	27.8011	27.0233
1.37	4.5	24.1369	0.255607	94.4296	24.7732	23.7384
1.37	4.51	22.9335	0.22477	102.031	23.3933	22.5482
1.37	4.52	26.3356	0.252266	104.396	26.8086	25.884
1.37	4.53	26.126	0.300134	87.0478	26.7788	25.7398
1.37	4.54	22.7215	0.302416	75.1332	23.4936	22.3747
1.37	4.55	24.3187	0.344482	70.595	25.0796	23.7275
1.37	4.56	27.7635	0.283805	97.8258	28.2514	27.3589
1.37	5.3	32.7096	0.44885	72.8743	34.4805	32.2433
1.37	5.31	32.2652	0.349846	92.2269	33.4443	31.797
1.37	5.32	28.5534	0.35883	79.5737	29.865	28.1226
1.37	5.33	29.7538	0.438431	67.8644	31.6129	29.4124
1.37	5.34	32.3165	0.307178	105.205	33.493	32.0045
1.37	5.35	29.6993	0.283272	104.844	30.5371	29.392
1.37	5.36	27.6566	0.301629	91.6907	28.7762	27.4394
1.37	5.37	30.8956	0.303563	101.776	31.9603	30.6784
1.37	5.38	31.5991	0.233024	135.605	32.3451	31.3814
1.37	5.39	28.136	0.21144	133.069	28.7512	27.8987
1.37	5.4	28.5337	0.311794	91.5144	29.5956	28.2996
1.37	5.41	31.9964	0.272315	117.498	32.7863	31.7493
1.37	5.42	30.7151	0.250696	122.519	31.5834	30.416
1.37	5.43	28.2157	0.233038	121.077	28.9379	27.9582
1.37	5.44	31.1181	0.253072	122.962	31.7243	30.8223
1.37	5.45	33.187	0.181226	183.125	33.7254	33.0075
1.37	5.46	30.6785	0.266215	115.24	31.7429	30.4938
1.37	5.47	30.4186	0.305807	99.4699	31.0965	30.0916
1.37	5.48	34.2156	0.307591	111.237	34.9317	33.8938
1.37	5.49	34.7454	0.310412	111.933	35.8562	34.4366
1.37	5.5	32.357	0.380387	85.0635	33.4179	31.9518
1.37	5.51	34.1908	0.751513	45.4959	35.6873	33.4508
1.37	5.52	37.7041	0.586991	64.2328	39.3196	37.0694
1.37	5.53	37.8536	0.759722	49.8256	40.5358	35.9188
1.37	5.54	35.8173	0.611792	58.5449	37.875	35.326
1.37	5.55	36.935	1.13241	32.6162	39.8624	36.2395
1.37	5.56	40.3658	0.722678	55.8559	43.0598	39.847
1.37	5.57	40.0873	1.47408	27.1948	44.7353	39.1939
1.37	6.36	36.1971	0.26923	134.447	36.9002	35.5167
1.37	6.37	34.3879	0.242269	141.941	34.7546	33.5432
1.37	6.38	31.1476	0.295439	105.428	31.9469	30.2724
1.37	6.39	31.293	0.264761	118.193	32.2729	30.9271
1.37	6.4	31.9696	0.217314	147.113	32.4519	31.6781
1.37	6.41	28.9065	0.271482	106.477	29.6101	28.5835
1.37	6.42	26.6534	0.190781	139.707	27.1821	26.3741
1.37	6.43	28.6152	0.245058	116.769	29.4603	28.3218
1.37	6.44	28.0831	0.250541	112.09	28.8155	27.8109
1.37	6.45	24.3337	0.246281	98.8047	25.0426	24.0735
1.37	6.46	24.1296	0.237968	101.398	25.0059	23.8524
1.37	6.47	26.5603	0.20387	130.281	27.3242	26.3611
1.37	6.48	24.8479	0.215689	115.202	25.367	24.5759
1.37	6.49	21.2346	0.178501	118.961	21.7229	21.0476
1.37	6.5	22.2782	0.131078	169.962	22.7432	22.1323
1.37	6.51	24.581	0.123676	198.754	24.8093	24.3231
1.37	6.52	21.848	0.10892	200.587	22.0497	21.5967
1.37	6.53	20.1539	0.126952	158.752	20.3925	19.8703
1.37	6.54	23.1976	0.122651	189.134	23.4203	22.9026
1.37	6.55	23.4046	0.12394	188.838	23.7192	23.221
1.37	6.56	19.8822	0.144452	137.638	20.2283	19.6928
1.37	6.57	20.5743	0.18411	111.75	20.8509	20.2135
1.37	6.58	23.9596	0.165829	144.484	24.2072	23.6723
1.37	6.59	22.9783	0.189467	121.278	23.4249	22.7356
1.37	6.6	19.8366	0.251822	78.7725	20.4594	19.3015
1.37	7.36	12.5684	0.363881	34.5399	13.0989	11.9817
1.37	7.37	14.1145	0.242372	58.2347	14.8189	13.7871
1.37	7.38	14.4783	0.122787	117.914	14.7276	14.3157
1.37	7.39	10.8156	0.115706	93.4753	11.0958	10.6289
1.37	7.4	10.6583	0.133832	79.6394	11.0595	10.4439
1.37	7.41	13.7931	0.153295	89.9772	14.2574	13.5595
1.37	7.42	12.8975	0.190592	67.6708	13.6524	12.7411
1.37	7.43	9.87696	0.187821	52.5872	10.4396	9.70988
1.37	7.44	12.4855	0.148543	84.053	12.9492	12.2742
1.37	7.45	15.0723	0.100241	150.36	15.3551	14.9304
1.37	7.46	13.3692	0.145838	91.6712	13.9069	13.1635
1.37	7.47	12.4739	0.243822	51.1599	13.4718	12.2183
1.37	7.48	15.9533	0.213486	74.7273	16.7633	15.6412
1.37	7.49	17.7061	0.100146	176.803	17.9843	17.5507
1.37	7.5	16.5759	0.149682	110.741	17.1036	16.3602
1.37	7.51	15.8525	0.0982036	161.425	16.09	15.6641
1.37	7.52	18.1794	0.182183	99.7862	18.7148	17.9559
1.37	7.53	20.7106	0.152026	136.231	21.1747	20.5281
1.37	7.54	20.5971	0.303615	67.8395	21.9084	20.3918
1.37	7.55	21.2979	0.295949	71.9648	22.4738	21.0012
1.37	7.56	24.1871	0.1745	138.609	24.6144	23.9269
1.37	7.57	25.6268	0.260886	98.23	26.7144	25.3866
1.37	7.58	25.3677	0.399051	63.5701	27.0455	24.9466
1.37	7.59	26.8136	0.342075	78.3851	27.8407	26.4635
1.37	7.6	29.8092	0.278772	106.931	30.7297	29.5578
1.38	1.39	3.80705	0.0190223	200.136	3.86235	3.77976
1.38	1.4	5.38892	0.0714995	75.37	5.55871	5.23866
1.38	1.41	5.05361	0.166352	30.3789	5.46804	4.72571
1.38	1.42	6.14167	0.120405	51.0086	6.43242	5.96636
1.38	1.43	8.5043	0.0680753	124.925	8.73464	8.42361
1.38	1.44	9.74672	0.09425	103.414	9.90841	9.54126
1.38	1.45	10.5693	0.126794	83.3578	10.8354	10.2378
1.38	1.46	12.0517	0.161182	74.7707	12.3238	11.7847
1.38	1.47	14.0912	0.114069	123.532	14.5032	13.9163
1.38	1.48	15.3652	0.174195	88.2069	15.663	14.9564
1.38	1.49	16.3255	0.223831	72.9367	16.6388	16.0298
1.38	1.5	18.1883	0.208513	87.2286	18.9154	17.84
1.38	1.51	19.8195	0.305651	64.8437	21.0951	19.5094
1.38	1.52	21.0738	0.291221	72.3636	21.807	20.6375
1.38	1.53	22.3704	0.242092	92.4048	22.8892	21.7876
1.38	1.54	24.0301	0.309199	77.7173	24.524	23.0315
1.38	1.55	26.0094	0.523041	49.7274	28.0611	25.4277
1.38	2.33	28.5992	0.338564	84.472	29.5861	28.1674
1.38	2.34	28.2716	0.217404	130.041	29.1074	28.048
1.38	2.35	25.7548	0.19982	128.89	26.399	25.5588
1.38	2.36	23.6621	0.23914	98.9465	24.5173	23.4474
1.38	2.37	23.8289	0.137254	173.612	24.1379	23.6353
1.38	2.38	22.9338	0.159861	143.46	23.5403	22.7414
1.38	2.39	20.1021	0.133165	150.956	20.5676	19.8877
1.38	2.4	18.5527	0.134882	137.547	18.9812	18.3211
1.38	2.41	18.8386	0.159377	118.201	19.4241	18.6512
1.38	2.42	16.8842	0.126355	133.625	17.3334	16.7372
1.38	2.43	13.3835	0.184044	72.7188	14.0549	13.1678
1.38	2.44	14.616	0.153403	95.2785	15.2	14.4885
1.38	2.45	15.4151	0.126559	121.801	15.7185	15.2415
1.38	2.46	12.218	0.134285	90.9857	12.532	12.0029
1.38	2.47	10.4628	0.104329	100.287	10.6421	10.2315
1.38	2.48	13.0293	0.123576	105.435	13.2621	12.752
1.38	2.49	12.767	0.178106	71.6822	13.0889	12.1301
1.38	2.5	9.07892	0.180521	50.293	9.33002	8.42233
1.38	2.51	9.90944	0.161998	61.1701	10.2575	9.41056
1.38	2.52	13.0697	0.144385	90.5195	13.2842	12.5341
1.38	2.53	11.7593	0.173723	67.6896	11.954	11.2479
1.38	2.54	9.61965	0.188431	51.0513	9.78315	8.88067
1.38	2.55	12.9715	0.211771	61.2523	13.1387	12.1499
1.38	2.56	14.9861	0.18518	80.9272	15.2147	14.348
1.38	3.46	19.02	1.01342	18.7682	19.8516	14.5738
1.38	3.47	16.3856	0.301223	54.397	17.3118	15.9941
1.38	3.48	18.6557	0.161159	115.76	18.9613	18.4103
1.38	3.49	16.2429	0.203564	79.7927	16.5895	15.8084
1.38	3.5	15.2579	0.1178	129.523	15.4959	14.9174
1.38	3.51	18.8871	0.16009	117.979	19.1209	18.4333
1.38	3.52	19.0855	0.18236	104.658	19.2672	18.437
1.38	3.53	16.4167	0.199596	82.2496	16.7183	15.8147
1.38	3.54	18.1424	0.18068	100.412	18.3686	17.539
1.38	3.55	21.5319	0.222297	96.8611	21.7631	20.7512
1.38	3.56	21.2452	0.226573	93.7675	21.6158	20.6805
1.38	3.57	18.8242	0.0914099	205.932	19.0231	18.6437
1.38	3.58	20.7197	0.156621	132.292	21.2385	20.4951
1.38	3.59	24.0648	0.107915	222.998	24.3777	23.8809
1.38	3.6	22.8582	0.134068	170.498	23.3421	22.6916
1.38	3.61	21.777	0.155096	140.41	22.1953	21.5622
1.38	3.62	25.2094	0.124487	202.506	25.5027	24.9884
1.38	3.63	26.8349	0.129987	206.443	27.2896	26.6679
1.38	3.64	25.5298	0.181221	140.876	26.1643	25.2808
1.38	3.65	27.1314	0.14294	189.809	27.3886	26.8891
1.38	3.66	30.2458	0.147266	205.382	30.726	30.0076
1.38	3.67	30.8145	0.115982	265.682	31.0903	30.5861
1.38	4.33	37.1207	0.299925	123.767	38.2184	36.7192
1.38	4.34	38.2183	0.254848	149.965	39.0732	37.882
1.38	4.35	35.6676	0.245567	145.246	36.6376	35.3636
1.38	4.36	32.8732	0.260618	126.136	33.6048	32.4729
1.38	4.37	33.9881	0.163099	208.39	34.4968	33.73
1.38	4.38	34.245	0.2385	143.585	35.1227	33.9819
1.38	4.39	30.7592	0.300188	102.466	31.8868	30.4616
1.38	4.4	29.1497	0.19673	148.171	29.7892	28.8343
1.38	4.41	31.3191	0.173649	180.359	31.8565	31.0232
1.38	4.42	30.4611	0.204265	149.126	31.2627	30.2212
1.38	4.43	26.7427	0.191626	139.556	27.5271	26.5457
1.38	4.44	27.3194	0.168777	161.867	27.8646	27.0028
1.38	4.45	29.1543	0.114541	254.532	29.4931	28.9578
1.38	4.46	26.4563	0.167024	158.398	27.0415	26.2527
1.38	4.47	23.7732	0.12366	192.246	24.0194	23.57
1.38	4.48	26.3794	0.159322	165.573	26.6037	26.0075
1.38	4.49	27.8626	0.159864	174.289	28.2592	27.6071
1.38	4.5	24.5211	0.205143	119.532	25.1032	24.2363
1.38	4.51	23.8727	0.166567	143.322	24.2275	23.5895
1.38	4.52	27.4258	0.186395	147.138	27.874	27.1036
1.38	4.53	26.973	0.231147	116.692	27.6209	26.6651
1.38	4.54	23.8033	0.233039	102.143	24.4133	23.493
1.38	4.55	25.8833	0.274474	94.3012	26.4615	25.2084
1.38	4.56	29.1869	0.205194	142.241	29.5234	28.8107
1.38	5.3	33.4437	0.369233	90.5761	35	33.1459
1.38	5.31	33.0684	0.275268	120.132	34.1086	32.7795
1.38	5.32	29.2882	0.292738	100.049	30.4161	28.9869
1.38	5.33	30.0272	0.399711	75.1222	31.7518	29.7322
1.38	5.34	32.6036	0.26503	123.018	33.6186	32.3409
1.38	5.35	30.0721	0.2312	130.07	30.7464	29.7935
1.38	5.36	27.6732	0.282448	97.9764	28.6382	27.4092
1.38	5.37	30.6282	0.302221	101.344	31.5452	30.3218
1.38	5.38	31.4456	0.207514	151.535	32.0151	31.1785
1.38	5.39	27.8968	0.175534	158.925	28.379	27.6582
1.38	5.4	27.8396	0.323382	86.0889	28.9868	27.4912
1.38	5.41	31.2546	0.281988	110.836	32.1721	30.9676
1.38	5.42	30.0477	0.206788	145.307	30.6458	29.8104
1.38	5.43	27.2056	0.213606	127.364	27.7626	26.946
1.38	5.44	29.8287	0.255205	116.882	30.5791	29.4856
1.38	5.45	32.0032	0.17621	181.62	32.4803	31.717
1.38	5.46	29.3741	0.217519	135.042	30.0791	29.071
1.38	5.47	28.7214	0.305496	94.0156	29.5604	28.3731
1.38	5.48	32.503	0.317809	102.272	33.4009	32.1624
1.38	5.49	33.0924	0.297882	111.092	33.87	32.6989
1.38	5.5	30.4404	0.365848	83.2051	31.1828	30.0487
1.38	5.51	32.025	0.762958	41.9747	33.712	31.311
1.38	5.52	35.6347	0.598324	59.5575	36.9475	34.9979
1.38	5.53	35.9401	0.763157	47.094	38.7263	34.0965
1.38	5.54	33.7558	0.606187	55.6854	35.9795	33.277
1.38	5.55	34.5779	1.15913	29.8308	37.7144	33.7457
1.38	5.56	38.0717	0.731452	52.0495	40.8056	37.4309
1.38	5.57	37.8813	1.3447	28.1708	41.9876	37.123
1.38	6.36	33.4526	0.236987	141.158	33.8717	32.9032
1.38	6.37	31.4045	0.248264	126.496	31.8163	30.6747
1.38	6.38	28.2688	0.254159	111.225	28.674	27.5513
1.38	6.39	28.6665	0.211835	135.325	29.2213	28.3026
1.38	6.4	29.1629	0.217921	133.823	29.6444	28.806
1.38	6.41	25.9225	0.263907	98.2258	26.4448	25.5073
1.38	6.42	23.9633	0.191702	125.003	24.2752	23.5875
1.38	6.43	26.1137	0.221551	117.868	26.6401	25.7053
1.38	6.44	25.3408	0.249706	101.482	25.8819	24.9498
1.38	6.45	21.5723	0.247054	87.3184	22.091	21.1685
1.38	6.46	21.8324	0.212288	102.844	22.4477	21.5175
1.38	6.47	24.3316	0.205794	118.233	24.9005	24.0047
1.38	6.48	22.3999	0.257493	86.9923	22.8555	22.0134
1.38	6.49	18.9546	0.198819	95.3361	19.3871	18.6317
1.38	6.5	20.5328	0.162932	126.021	21.1535	20.3634
1.38	6.51	22.8545	0.0918029	248.952	23.1103	22.6725
1.38	6.52	20.1234	0.107298	187.546	20.2732	19.8586
1.38	6.53	19.0008	0.115833	164.037	19.2202	18.8124
1.38	6.54	22.3548	0.109588	203.991	22.5846	22.172
1.38	6.55	22.3235	0.124683	179.043	22.6111	22.1001
1.38	6.56	19.0049	0.158598	119.831	19.3933	18.7783
1.38	6.57	20.3224	0.133346	152.403	20.5361	20.0442
1.38	6.58	23.6427	0.121235	195.016	23.8989	23.3952
1.38	6.59	22.5857	0.168837	133.772	22.9524	22.3205
1.38	6.6	19.8629	0.20499	96.897	20.518	19.5523
1.38	7.36	13.0505	0.356958	36.5604	13.5591	12.6152
1.38	7.37	13.5861	0.245615	55.3145	14.1717	13.2853
1.38	7.38	14.1536	0.194286	72.8492	14.5068	13.8888
1.38	7.39	10.7708	0.189774	56.7559	11.2522	10.5236
1.38	7.4	9.40705	0.175812	53.5062	9.78882	9.17503
1.38	7.41	12.2032	0.193685	63.0056	12.6807	11.9695
1.38	7.42	11.7482	0.238835	49.1898	12.6405	11.4531
1.38	7.43	8.18147	0.233622	35.0201	9.04394	7.92261
1.38	7.44	9.84107	0.16966	58.0047	10.2721	9.66003
1.38	7.45	12.8448	0.13038	98.5181	13.2823	12.6899
1.38	7.46	11.5583	0.117101	98.7038	11.9115	11.3746
1.38	7.47	9.89597	0.166689	59.3678	10.4719	9.68258
1.38	7.48	13.0636	0.172766	75.6145	13.5818	12.818
1.38	7.49	15.3746	0.11218	137.053	15.5347	15.1533
1.38	7.5	14.4644	0.115886	124.815	14.7223	14.3022
1.38	7.51	13.2543	0.119939	110.508	13.5432	12.9661
1.38	7.52	15.1516	0.208825	72.5568	15.9046	14.8606
1.38	7.53	18.0454	0.20404	88.4407	18.7757	17.7971
1.38	7.54	18.1336	0.19793	91.6161	18.9264	17.9313
1.38	7.55	18.3994	0.245349	74.9927	19.1525	18.0743
1.38	7.56	21.1842	0.194335	109.009	21.6367	20.8856
1.38	7.57	22.9886	0.168117	136.742	23.5241	22.7538
1.38	7.58	22.8409	0.298177	76.6019	23.9407	22.4452
1.38	7.59	23.9383	0.309933	77.237	24.5387	23.393
1.38	7.6	26.9479	0.245862	109.606	27.4463	26.4709
1.39	1.4	3.80674	0.0294708	129.17	3.87838	3.76846
1.39	1.41	5.40817	0.0883324	61.2252	5.50769	5.19124
1.39	1.42	5.22335	0.123643	42.2455	5.50658	4.97011
1.39	1.43	5.99858	0.0947418	63.315	6.1563	5.74555
1.39	1.44	8.31691	0.167648	49.6093	8.52223	7.78989
1.39	1.45	9.92645	0.159738	62.1422	10.2253	9.48149
1.39	1.46	10.4166	0.143621	72.5283	10.613	10.1639
1.39	1.47	12.0654	0.110202	109.485	12.3155	11.8773
1.39	1.48	14.1708	0.147311	96.1965	14.4418	13.8835
1.39	1.49	15.2422	0.184855	82.4548	15.5581	14.8116
1.39	1.5	16.364	0.160379	102.034	16.7816	15.9554
1.39	1.51	18.0865	0.228212	79.2531	19.0369	17.8904
1.39	1.52	19.9253	0.182782	109.011	20.3241	19.6029
1.39	1.53	20.9902	0.209914	99.9946	21.2996	20.2439
1.39	1.54	22.1551	0.417405	53.0783	22.7542	20.9267
1.39	1.55	24.3867	0.521145	46.7945	25.8563	23.412
1.39	2.33	26.0199	0.3115	83.531	26.6801	25.6432
1.39	2.34	25.3291	0.154526	163.914	25.8942	25.1512
1.39	2.35	22.8527	0.150769	151.574	23.254	22.6235
1.39	2.36	21.0453	0.203071	103.635	21.6617	20.7977
1.39	2.37	20.9795	0.143366	146.336	21.3196	20.7633
1.39	2.38	19.7303	0.14692	134.293	20.2031	19.547
1.39	2.39	17.0709	0.125818	135.679	17.3697	16.8755
1.39	2.4	15.7977	0.13221	119.49	16.044	15.5848
1.39	2.41	15.7191	0.133475	117.768	16.15	15.5275
1.39	2.42	13.4493	0.111561	120.556	13.7849	13.3143
1.39	2.43	10.1958	0.180771	56.4017	10.7623	9.95584
1.39	2.44	11.7404	0.153639	76.4156	12.1624	11.4048
1.39	2.45	12.1089	0.135289	89.504	12.4078	11.9001
1.39	2.46	8.66335	0.137806	62.8662	8.9061	8.42022
1.39	2.47	7.64336	0.140309	54.4751	7.91859	7.39275
1.39	2.48	10.4576	0.140313	74.5301	10.7571	10.1114
1.39	2.49	9.81814	0.16763	58.5705	10.0617	9.1728
1.39	2.5	6.39014	0.163469	39.0909	6.5529	5.73784
1.39	2.51	8.40615	0.152479	55.13	8.69201	7.87962
1.39	2.52	11.3284	0.142819	79.3194	11.4717	10.7404
1.39	2.53	10.1499	0.204717	49.5802	10.4772	9.76604
1.39	2.54	9.21218	0.198168	46.4868	9.46795	8.56426
1.39	2.55	12.6803	0.196747	64.4499	12.9293	12.0511
1.39	2.56	14.3092	0.201515	71.0082	14.6166	13.8697
1.39	3.46	17.1244	1.02071	16.7769	17.741	12.6303
1.39	3.47	14.179	0.263874	53.7339	14.9207	13.8449
1.39	3.48	15.9546	0.169336	94.2184	16.1939	15.7464
1.39	3.49	13.3531	0.214725	62.1872	13.7088	12.9149
1.39	3.5	11.9981	0.113283	105.912	12.1869	11.7098
1.39	3.51	15.4691	0.134906	114.666	15.6816	15.0185
1.39	3.52	15.6637	0.168969	92.7018	15.8135	15.1035
1.39	3.53	12.7838	0.202327	63.1838	13.0907	12.2165
1.39	3.54	14.3914	0.164081	87.709	14.5845	13.8699
1.39	3.55	17.8024	0.21316	83.5163	18.0332	17.0762
1.39	3.56	17.5049	0.24066	72.7371	17.9041	16.9118
1.39	3.57	15.056	0.105013	143.373	15.2887	14.8681
1.39	3.58	16.952	0.160927	105.34	17.481	16.7316
1.39	3.59	20.2938	0.109576	185.203	20.5857	20.1096
1.39	3.6	19.2059	0.133791	143.552	19.6246	19.0363
1.39	3.61	18.2255	0.143682	126.846	18.5744	18.0319
1.39	3.62	21.6137	0.121123	178.444	21.8806	21.4098
1.39	3.63	23.2733	0.129763	179.352	23.6421	23.0939
1.39	3.64	22.2032	0.174438	127.284	22.7134	21.9753
1.39	3.65	23.8328	0.150472	158.387	24.1004	23.6183
1.39	3.66	26.8119	0.138943	192.971	27.1993	26.601
1.39	3.67	27.5124	0.101045	272.278	27.7115	27.3217
1.39	4.33	33.4564	0.299435	111.732	34.5061	33.0616
1.39	4.34	34.4959	0.259919	132.718	35.3318	34.1689
1.39	4.35	31.9944	0.249677	128.143	32.96	31.7075
1.39	4.36	29.1745	0.261992	111.356	29.8938	28.7823
1.39	4.37	30.2117	0.160986	187.667	30.7134	29.9547
1.39	4.38	30.4853	0.241109	126.438	31.3685	30.2344
1.39	4.39	27.0328	0.306341	88.2442	28.1768	26.7614
1.39	4.4	25.3596	0.200851	126.261	26.0089	25.0465
1.39	4.41	27.5304	0.171978	160.081	28.0864	27.2761
1.39	4.42	26.7416	0.213682	125.147	27.5813	26.5126
1.39	4.43	23.002	0.20282	113.411	23.8257	22.8079
1.39	4.44	23.5732	0.168475	139.921	24.139	23.3294
1.39	4.45	25.509	0.126186	202.154	25.8945	25.3003
1.39	4.46	22.8893	0.19041	120.21	23.5266	22.696
1.39	4.47	20.1953	0.133886	150.839	20.4873	19.9978
1.39	4.48	22.8803	0.160899	142.203	23.1304	22.6404
1.39	4.49	24.5159	0.185307	132.299	24.9501	24.2295
1.39	4.5	21.2995	0.22265	95.6636	21.9375	20.9849
1.39	4.51	20.7322	0.192332	107.794	21.1247	20.4072
1.39	4.52	24.3962	0.215612	113.149	24.8588	24.0353
1.39	4.53	24.141	0.270541	89.2325	24.8368	23.767
1.39	4.54	21.1714	0.258799	81.8063	21.7474	20.7696
1.39	4.55	23.3656	0.264066	88.484	23.8413	23.0107
1.39	4.56	26.7053	0.226111	118.107	27.0712	26.3493
1.39	5.3	31.2202	0.358025	87.2012	32.5332	30.8766
1.39	5.31	30.529	0.286247	106.653	31.4029	30.222
1.39	5.32	26.7576	0.309757	86.3826	27.7314	26.4398
1.39	5.33	27.4705	0.380996	72.1017	29.0616	27.1533
1.39	5.34	29.7888	0.266974	111.58	30.6557	29.5151
1.39	5.35	27.0638	0.266389	101.595	27.7673	26.7716
1.39	5.36	24.76	0.302092	81.962	25.6421	24.5112
1.39	5.37	27.6663	0.309616	89.3569	28.4819	27.3958
1.39	5.38	28.2143	0.229333	123.027	28.8565	27.9728
1.39	5.39	24.5839	0.207652	118.39	25.1787	24.3551
1.39	5.4	24.6743	0.340583	72.4471	25.9524	24.3518
1.39	5.41	27.9809	0.301364	92.8475	28.9827	27.7098
1.39	5.42	26.5605	0.246409	107.791	27.3432	26.3005
1.39	5.43	23.7929	0.242827	97.9833	24.4437	23.4839
1.39	5.44	26.5652	0.273986	96.9582	27.3908	26.2676
1.39	5.45	28.5545	0.188895	151.166	29.0832	28.3033
1.39	5.46	25.8591	0.228205	113.315	26.6251	25.5854
1.39	5.47	25.432	0.318682	79.8037	26.3195	25.1329
1.39	5.48	29.2326	0.322327	90.6924	30.162	28.9464
1.39	5.49	29.6761	0.302119	98.2264	30.4888	29.3187
1.39	5.5	27.1362	0.372514	72.846	27.892	26.7934
1.39	5.51	28.9411	0.754283	38.3691	30.6011	28.3012
1.39	5.52	32.4767	0.575562	56.4261	33.8299	31.9245
1.39	5.53	32.6232	0.755921	43.1569	35.4082	30.8124
1.39	5.54	30.5094	0.605478	50.3889	32.7042	30.064
1.39	5.55	31.5605	1.13302	27.8553	34.6755	30.7911
1.39	5.56	34.9982	0.731502	47.8443	37.8055	34.408
1.39	5.57	34.7481	1.40792	24.6804	38.8714	33.9579
1.39	6.36	30.8559	0.236339	130.558	31.3379	30.2988
1.39	6.37	29.1019	0.254081	114.538	29.5669	28.3617
1.39	6.38	25.8769	0.251731	102.796	26.2557	25.0947
1.39	6.39	25.9209	0.200344	129.381	26.4081	25.6216
1.39	6.4	26.5945	0.215501	123.408	27.1038	26.3112
1.39	6.41	23.591	0.254363	92.7455	24.1477	23.2544
1.39	6.42	21.2647	0.193839	109.703	21.6403	20.9476
1.39	6.43	23.2357	0.224513	103.494	23.7422	22.8759
1.39	6.44	22.8002	0.248873	91.6139	23.3364	22.465
1.39	6.45	19.0441	0.241198	78.9562	19.5379	18.7282
1.39	6.46	18.8374	0.218243	86.3135	19.484	18.5911
1.39	6.47	21.4394	0.204083	105.053	22.1041	21.177
1.39	6.48	19.8982	0.232939	85.4226	20.4431	19.5567
1.39	6.49	16.2744	0.192294	84.633	16.7348	16.0159
1.39	6.5	17.441	0.171471	101.714	18.1438	17.3236
1.39	6.51	20.0425	0.136487	146.845	20.4538	19.9116
1.39	6.52	17.6447	0.131361	134.322	18.0052	17.4564
1.39	6.53	16.1863	0.155095	104.364	16.6816	16.0035
1.39	6.54	19.6045	0.154869	126.588	20.1131	19.4166
1.39	6.55	20.0731	0.17388	115.443	20.5256	19.8491
1.39	6.56	16.9476	0.237623	71.3213	17.7213	16.6926
1.39	6.57	17.9717	0.160224	112.166	18.1852	17.6881
1.39	6.58	21.5086	0.156625	137.325	21.7468	21.2321
1.39	6.59	21.006	0.244957	85.7539	21.656	20.7237
1.39	6.6	18.3627	0.241467	76.0463	18.9824	18.0267
1.39	7.36	13.2298	0.276886	47.7807	13.597	12.8833
1.39	7.37	13.486	0.202466	66.6084	14.0481	13.2826
1.39	7.38	13.0241	0.177606	73.3311	13.574	12.8333
1.39	7.39	9.54355	0.195713	48.7629	10.1729	9.34644
1.39	7.4	8.86717	0.16348	54.2401	9.33439	8.66006
1.39	7.41	10.8203	0.255246	42.3915	11.716	10.5914
1.39	7.42	9.31741	0.28285	32.9412	10.3627	9.09961
1.39	7.43	5.78463	0.255834	22.6109	6.62688	5.53066
1.39	7.44	8.1265	0.206184	39.4139	8.7917	7.82142
1.39	7.45	10.2796	0.157493	65.27	10.7478	10.1681
1.39	7.46	8.24896	0.13606	60.6276	8.63589	8.03285
1.39	7.47	7.10588	0.187869	37.8237	7.78409	6.84611
1.39	7.48	10.694	0.192682	55.5008	11.3505	10.4769
1.39	7.49	12.33	0.109478	112.626	12.5325	12.164
1.39	7.5	11.2821	0.116604	96.7564	11.5846	11.1105
1.39	7.51	10.7811	0.13047	82.6328	11.0706	10.4132
1.39	7.52	13.0206	0.167242	77.8549	13.5649	12.8061
1.39	7.53	15.3919	0.182667	84.2621	15.9681	15.0921
1.39	7.54	15.5601	0.164306	94.7024	16.138	15.3634
1.39	7.55	16.4901	0.189398	87.0659	16.9751	16.2804
1.39	7.56	19.1395	0.173749	110.156	19.5437	18.931
1.39	7.57	20.5584	0.16047	128.114	20.9699	20.3006
1.39	7.58	20.6701	0.253687	81.4787	21.5194	20.318
1.39	7.59	22.2157	0.279903	79.369	22.874	21.8454
1.39	7.6	24.9673	0.235545	105.998	25.5182	24.6718
1.4	1.41	3.79412	0.0189388	200.336	3.83066	3.74545
1.4	1.42	5.65559	0.0809208	69.8904	5.92794	5.56892
1.4	1.43	5.36277	0.0652321	82.2106	5.47561	5.24726
1.4	1.44	5.97978	0.169536	35.2714	6.16521	5.34877
1.4	1.45	8.56894	0.15399	55.646	8.7776	8.03792
1.4	1.46	9.90119	0.138077	71.7078	10.0773	9.55491
1.4	1.47	10.5625	0.111801	94.4762	10.8105	10.4072
1.4	1.48	12.2409	0.170823	71.6583	12.5082	11.7611
1.4	1.49	14.161	0.186061	76.1097	14.3482	13.6733
1.4	1.5	15.4418	0.126863	121.72	15.618	15.1035
1.4	1.51	16.4009	0.199743	82.1099	17.193	16.234
1.4	1.52	18.3062	0.140505	130.289	18.5833	18.022
1.4	1.53	19.9762	0.193981	102.98	20.3698	19.4783
1.4	1.54	20.9801	0.406755	51.5792	21.6935	20.0741
1.4	1.55	22.7586	0.567236	40.122	24.4687	22.0339
1.4	2.33	25.0851	0.296728	84.5392	25.6975	24.6425
1.4	2.34	24.5911	0.145357	169.178	25.1098	24.3671
1.4	2.35	22.5598	0.142968	157.796	22.9432	22.3602
1.4	2.36	20.3378	0.185249	109.786	20.8738	20.103
1.4	2.37	19.8377	0.134084	147.949	20.1482	19.6172
1.4	2.38	19.0883	0.161224	118.396	19.6034	18.8879
1.4	2.39	16.7992	0.141282	118.906	17.1651	16.5593
1.4	2.4	14.7694	0.14006	105.451	15.0627	14.5193
1.4	2.41	14.4233	0.144759	99.6365	14.866	14.2135
1.4	2.42	12.9741	0.111625	116.229	13.2615	12.8555
1.4	2.43	9.53916	0.174025	54.815	10.065	9.3135
1.4	2.44	9.82825	0.152625	64.3947	10.2539	9.57941
1.4	2.45	10.5162	0.131262	80.116	10.7201	10.2653
1.4	2.46	7.86267	0.14574	53.95	8.26187	7.59593
1.4	2.47	5.30153	0.117619	45.0737	5.48899	5.04345
1.4	2.48	7.76228	0.12537	61.9149	8.09061	7.62961
1.4	2.49	8.26083	0.104965	78.7006	8.46598	8.07669
1.4	2.5	5.17929	0.087892	58.9279	5.37694	4.95366
1.4	2.51	5.62814	0.113421	49.6214	6.03408	5.5001
1.4	2.52	9.18802	0.0923572	99.4835	9.50665	9.04283
1.4	2.53	9.23159	0.193883	47.6141	9.5119	8.85191
1.4	2.54	7.93784	0.130152	60.9892	8.10913	7.64305
1.4	2.55	10.668	0.151943	70.2108	10.8666	10.3474
1.4	2.56	13.0379	0.248632	52.4384	13.3511	12.3874
1.4	3.46	18.0108	1.19011	15.1337	18.7512	12.8633
1.4	3.47	14.7951	0.348154	42.4957	15.3063	14.292
1.4	3.48	16.141	0.317097	50.9023	16.7872	15.7142
1.4	3.49	12.9989	0.346502	37.5145	13.5504	12.419
1.4	3.5	12.5913	0.218352	57.6648	13.2599	12.255
1.4	3.51	15.9161	0.153303	103.821	16.2281	15.5525
1.4	3.52	15.2108	0.114812	132.484	15.3846	15.0008
1.4	3.53	12.5265	0.134654	93.0279	12.7054	12.2408
1.4	3.54	14.9729	0.121332	123.405	15.1532	14.6983
1.4	3.55	17.9024	0.158862	112.692	18.0758	17.491
1.4	3.56	17.1514	0.208406	82.2981	17.4426	16.5854
1.4	3.57	15.1742	0.0970879	156.293	15.347	14.9788
1.4	3.58	17.7777	0.171356	103.747	18.2857	17.5711
1.4	3.59	20.7147	0.109958	188.387	20.9199	20.5231
1.4	3.6	19.2855	0.125731	153.387	19.6389	19.0539
1.4	3.61	18.9754	0.137509	137.994	19.3898	18.7729
1.4	3.62	22.5167	0.124472	180.897	22.8506	22.2698
1.4	3.63	23.6359	0.106107	222.755	23.9929	23.5219
1.4	3.64	22.6865	0.132832	170.791	23.1159	22.4726
1.4	3.65	24.8383	0.103402	240.212	25.0085	24.6147
1.4	3.66	27.5693	0.131175	210.172	28.0619	27.3789
1.4	3.67	27.8935	0.0893628	312.137	28.0745	27.7067
1.4	4.33	33.7046	0.270096	124.788	34.6766	33.3391
1.4	4.34	34.9942	0.240828	145.308	35.7687	34.7019
1.4	4.35	32.8134	0.226669	144.763	33.7085	32.5664
1.4	4.36	29.7109	0.25429	116.839	30.4281	29.3681
1.4	4.37	30.5591	0.164457	185.818	30.9722	30.3505
1.4	4.38	31.2542	0.20522	152.296	32.01	31.0532
1.4	4.39	27.9755	0.288902	96.834	29.0586	27.6852
1.4	4.4	25.8768	0.186864	138.479	26.5011	25.6291
1.4	4.41	28.0715	0.189972	147.767	28.5362	27.7931
1.4	4.42	27.7819	0.241522	115.028	28.5287	27.4197
1.4	4.43	23.9826	0.241368	99.3615	24.7619	23.6055
1.4	4.44	24.101	0.22282	108.164	24.606	23.5914
1.4	4.45	26.3744	0.218229	120.857	26.7446	25.8702
1.4	4.46	24.1908	0.247885	97.5887	24.844	23.834
1.4	4.47	21.1625	0.236438	89.5055	21.6271	20.8104
1.4	4.48	23.4893	0.276099	85.0759	23.8609	23.1166
1.4	4.49	25.579	0.297405	86.0073	25.9701	25.0265
1.4	4.5	22.6495	0.312901	72.3855	23.1992	22.0536
1.4	4.51	21.5478	0.326978	65.9	22.0599	20.9058
1.4	4.52	25.192	0.345633	72.8866	25.7534	24.4991
1.4	4.53	25.4581	0.378672	67.2298	26.1977	24.8746
1.4	4.54	22.4112	0.359976	62.2574	23.0525	21.9046
1.4	4.55	24.122	0.368998	65.3717	24.6809	23.6545
1.4	4.56	27.6913	0.340397	81.3499	28.1121	27.2396
1.4	5.3	33.107	0.430052	76.9838	34.4333	32.5442
1.4	5.31	32.1445	0.372482	86.2981	32.9828	31.5345
1.4	5.32	28.4453	0.395701	71.8858	29.4357	27.8555
1.4	5.33	29.5389	0.41445	71.2724	31.1056	29.1272
1.4	5.34	31.6439	0.322876	98.0062	32.4637	31.1915
1.4	5.35	28.6675	0.343187	83.533	29.4829	28.2103
1.4	5.36	26.7557	0.337525	79.2701	27.6298	26.4609
1.4	5.37	29.805	0.316724	94.1041	30.5981	29.537
1.4	5.38	29.9866	0.270192	110.983	30.6886	29.6071
1.4	5.39	26.3285	0.266625	98.7474	27.0239	25.9467
1.4	5.4	26.8676	0.339756	79.0791	28.0904	26.4688
1.4	5.41	30.0397	0.300703	99.8984	30.9368	29.735
1.4	5.42	28.2663	0.297442	95.0314	29.3318	28.0357
1.4	5.43	25.772	0.258737	99.6072	26.5979	25.451
1.4	5.44	28.8023	0.272067	105.865	29.5496	28.3651
1.4	5.45	30.4388	0.182654	166.647	30.9709	30.2031
1.4	5.46	27.5908	0.231689	119.086	28.489	27.3686
1.4	5.47	27.5691	0.316071	87.2245	28.4066	27.1106
1.4	5.48	31.361	0.308393	101.692	32.213	30.9177
1.4	5.49	31.4309	0.275895	113.924	32.373	31.1409
1.4	5.5	28.9579	0.363748	79.6098	29.817	28.6025
1.4	5.51	31.1019	0.716497	43.4083	32.6829	30.4176
1.4	5.52	34.5229	0.531887	64.9064	35.973	33.9412
1.4	5.53	34.3064	0.719631	47.6722	36.8252	32.3683
1.4	5.54	32.0773	0.570388	56.2376	33.9764	31.5955
1.4	5.55	33.3851	1.06908	31.228	36.5686	32.6438
1.4	5.56	36.6977	0.615556	59.6172	39.0474	36.1566
1.4	5.57	36.1294	1.40038	25.7997	40.2729	35.2292
1.4	6.36	32.4026	0.21832	148.418	32.8609	31.8863
1.4	6.37	30.8722	0.219415	140.702	31.2898	30.2044
1.4	6.38	27.4294	0.216773	126.536	27.8355	26.7266
1.4	6.39	27.5257	0.170475	161.465	28.0018	27.2203
1.4	6.4	28.6523	0.176054	162.747	29.0539	28.3737
1.4	6.41	25.77	0.215171	119.765	26.25	25.4179
1.4	6.42	23.2007	0.167862	138.213	23.4939	22.865
1.4	6.43	25.3513	0.199206	127.262	25.866	24.9853
1.4	6.44	25.3668	0.214118	118.471	25.893	25.0387
1.4	6.45	21.6335	0.204486	105.794	22.1104	21.3436
1.4	6.46	21.1824	0.212826	99.5293	21.9074	20.9227
1.4	6.47	24.0522	0.190185	126.467	24.8122	23.8663
1.4	6.48	22.9152	0.19646	116.64	23.5149	22.6775
1.4	6.49	19.2422	0.173255	111.063	19.7912	19.0281
1.4	6.5	20.0404	0.188224	106.471	20.7039	19.8459
1.4	6.51	22.9207	0.197643	115.97	23.3346	22.6428
1.4	6.52	20.817	0.18611	111.853	21.3059	20.5666
1.4	6.53	18.9974	0.231638	82.0135	19.7007	18.6752
1.4	6.54	22.2909	0.239025	93.2574	23.0209	21.9404
1.4	6.55	23.1577	0.234191	98.8839	23.8066	22.8804
1.4	6.56	20.0426	0.298165	67.2201	21.0249	19.721
1.4	6.57	20.5728	0.243711	84.4148	20.8994	20.2189
1.4	6.58	24.2407	0.237828	101.925	24.6245	23.8872
1.4	6.59	23.9792	0.301944	79.4159	24.7928	23.6447
1.4	6.6	21.0921	0.293615	71.8361	21.68	20.6619
1.4	7.36	15.7266	0.305191	51.5302	16.3749	15.3631
1.4	7.37	16.6218	0.226544	73.3709	17.3883	16.3604
1.4	7.38	16.0327	0.209738	76.4413	16.8925	15.8458
1.4	7.39	12.3342	0.230196	53.5812	13.2817	12.1621
1.4	7.4	12.3169	0.180729	68.1511	12.9408	12.0959
1.4	7.41	14.406	0.272802	52.8074	15.4391	14.1716
1.4	7.42	12.4819	0.292391	42.6889	13.4072	12.2143
1.4	7.43	9.285	0.23889	38.8673	10.0372	9.07249
1.4	7.44	11.7995	0.208946	56.4714	12.4672	11.4713
1.4	7.45	13.5389	0.178256	75.9522	14.1344	13.3601
1.4	7.46	10.8277	0.174908	61.9052	11.4143	10.6304
1.4	7.47	9.64583	0.196814	49.0097	10.385	9.31569
1.4	7.48	13.4029	0.197155	67.9817	14.1195	13.0906
1.4	7.49	14.5667	0.0926825	157.168	14.8241	14.3941
1.4	7.5	12.6277	0.109925	114.876	12.8678	12.4291
1.4	7.51	11.9644	0.162512	73.6219	12.3012	11.4611
1.4	7.52	14.9329	0.19495	76.5986	15.5757	14.6427
1.4	7.53	17.0142	0.176125	96.603	17.5417	16.6437
1.4	7.54	16.3745	0.135656	120.706	16.849	16.225
1.4	7.55	17.4835	0.17103	102.225	17.8661	17.1823
1.4	7.56	20.5481	0.169965	120.896	20.9401	20.2625
1.4	7.57	21.4892	0.145685	147.505	21.8838	21.2622
1.4	7.58	21.0333	0.217105	96.8804	21.7989	20.813
1.4	7.59	22.8681	0.29133	78.4956	23.603	22.5761
1.4	7.6	25.8014	0.21008	122.817	26.3625	25.5616
1.41	1.42	3.80736	0.0133253	285.723	3.83442	3.77682
1.41	1.43	5.56812	0.0653026	85.2664	5.67448	5.40847
1.41	1.44	5.13002	0.123056	41.6884	5.39702	4.95798
1.41	1.45	6.09872	0.13673	44.6041	6.33097	5.69297
1.41	1.46	8.42634	0.129821	64.9075	8.56083	8.06055
1.41	1.47	9.87857	0.0786238	125.643	10.1004	9.73475
1.41	1.48	10.6146	0.188941	56.1793	10.9641	10.2126
1.41	1.49	12.1011	0.190321	63.5827	12.4391	11.6998
1.41	1.5	14.1923	0.135001	105.127	14.3424	13.8708
1.41	1.51	15.2945	0.204772	74.6902	16.0987	15.0771
1.41	1.52	16.4783	0.175418	93.9372	16.7189	16.071
1.41	1.53	18.2117	0.191779	94.9617	18.5384	17.6525
1.41	1.54	19.8308	0.350607	56.5613	20.4299	18.9213
1.41	1.55	21.4649	0.52044	41.2438	23.3126	20.886
1.41	2.33	24.8072	0.356898	69.5078	25.479	24.371
1.41	2.34	24.8535	0.181249	137.123	25.4112	24.5578
1.41	2.35	22.6628	0.152589	148.522	23.1068	22.4669
1.41	2.36	20.0898	0.196998	101.98	20.5395	19.7648
1.41	2.37	20.1426	0.164974	122.096	20.5486	19.899
1.41	2.38	19.8869	0.160095	124.219	20.4462	19.6729
1.41	2.39	17.1903	0.141986	121.071	17.668	16.8955
1.41	2.4	14.9465	0.137842	108.432	15.3447	14.773
1.41	2.41	15.5075	0.126355	122.73	15.9939	15.312
1.41	2.42	14.4035	0.114004	126.342	14.7887	14.2536
1.41	2.43	10.6249	0.149592	71.0258	11.1252	10.4883
1.41	2.44	11.1068	0.144381	76.9265	11.5265	10.8904
1.41	2.45	12.8673	0.148737	86.5099	13.1387	12.5283
1.41	2.46	10.5641	0.142648	74.0574	10.9749	10.1869
1.41	2.47	7.77626	0.121681	63.9068	8.02228	7.50691
1.41	2.48	10.656	0.151259	70.4489	11.0056	10.4321
1.41	2.49	11.8435	0.103752	114.152	12.0474	11.6161
1.41	2.5	8.96374	0.0888897	100.841	9.1665	8.7242
1.41	2.51	8.89288	0.116571	76.2875	9.26409	8.76099
1.41	2.52	12.6464	0.105364	120.025	12.9583	12.5111
1.41	2.53	12.8196	0.189423	67.6772	13.1354	12.473
1.41	2.54	10.9049	0.141216	77.2211	11.1042	10.6263
1.41	2.55	13.4326	0.169583	79.2095	13.6743	13.104
1.41	2.56	16.1947	0.227841	71.0793	16.5347	15.627
1.41	3.46	21.5386	1.15907	18.5827	22.1945	16.5161
1.41	3.47	18.4269	0.340067	54.1861	18.9644	17.9024
1.41	3.48	19.8942	0.297052	66.9721	20.4926	19.4758
1.41	3.49	16.7679	0.340015	49.315	17.3019	16.1796
1.41	3.5	16.1554	0.203944	79.2147	16.7636	15.7776
1.41	3.51	19.4144	0.136901	141.813	19.63	19.011
1.41	3.52	18.7088	0.103696	180.42	18.8672	18.474
1.41	3.53	15.7625	0.131187	120.153	15.9416	15.4306
1.41	3.54	17.9504	0.121335	147.94	18.0711	17.6339
1.41	3.55	20.9622	0.163268	128.391	21.1157	20.5059
1.41	3.56	19.8259	0.208402	95.133	20.2195	19.3057
1.41	3.57	17.4817	0.0911848	191.717	17.6813	17.2542
1.41	3.58	20.0274	0.156078	128.316	20.5901	19.862
1.41	3.59	22.878	0.107671	212.48	23.1802	22.666
1.41	3.6	20.9991	0.132193	158.852	21.451	20.7477
1.41	3.61	20.368	0.125781	161.932	20.7341	20.1769
1.41	3.62	24.0633	0.106158	226.675	24.3158	23.8515
1.41	3.63	25.0071	0.135576	184.452	25.5221	24.8721
1.41	3.64	23.5153	0.172085	136.649	24.1081	23.3225
1.41	3.65	25.6842	0.119247	215.386	25.9725	25.5315
1.41	3.66	28.6496	0.127621	224.49	29.0333	28.4115
1.41	3.67	28.6452	0.107418	266.671	29.0108	28.4977
1.41	4.33	35.3437	0.284029	124.437	36.391	35.0693
1.41	4.34	36.8816	0.249155	148.027	37.7187	36.5809
1.41	4.35	34.6081	0.223374	154.933	35.5271	34.428
1.41	4.36	31.5124	0.23965	131.493	32.2167	31.2623
1.41	4.37	32.7177	0.14293	228.907	33.1285	32.4242
1.41	4.38	33.5171	0.21334	157.106	34.3126	33.2015
1.41	4.39	30.1168	0.288086	104.541	31.2328	29.7715
1.41	4.4	28.2206	0.174406	161.81	28.8385	27.9105
1.41	4.41	30.7125	0.168807	181.939	31.1864	30.4254
1.41	4.42	30.4033	0.214085	142.015	31.1736	30.0813
1.41	4.43	26.6079	0.21143	125.847	27.3706	26.2733
1.41	4.44	27.0401	0.210663	128.357	27.5095	26.5566
1.41	4.45	29.4338	0.187032	157.373	29.7382	28.973
1.41	4.46	27.1478	0.214025	126.844	27.6965	26.8346
1.41	4.47	24.3275	0.1993	122.064	24.6905	23.9763
1.41	4.48	26.8644	0.256943	104.554	27.2073	26.4648
1.41	4.49	28.9365	0.268105	107.93	29.253	28.4117
1.41	4.5	25.9714	0.271031	95.8243	26.5272	25.4231
1.41	4.51	25.1087	0.293422	85.5719	25.5445	24.4965
1.41	4.52	28.7965	0.313466	91.8648	29.284	28.137
1.41	4.53	28.9396	0.337297	85.7984	29.5848	28.4061
1.41	4.54	25.9413	0.320872	80.846	26.4793	25.49
1.41	4.55	27.7977	0.341606	81.3735	28.292	27.35
1.41	4.56	31.3159	0.306972	102.015	31.7143	30.8852
1.41	5.3	36.3788	0.3842	94.6871	37.591	35.8933
1.41	5.31	35.5436	0.332221	106.988	36.2956	34.9959
1.41	5.32	31.8061	0.353187	90.0544	32.6808	31.2747
1.41	5.33	32.6794	0.371568	87.9499	34.1232	32.3034
1.41	5.34	34.8559	0.276019	126.281	35.5515	34.4652
1.41	5.35	31.9573	0.301324	106.056	32.6531	31.5565
1.41	5.36	29.8372	0.298059	100.105	30.5669	29.5308
1.41	5.37	32.7256	0.286382	114.272	33.483	32.4655
1.41	5.38	33.0018	0.230809	142.983	33.5947	32.6878
1.41	5.39	29.2963	0.223297	131.199	29.8717	28.9832
1.41	5.4	29.5254	0.330196	89.4178	30.8028	29.2062
1.41	5.41	32.6548	0.2889	113.032	33.622	32.4294
1.41	5.42	30.9071	0.262538	117.724	31.8354	30.6969
1.41	5.43	28.1619	0.243984	115.425	28.8539	27.9314
1.41	5.44	30.9617	0.27091	114.288	31.7977	30.6067
1.41	5.45	32.6339	0.174815	186.677	33.1508	32.4584
1.41	5.46	29.6226	0.20969	141.268	30.3572	29.4504
1.41	5.47	29.2769	0.327802	89.3129	30.21	28.8786
1.41	5.48	33.0446	0.326549	101.193	34.0049	32.6595
1.41	5.49	33.059	0.284496	116.202	33.8687	32.7459
1.41	5.5	30.2772	0.381303	79.4046	31.1366	29.79
1.41	5.51	32.2251	0.755348	42.6626	33.9806	31.3619
1.41	5.52	35.729	0.571134	62.558	36.9949	34.9016
1.41	5.53	35.5636	0.758915	46.8611	38.1976	33.5127
1.41	5.54	33.0701	0.596423	55.4475	35.1604	32.6006
1.41	5.55	34.0782	1.11076	30.6802	37.4572	33.3643
1.41	5.56	37.4235	0.610056	61.3443	39.6923	36.9477
1.41	5.57	36.7934	1.29075	28.5054	40.6188	35.9809
1.41	6.36	32.2535	0.240768	133.961	32.7049	31.7538
1.41	6.37	30.4274	0.262766	115.797	30.975	29.8061
1.41	6.38	27.0032	0.231094	116.85	27.5141	26.3991
1.41	6.39	27.6198	0.182449	151.383	27.9911	27.3289
1.41	6.4	28.7289	0.226806	126.667	29.2537	28.4282
1.41	6.41	25.5873	0.258808	98.866	26.1873	25.2538
1.41	6.42	23.3845	0.216044	108.239	23.8165	23.0803
1.41	6.43	25.9586	0.215685	120.354	26.3294	25.6272
1.41	6.44	25.797	0.254023	101.554	26.2531	25.4763
1.41	6.45	22.0337	0.245926	89.5946	22.4698	21.7243
1.41	6.46	22.186	0.211851	104.725	22.7646	21.9828
1.41	6.47	25.2337	0.183464	137.54	25.8039	25.0234
1.41	6.48	23.8848	0.230073	103.814	24.3154	23.6003
1.41	6.49	20.426	0.186724	109.392	20.8367	20.1418
1.41	6.5	21.7971	0.200615	108.651	22.5895	21.4803
1.41	6.51	24.7029	0.165635	149.141	25.2166	24.4068
1.41	6.52	22.5656	0.146939	153.571	22.8912	22.3497
1.41	6.53	21.2774	0.182025	116.893	21.838	21.0599
1.41	6.54	24.7883	0.185829	133.393	25.3708	24.5516
1.41	6.55	25.3587	0.206316	122.912	25.8253	24.965
1.41	6.56	22.3169	0.272259	81.9694	23.1385	21.8585
1.41	6.57	23.3364	0.212045	110.054	23.6076	22.9408
1.41	6.58	26.9027	0.208229	129.198	27.1999	26.5078
1.41	6.59	26.3847	0.291174	90.6147	27.1252	25.9396
1.41	6.6	23.6871	0.263037	90.0521	24.2257	23.1476
1.41	7.36	17.682	0.309508	57.1294	18.146	17.2178
1.41	7.37	18.2619	0.252326	72.3743	18.9474	17.9454
1.41	7.38	18.2529	0.201033	90.7955	18.8425	17.9668
1.41	7.39	14.7082	0.213928	68.7527	15.4641	14.5182
1.41	7.4	13.7794	0.200587	68.6954	14.3269	13.5545
1.41	7.41	15.9563	0.262681	60.7441	16.7532	15.6838
1.41	7.42	14.6553	0.288922	50.7241	15.7295	14.4016
1.41	7.43	11.0174	0.262643	41.9482	11.9507	10.7635
1.41	7.44	12.544	0.227413	55.1598	13.2657	12.2407
1.41	7.45	14.8128	0.195624	75.7207	15.4093	14.4829
1.41	7.46	12.5083	0.174528	71.6692	13.0458	12.2129
1.41	7.47	10.2002	0.184366	55.3257	10.7018	9.9153
1.41	7.48	13.5885	0.200133	67.8976	14.0537	13.243
1.41	7.49	15.4502	0.127064	121.595	15.7615	15.2155
1.41	7.5	13.356	0.136318	97.9772	13.708	13.0603
1.41	7.51	11.5919	0.223372	51.895	12.1104	10.8408
1.41	7.52	14.3592	0.272536	52.6875	15.2818	13.7697
1.41	7.53	16.9764	0.234455	72.4079	17.6857	16.3884
1.41	7.54	16.0225	0.150536	106.436	16.4063	15.791
1.41	7.55	16.333	0.223274	73.1522	16.7619	16.0233
1.41	7.56	19.6555	0.235907	83.3187	20.1945	19.3591
1.41	7.57	20.9365	0.14597	143.43	21.1661	20.6836
1.41	7.58	20.0767	0.22402	89.6201	20.7396	19.6936
1.41	7.59	21.427	0.351343	60.986	22.3706	20.9229
1.41	7.6	24.6694	0.260957	94.5342	25.2959	24.2303
1.42	1.43	3.79815	0.0295026	128.74	3.83861	3.70614
1.42	1.44	5.40736	0.079365	68.1328	5.56337	5.27538
1.42	1.45	5.21552	0.109578	47.5964	5.44369	4.97087
1.42	1.46	5.94927	0.145582	40.8654	6.2584	5.67377
1.42	1.47	8.4934	0.132275	64.2103	8.79902	8.29492
1.42	1.48	9.94728	0.13831	71.92	10.1604	9.62196
1.42	1.49	10.4165	0.17889	58.2285	10.7035	10.0924
1.42	1.5	12.1192	0.161265	75.1508	12.6558	11.8173
1.42	1.51	14.0714	0.273248	51.4969	15.1818	13.8138
1.42	1.52	15.3401	0.234454	65.4293	15.884	14.8924
1.42	1.53	16.3331	0.199941	81.6896	16.6879	15.8761
1.42	1.54	18.0019	0.318529	56.5159	18.6081	17.1166
1.42	1.55	20.1632	0.443159	45.4988	21.8213	19.6444
1.42	2.33	22.7356	0.366175	62.0896	23.5939	22.2684
1.42	2.34	22.6939	0.235927	96.1904	23.4609	22.4688
1.42	2.35	20.1119	0.215763	93.2127	20.8034	19.8734
1.42	2.36	17.8208	0.241234	73.8737	18.4739	17.4384
1.42	2.37	18.3685	0.178646	102.821	18.7284	18.0804
1.42	2.38	17.814	0.207866	85.6994	18.6328	17.5551
1.42	2.39	14.7105	0.18905	77.8127	15.4415	14.5078
1.42	2.4	13.0675	0.184672	70.7609	13.7313	12.8298
1.42	2.41	14.1461	0.188645	74.9876	14.9242	13.975
1.42	2.42	12.5337	0.173254	72.3429	13.2233	12.4184
1.42	2.43	8.81935	0.195627	45.0824	9.5763	8.69249
1.42	2.44	10.513	0.176687	59.5009	11.2008	10.384
1.42	2.45	12.4495	0.170116	73.1827	12.8325	12.2259
1.42	2.46	9.87133	0.170648	57.8462	10.2996	9.53315
1.42	2.47	8.20907	0.135823	60.4394	8.49554	8.05822
1.42	2.48	11.811	0.14249	82.8899	12.1576	11.6395
1.42	2.49	12.6251	0.113358	111.374	12.883	12.3978
1.42	2.5	10.0041	0.108807	91.9434	10.1769	9.80129
1.42	2.51	11.1718	0.138358	80.7453	11.5685	11.0076
1.42	2.52	14.6643	0.130975	111.963	14.998	14.5325
1.42	2.53	14.5226	0.197486	73.5373	14.8145	14.0314
1.42	2.54	13.3271	0.163249	81.6365	13.562	12.9743
1.42	2.55	16.2529	0.162455	100.046	16.4761	15.9498
1.42	2.56	18.5558	0.238206	77.8982	18.8538	17.9794
1.42	3.46	22.1095	1.09016	20.281	22.6914	17.2918
1.42	3.47	19.0002	0.243816	77.9284	19.6625	18.6226
1.42	3.48	20.2809	0.199137	101.844	20.7355	19.9622
1.42	3.49	17.2679	0.274372	62.9363	17.672	16.7106
1.42	3.5	15.859	0.143394	110.597	16.3567	15.6935
1.42	3.51	18.8701	0.102026	184.953	19.0302	18.5846
1.42	3.52	18.5345	0.134965	137.328	18.8716	18.2729
1.42	3.53	15.1503	0.16233	93.3301	15.5605	14.85
1.42	3.54	16.6351	0.135457	122.807	16.9214	16.3157
1.42	3.55	19.873	0.186367	106.634	20.2669	19.3471
1.42	3.56	18.6232	0.211814	87.9223	19.1471	18.222
1.42	3.57	15.7462	0.147831	106.515	16.126	15.5718
1.42	3.58	17.8809	0.182107	98.1891	18.5673	17.7291
1.42	3.59	20.8002	0.158379	131.332	21.3531	20.6335
1.42	3.6	18.8347	0.190905	98.6599	19.5639	18.6847
1.42	3.61	17.6733	0.181606	97.317	18.2762	17.4476
1.42	3.62	21.3513	0.15818	134.98	21.7974	21.1139
1.42	3.63	22.462	0.203576	110.337	23.2437	22.2591
1.42	3.64	20.6686	0.239984	86.1251	21.5757	20.4365
1.42	3.65	22.5751	0.150963	149.54	22.8432	22.3797
1.42	3.66	25.743	0.170315	151.15	26.1407	25.5219
1.42	3.67	25.8139	0.175782	146.852	26.4343	25.5634
1.42	4.33	32.9612	0.35767	92.1553	34.2823	32.5972
1.42	4.34	34.4949	0.309215	111.556	35.5549	34.1819
1.42	4.35	32.0171	0.27989	114.392	33.115	31.7471
1.42	4.36	29.0752	0.28679	101.381	29.9572	28.7351
1.42	4.37	30.6037	0.186497	164.097	31.2115	30.3184
1.42	4.38	31.2684	0.268913	116.277	32.2566	30.9715
1.42	4.39	27.7275	0.324967	85.3239	28.9813	27.4057
1.42	4.4	26.1822	0.20503	127.699	26.9186	25.9069
1.42	4.41	28.8932	0.171124	168.843	29.5087	28.6899
1.42	4.42	28.3783	0.22097	128.426	29.2448	28.1675
1.42	4.43	24.6426	0.205187	120.098	25.4471	24.4295
1.42	4.44	25.5535	0.191685	133.31	26.0686	25.2118
1.42	4.45	27.9489	0.137875	202.711	28.3142	27.6319
1.42	4.46	25.4733	0.172412	147.746	26.0081	25.2659
1.42	4.47	23.0276	0.123707	186.146	23.2333	22.8072
1.42	4.48	25.9344	0.178119	145.602	26.2458	25.6665
1.42	4.49	27.8867	0.196456	141.949	28.1721	27.4558
1.42	4.5	24.9273	0.202808	122.91	25.3886	24.4894
1.42	4.51	24.5907	0.199097	123.511	24.8493	24.098
1.42	4.52	28.3637	0.217134	130.628	28.6672	27.8428
1.42	4.53	28.3344	0.269001	105.332	28.8248	27.916
1.42	4.54	25.6419	0.239281	107.162	26.1881	25.2978
1.42	4.55	27.906	0.253298	110.171	28.3829	27.5738
1.42	4.56	31.2602	0.213284	146.566	31.6013	30.9133
1.42	5.3	35.7534	0.311914	114.626	36.8413	35.4074
1.42	5.31	34.8896	0.251785	138.569	35.6282	34.4708
1.42	5.32	31.1441	0.27033	115.208	31.9669	30.716
1.42	5.33	31.6129	0.335965	94.0959	33.0365	31.3262
1.42	5.34	33.6922	0.228752	147.287	34.3684	33.392
1.42	5.35	30.8509	0.239072	129.045	31.4137	30.5526
1.42	5.36	28.4898	0.262508	108.529	29.222	28.2862
1.42	5.37	31.0768	0.272761	113.934	31.7629	30.7858
1.42	5.38	31.365	0.192744	162.728	31.9254	31.1518
1.42	5.39	27.6182	0.175204	157.635	28.1396	27.4129
1.42	5.4	27.4949	0.319528	86.0485	28.7152	27.2483
1.42	5.41	30.4985	0.293871	103.782	31.4596	30.1542
1.42	5.42	28.7767	0.239823	119.992	29.5571	28.5862
1.42	5.43	25.7918	0.235752	109.402	26.4774	25.5083
1.42	5.44	28.3523	0.271982	104.243	29.2041	28.0766
1.42	5.45	30.0385	0.202754	148.152	30.622	29.8003
1.42	5.46	26.936	0.229398	117.421	27.5681	26.6812
1.42	5.47	26.3121	0.337006	78.0761	27.2976	25.9751
1.42	5.48	30.0358	0.343026	87.5614	31.067	29.7083
1.42	5.49	30.0624	0.326426	92.0956	30.8144	29.7553
1.42	5.5	27.1034	0.411122	65.9254	28.0708	26.6369
1.42	5.51	28.8902	0.777814	37.1428	30.7564	28.0363
1.42	5.52	32.437	0.605449	53.5752	33.627	31.5914
1.42	5.53	32.3675	0.781229	41.4315	35.1401	30.3929
1.42	5.54	29.7893	0.637293	46.7434	32.066	29.2404
1.42	5.55	30.6085	1.16255	26.3288	34.1019	29.8316
1.42	5.56	33.9923	0.66097	51.4279	36.3769	33.4528
1.42	5.57	33.4407	1.27702	26.1866	37.2311	32.598
1.42	6.36	28.6427	0.241036	118.832	29.0991	28.2565
1.42	6.37	26.7135	0.259131	103.089	27.2761	26.173
1.42	6.38	23.3487	0.226254	103.197	23.8752	22.8501
1.42	6.39	24.0394	0.209759	114.605	24.4354	23.7124
1.42	6.4	25.0391	0.24989	100.201	25.5812	24.6999
1.42	6.41	21.8349	0.272744	80.0565	22.4441	21.47
1.42	6.42	19.7537	0.244565	80.7709	20.2696	19.4073
1.42	6.43	22.4306	0.244318	91.8089	22.8654	22.062
1.42	6.44	22.1917	0.267551	82.9438	22.6462	21.8483
1.42	6.45	18.4452	0.25821	71.4346	18.8663	18.1153
1.42	6.46	18.8539	0.224219	84.0869	19.3589	18.6185
1.42	6.47	21.9859	0.200482	109.665	22.4404	21.7269
1.42	6.48	20.6363	0.227893	90.5526	21.0249	20.3085
1.42	6.49	17.3417	0.165037	105.078	17.695	17.1283
1.42	6.5	19.0106	0.188585	100.807	19.8011	18.7749
1.42	6.51	21.9916	0.12112	181.569	22.4547	21.8878
1.42	6.52	20.0676	0.104567	191.911	20.2419	19.9147
1.42	6.53	19.1931	0.138235	138.844	19.58	19.0128
1.42	6.54	22.8856	0.148997	153.598	23.2695	22.6934
1.42	6.55	23.4352	0.109721	213.588	23.6498	23.246
1.42	6.56	20.7313	0.170513	121.582	21.3274	20.5307
1.42	6.57	22.1102	0.129306	170.991	22.3166	21.9059
1.42	6.58	25.6068	0.116201	220.366	25.7863	25.384
1.42	6.59	25.2434	0.201112	125.519	25.7706	24.9138
1.42	6.6	22.9627	0.186396	123.193	23.5288	22.7138
1.42	7.36	18.0312	0.285616	63.131	18.5675	17.6412
1.42	7.37	17.835	0.157347	113.348	18.0863	17.5728
1.42	7.38	17.5994	0.17028	103.356	17.9082	17.3409
1.42	7.39	14.4177	0.206607	69.7834	14.8132	14.0943
1.42	7.4	12.9916	0.150346	86.4108	13.3401	12.7566
1.42	7.41	14.3975	0.190854	75.4372	14.9283	14.1671
1.42	7.42	13.132	0.248211	52.9069	14.0343	12.8987
1.42	7.43	9.48291	0.218253	43.4492	10.2387	9.24706
1.42	7.44	10.11	0.15788	64.0362	10.7005	9.92544
1.42	7.45	12.1336	0.145124	83.6084	12.6336	11.9366
1.42	7.46	10.0057	0.135788	73.6865	10.5671	9.87948
1.42	7.47	7.01247	0.140776	49.813	7.40515	6.82342
1.42	7.48	10.0765	0.166076	60.6742	10.4317	9.83804
1.42	7.49	12.1712	0.148066	82.201	12.4863	11.8161
1.42	7.5	10.1907	0.174963	58.2449	10.6982	9.80626
1.42	7.51	8.04943	0.234576	34.3148	8.6759	7.34693
1.42	7.52	10.5907	0.287197	36.8761	11.5946	10.0208
1.42	7.53	13.3752	0.269767	49.5804	14.2569	12.7995
1.42	7.54	12.6611	0.183254	69.0906	13.1707	12.4295
1.42	7.55	12.8174	0.227721	56.2853	13.339	12.4893
1.42	7.56	15.9978	0.242635	65.9334	16.6638	15.6856
1.42	7.57	17.5028	0.162412	107.768	17.7625	17.2471
1.42	7.58	16.9362	0.236939	71.4791	17.7442	16.5391
1.42	7.59	18.1553	0.326717	55.5689	19.0651	17.6334
1.42	7.6	21.2876	0.246584	86.3302	21.7517	20.8246
1.43	1.44	3.80205	0.0238459	159.442	3.86494	3.77263
1.43	1.45	5.57505	0.0956704	58.2735	5.69748	5.22316
1.43	1.46	5.04306	0.129063	39.0746	5.18187	4.75178
1.43	1.47	6.1095	0.122869	49.7237	6.51652	5.89019
1.43	1.48	8.68594	0.0916166	94.8074	8.90388	8.49552
1.43	1.49	9.86322	0.139586	70.6607	10.0959	9.60063
1.43	1.5	10.5406	0.139479	75.5709	11.0377	10.3101
1.43	1.51	12.1592	0.282028	43.1134	13.3496	11.8793
1.43	1.52	14.2731	0.187332	76.1914	14.9059	13.9799
1.43	1.53	15.3177	0.182426	83.9663	15.684	14.8247
1.43	1.54	16.2298	0.375097	43.2683	16.8197	15.2505
1.43	1.55	18.4608	0.509782	36.2131	20.0537	17.6952
1.43	2.33	20.2301	0.322477	62.7335	21.0114	19.7976
1.43	2.34	19.8356	0.191428	103.619	20.5029	19.6349
1.43	2.35	17.5244	0.160914	108.905	17.9656	17.2753
1.43	2.36	15.3302	0.22002	69.676	15.9885	14.941
1.43	2.37	15.3267	0.158793	96.52	15.6527	15.0225
1.43	2.38	14.595	0.174603	83.5896	15.2417	14.405
1.43	2.39	11.8575	0.143868	82.4194	12.3182	11.6283
1.43	2.4	10.0595	0.153619	65.4837	10.5356	9.82688
1.43	2.41	10.5678	0.181884	58.1018	11.2796	10.3867
1.43	2.42	9.00111	0.144236	62.4055	9.5184	8.83221
1.43	2.43	5.22331	0.183935	28.3976	5.87812	5.03951
1.43	2.44	6.84344	0.19658	34.8125	7.60257	6.68849
1.43	2.45	8.71808	0.171831	50.7364	9.14509	8.50501
1.43	2.46	6.46257	0.136553	47.3265	6.8177	6.14504
1.43	2.47	5.09365	0.134079	37.9899	5.45007	4.93706
1.43	2.48	8.87783	0.134549	65.9824	9.23798	8.71423
1.43	2.49	9.93748	0.100895	98.4934	10.0586	9.67962
1.43	2.5	8.26072	0.0842049	98.1026	8.45017	8.09981
1.43	2.51	9.72946	0.122191	79.6248	10.0312	9.51486
1.43	2.52	12.8685	0.107567	119.632	13.1637	12.6371
1.43	2.53	13.3047	0.161467	82.399	13.4973	12.8035
1.43	2.54	12.9583	0.11524	112.446	13.1171	12.7025
1.43	2.55	15.5563	0.106337	146.292	15.7141	15.3426
1.43	2.56	17.6761	0.244986	72.1517	17.9977	17.0173
1.43	3.46	20.9157	1.10162	18.9864	21.4305	16.0289
1.43	3.47	17.5673	0.197244	89.0638	17.9955	17.3244
1.43	3.48	18.198	0.203748	89.3162	18.7048	17.8826
1.43	3.49	14.9173	0.289213	51.5789	15.3913	14.3826
1.43	3.5	13.6092	0.160357	84.868	14.1717	13.4284
1.43	3.51	16.2278	0.0742832	218.458	16.3211	16.0436
1.43	3.52	15.4619	0.109179	141.619	15.7247	15.1881
1.43	3.53	11.9836	0.135726	88.2931	12.2929	11.6658
1.43	3.54	13.6751	0.117041	116.84	13.8834	13.3087
1.43	3.55	16.6278	0.181529	91.5984	16.9748	16.037
1.43	3.56	15.0781	0.208802	72.2121	15.575	14.6063
1.43	3.57	12.3722	0.125148	98.8605	12.7218	12.1678
1.43	3.58	14.9117	0.120383	123.868	15.3706	14.7979
1.43	3.59	17.5869	0.113251	155.292	17.9018	17.4299
1.43	3.6	15.5299	0.147541	105.258	16.0229	15.3546
1.43	3.61	14.8609	0.115471	128.698	15.1166	14.6462
1.43	3.62	18.5915	0.105256	176.631	18.8751	18.3854
1.43	3.63	19.449	0.146799	132.487	19.9347	19.2494
1.43	3.64	17.9943	0.174827	102.926	18.5008	17.7558
1.43	3.65	20.2346	0.151471	133.587	20.5357	19.9094
1.43	3.66	23.1142	0.126509	182.707	23.3887	22.8944
1.43	3.67	23.1507	0.113466	204.031	23.4228	22.9182
1.43	4.33	29.8186	0.302437	98.5943	30.8789	29.5056
1.43	4.34	31.403	0.259784	120.882	32.2097	31.0831
1.43	4.35	29.1363	0.215127	135.438	29.9507	28.937
1.43	4.36	26.0206	0.229808	113.227	26.6632	25.7433
1.43	4.37	27.3612	0.143252	191	27.7477	27.1037
1.43	4.38	28.2471	0.214138	131.911	28.9605	27.975
1.43	4.39	24.8353	0.265179	93.6551	25.8247	24.544
1.43	4.4	23.0032	0.163383	140.793	23.5451	22.7497
1.43	4.41	25.7209	0.143512	179.224	26.1335	25.4832
1.43	4.42	25.5236	0.158256	161.281	26.1439	25.3254
1.43	4.43	21.7585	0.151769	143.366	22.343	21.5524
1.43	4.44	22.4362	0.176229	127.313	22.776	22.1062
1.43	4.45	25.0783	0.123669	202.786	25.2552	24.7773
1.43	4.46	22.9151	0.115601	198.225	23.2137	22.7302
1.43	4.47	20.3365	0.112925	180.088	20.4854	20.1447
1.43	4.48	23.112	0.210569	109.76	23.3905	22.7999
1.43	4.49	25.3899	0.193376	131.298	25.6537	25.0212
1.43	4.5	22.7259	0.176233	128.953	23.1096	22.359
1.43	4.51	22.2328	0.19868	111.903	22.5335	21.801
1.43	4.52	26.0257	0.208429	124.866	26.3081	25.566
1.43	4.53	26.3975	0.232969	113.309	26.7861	26.0452
1.43	4.54	23.8928	0.225496	105.957	24.4792	23.5863
1.43	4.55	26.0021	0.253598	102.533	26.4786	25.6684
1.43	4.56	29.4262	0.218199	134.859	29.7249	29.1196
1.43	5.3	34.4731	0.263633	130.762	35.4349	34.2137
1.43	5.31	33.2399	0.218326	152.249	33.8866	32.9038
1.43	5.32	29.58	0.242883	121.787	30.3404	29.2336
1.43	5.33	30.2019	0.313863	96.2265	31.5577	29.9557
1.43	5.34	31.9479	0.177394	180.095	32.5371	31.7143
1.43	5.35	28.8601	0.193404	149.222	29.2674	28.6198
1.43	5.36	26.7988	0.211297	126.83	27.5079	26.6338
1.43	5.37	29.3882	0.203233	144.604	29.9565	29.1687
1.43	5.38	29.2678	0.123805	236.402	29.5987	29.0931
1.43	5.39	25.4808	0.119693	212.884	25.8041	25.3107
1.43	5.4	25.7195	0.259106	99.2628	26.6879	25.5084
1.43	5.41	28.535	0.217864	130.976	29.1911	28.241
1.43	5.42	26.4649	0.178397	148.348	27.1221	26.32
1.43	5.43	23.7263	0.165691	143.196	24.1319	23.5085
1.43	5.44	26.5436	0.194313	136.602	27.0489	26.2692
1.43	5.45	27.8726	0.130975	212.808	28.1609	27.7231
1.43	5.46	24.663	0.162401	151.865	25.0894	24.4481
1.43	5.47	24.4905	0.261578	93.6258	25.1	24.1454
1.43	5.48	28.2065	0.252523	111.699	28.8345	27.8759
1.43	5.49	27.9172	0.240509	116.076	28.4818	27.684
1.43	5.5	25.1423	0.335842	74.8636	25.8987	24.7457
1.43	5.51	27.3273	0.664235	41.141	28.7011	26.5856
1.43	5.52	30.7223	0.509023	60.3555	31.7762	29.9967
1.43	5.53	30.3171	0.805444	37.6403	33.0517	27.9766
1.43	5.54	27.7842	0.586035	47.4105	29.9535	27.2403
1.43	5.55	28.9923	1.02596	28.2587	32.0761	28.338
1.43	5.56	32.2505	0.590641	54.6025	34.5482	31.801
1.43	5.57	31.491	1.32154	23.829	35.4222	30.598
1.43	6.36	27.4243	0.261895	104.715	27.9341	26.6863
1.43	6.37	25.9527	0.285071	91.0396	26.3731	25.0463
1.43	6.38	22.4076	0.255291	87.7731	22.8072	21.5003
1.43	6.39	22.6853	0.173285	130.913	23.0217	22.3458
1.43	6.4	24.0927	0.207691	116.003	24.5365	23.787
1.43	6.41	21.2562	0.239555	88.7322	21.7401	20.9217
1.43	6.42	18.6443	0.193341	96.4322	18.9574	18.3646
1.43	6.43	21.1545	0.195903	107.984	21.4583	20.8748
1.43	6.44	21.5044	0.225301	95.4473	21.8641	21.1962
1.43	6.45	17.8478	0.218819	81.5645	18.2282	17.5372
1.43	6.46	17.5792	0.141941	123.849	17.8895	17.4309
1.43	6.47	20.8843	0.133389	156.567	21.1453	20.7043
1.43	6.48	20.1459	0.194532	103.561	20.5836	19.7987
1.43	6.49	16.712	0.153771	108.681	17.1248	16.4456
1.43	6.5	17.7086	0.134679	131.487	18.1245	17.3238
1.43	6.51	21.0204	0.0879783	238.927	21.1895	20.7762
1.43	6.52	19.5638	0.0944983	207.028	19.7419	19.2893
1.43	6.53	18.2043	0.110373	164.934	18.4159	17.9531
1.43	6.54	21.7848	0.122772	177.441	21.9974	21.5545
1.43	6.55	22.9377	0.0852687	269.005	23.0649	22.7753
1.43	6.56	20.432	0.128074	159.532	20.8862	20.2658
1.43	6.57	21.2887	0.152713	139.404	21.4964	20.9517
1.43	6.58	24.9477	0.140057	178.126	25.2029	24.7007
1.43	6.59	25.1321	0.162173	154.971	25.4404	24.9015
1.43	6.6	22.8197	0.184861	123.442	23.403	22.5765
1.43	7.36	19.0231	0.267931	71	19.4135	18.6851
1.43	7.37	18.9734	0.131521	144.261	19.1667	18.7793
1.43	7.38	17.986	0.113565	158.376	18.1987	17.7633
1.43	7.39	14.7509	0.142987	103.163	15.0803	14.4974
1.43	7.4	14.1548	0.0996294	142.075	14.3051	13.9547
1.43	7.41	15.0808	0.140023	107.702	15.5502	14.9001
1.43	7.42	12.9017	0.176638	73.04	13.4913	12.7187
1.43	7.43	9.78298	0.105691	92.562	10.0272	9.61862
1.43	7.44	11.0458	0.0994633	111.054	11.2068	10.8316
1.43	7.45	11.9727	0.0774713	154.543	12.1343	11.8441
1.43	7.46	8.89258	0.070792	125.616	9.04261	8.79396
1.43	7.47	6.71352	0.122519	54.796	6.9221	6.48149
1.43	7.48	10.0648	0.165785	60.7096	10.3736	9.76477
1.43	7.49	10.9502	0.147356	74.3112	11.1683	10.4834
1.43	7.5	8.2153	0.163271	50.317	8.56271	7.75979
1.43	7.51	7.01241	0.207706	33.7612	7.30669	6.24317
1.43	7.52	10.4286	0.199308	52.3243	10.7298	9.76945
1.43	7.53	12.2469	0.210091	58.2933	12.5273	11.5281
1.43	7.54	11.137	0.136782	81.421	11.4356	10.9023
1.43	7.55	12.3392	0.148773	82.94	12.6511	12.1034
1.43	7.56	15.5022	0.185257	83.6796	15.8808	15.1425
1.43	7.57	16.2299	0.153759	105.554	16.4706	15.9776
1.43	7.58	15.6812	0.22005	71.262	16.4087	15.3859
1.43	7.59	17.6368	0.269453	65.454	18.2229	17.295
1.43	7.6	20.5132	0.225327	91.0375	21.0142	20.2461
1.44	1.45	3.79155	0.0195308	194.132	3.8422	3.75291
1.44	1.46	5.38588	0.0657998	81.8524	5.49095	5.26195
1.44	1.47	5.13557	0.107646	47.708	5.41034	4.95836
1.44	1.48	6.27682	0.0936206	67.0453	6.4944	6.07138
1.44	1.49	8.58577	0.100651	85.3027	8.70509	8.29859
1.44	1.5	9.99956	0.154857	64.5728	10.4951	9.73264
1.44	1.51	10.5743	0.30209	35.0038	11.8705	10.3574
1.44	1.52	12.3654	0.2252	54.9087	13.1842	12.0873
1.44	1.53	14.2706	0.217351	65.6567	14.8266	13.9695
1.44	1.54	15.3266	0.362779	42.2476	16.0713	14.635
1.44	1.55	16.8812	0.628502	26.8594	19.2249	16.3053
1.44	2.33	20.0705	0.380547	52.7411	20.9629	19.4845
1.44	2.34	20.1856	0.188233	107.237	20.8298	19.9855
1.44	2.35	18.3536	0.135386	135.565	18.6374	18.1493
1.44	2.36	15.549	0.212242	73.2604	16.218	15.2901
1.44	2.37	15.3025	0.184288	83.0359	15.6067	14.9947
1.44	2.38	15.4501	0.169342	91.2357	15.7682	15.1823
1.44	2.39	13.0752	0.159191	82.1353	13.3791	12.7464
1.44	2.4	10.2871	0.156008	65.9399	10.554	9.97458
1.44	2.41	10.9274	0.121053	90.2701	11.1587	10.7028
1.44	2.42	10.6669	0.0993333	107.385	10.9506	10.442
1.44	2.43	7.02861	0.124717	56.3562	7.46716	6.79398
1.44	2.44	6.70026	0.125553	53.3661	6.87992	6.28518
1.44	2.45	9.45418	0.126815	74.5509	9.63624	9.14823
1.44	2.46	8.42768	0.145748	57.8235	8.58914	8.01838
1.44	2.47	5.53107	0.150362	36.785	5.69248	5.0311
1.44	2.48	8.60419	0.165233	52.0731	8.82972	8.03255
1.44	2.49	10.9166	0.212238	51.4358	11.0948	10.3009
1.44	2.5	9.56765	0.214194	44.6682	9.79896	8.87737
1.44	2.51	9.54314	0.157395	60.6318	9.83889	9.19508
1.44	2.52	12.9657	0.192739	67.2705	13.3258	12.4891
1.44	2.53	14.2361	0.222771	63.9046	14.4546	13.4737
1.44	2.54	13.3509	0.180885	73.8088	13.5505	12.8118
1.44	2.55	15.2503	0.166733	91.4655	15.4835	14.8834
1.44	2.56	17.9839	0.289049	62.2175	18.3081	17.0653
1.44	3.46	23.0256	1.26335	18.2258	23.6096	17.4584
1.44	3.47	19.5948	0.24129	81.2085	19.9472	19.283
1.44	3.48	20.1192	0.282875	71.124	20.5042	19.364
1.44	3.49	16.5696	0.354635	46.723	17.0262	15.5786
1.44	3.5	16.0249	0.155709	102.916	16.2141	15.6009
1.44	3.51	18.5934	0.126765	146.676	18.7276	18.2474
1.44	3.52	17.1784	0.206287	83.2746	17.3393	16.4745
1.44	3.53	14.0176	0.217795	64.3614	14.1906	13.2865
1.44	3.54	16.3102	0.176087	92.6258	16.4533	15.6473
1.44	3.55	18.8085	0.258727	72.6962	19.081	17.857
1.44	3.56	16.868	0.264198	63.8461	17.218	16.0409
1.44	3.57	14.6567	0.135365	108.275	14.809	14.1838
1.44	3.58	17.6669	0.0751071	235.223	17.8095	17.4356
1.44	3.59	19.9033	0.108206	183.939	20.0724	19.5816
1.44	3.6	17.4843	0.101655	171.997	17.653	17.1752
1.44	3.61	17.3681	0.0767909	226.174	17.51	17.2487
1.44	3.62	21.1424	0.0800249	264.198	21.2909	20.9849
1.44	3.63	21.4365	0.0972839	220.35	21.6079	21.1643
1.44	3.64	19.9427	0.139153	143.315	20.2103	19.6641
1.44	3.65	22.6038	0.183244	123.353	22.9096	22.0561
1.44	3.66	25.2799	0.127294	198.594	25.5499	25.0945
1.44	3.67	24.8389	0.104163	238.461	25.0596	24.6222
1.44	4.33	31.5947	0.232635	135.813	32.2438	31.2264
1.44	4.34	33.4654	0.192882	173.502	33.8787	33.1819
1.44	4.35	31.481	0.154975	203.137	31.915	31.2351
1.44	4.36	28.1642	0.164916	170.779	28.5315	27.8605
1.44	4.37	29.4108	0.124178	236.843	29.6899	29.2177
1.44	4.38	30.6745	0.151655	202.265	30.9399	30.3344
1.44	4.39	27.4294	0.185158	148.141	28.0282	27.1813
1.44	4.4	25.3145	0.125861	201.131	25.5657	25.0983
1.44	4.41	28.0598	0.175541	159.848	28.2772	27.581
1.44	4.42	28.2594	0.0825444	342.354	28.4541	28.1319
1.44	4.43	24.5043	0.0805257	304.304	24.6921	24.3566
1.44	4.44	24.8435	0.199669	124.423	25.1432	24.2855
1.44	4.45	27.708	0.183989	150.596	28.0095	27.2875
1.44	4.46	25.8659	0.0965058	268.024	26.0257	25.6714
1.44	4.47	23.0786	0.165074	139.808	23.2927	22.7244
1.44	4.48	25.5453	0.321037	79.5712	25.9161	24.7756
1.44	4.49	28.1019	0.253793	110.727	28.4223	27.7254
1.44	4.5	25.609	0.218175	117.378	26.0945	25.2216
1.44	4.51	24.7199	0.26158	94.5024	25.1529	24.268
1.44	4.52	28.4538	0.264886	107.419	28.865	27.9589
1.44	4.53	29.1314	0.241446	120.654	29.6379	28.743
1.44	4.54	26.5012	0.290508	91.2236	27.2095	26.0132
1.44	4.55	28.2455	0.358089	78.8786	28.8639	27.6303
1.44	4.56	31.8224	0.306523	103.818	32.2866	31.4041
1.44	5.3	37.4287	0.291008	128.618	38.5245	37.0919
1.44	5.31	36.1035	0.245675	146.956	36.8315	35.7156
1.44	5.32	32.4798	0.27817	116.762	33.3519	32.0912
1.44	5.33	33.3691	0.35365	94.3563	34.8029	32.9355
1.44	5.34	35.0561	0.181685	192.95	35.716	34.8108
1.44	5.35	31.8497	0.172138	185.024	32.3369	31.603
1.44	5.36	30.0209	0.182721	164.299	30.8059	29.9063
1.44	5.37	32.7256	0.160732	203.604	33.3497	32.5445
1.44	5.38	32.4338	0.0956986	338.916	32.7515	32.2706
1.44	5.39	28.6582	0.0973033	294.524	28.9739	28.4974
1.44	5.4	29.1502	0.213484	136.545	29.8592	28.9053
1.44	5.41	31.8968	0.140638	226.801	32.2444	31.7111
1.44	5.42	29.644	0.113187	261.902	30.0931	29.505
1.44	5.43	27.0823	0.106315	254.736	27.2832	26.9055
1.44	5.44	30.0046	0.146435	204.9	30.3173	29.7723
1.44	5.45	31.1202	0.100025	311.123	31.3751	31.0122
1.44	5.46	27.8245	0.12693	219.211	28.1309	27.6591
1.44	5.47	27.8577	0.221092	126.001	28.3646	27.5774
1.44	5.48	31.5232	0.203733	154.728	31.9858	31.2649
1.44	5.49	30.9733	0.194156	159.528	31.4632	30.7594
1.44	5.5	28.2062	0.300888	93.7431	28.9103	27.86
1.44	5.51	30.5403	0.61726	49.4772	31.7946	29.844
1.44	5.52	33.8424	0.490289	69.0255	34.8617	33.1462
1.44	5.53	33.1942	0.82795	40.092	35.8184	30.5584
1.44	5.54	30.5249	0.559698	54.5381	32.5869	30.08
1.44	5.55	31.8107	0.980417	32.4461	34.8399	31.0971
1.44	5.56	34.9454	0.515502	67.7891	36.917	34.48
1.44	5.57	33.9211	1.28434	26.4113	37.6747	33.1169
1.44	6.36	29.7196	0.282871	105.064	30.2023	28.9677
1.44	6.37	28.3206	0.254102	111.453	28.7482	27.4945
1.44	6.38	24.6717	0.24337	101.375	25.0726	23.8534
1.44	6.39	25.2117	0.181333	139.035	25.5043	24.8953
1.44	6.4	26.9276	0.196606	136.962	27.3253	26.6743
1.44	6.41	24.1215	0.234216	102.988	24.5827	23.7971
1.44	6.42	21.5506	0.198714	108.451	21.8183	21.2228
1.44	6.43	24.2781	0.204011	119.004	24.5978	23.9321
1.44	6.44	24.8363	0.226872	109.473	25.1524	24.541
1.44	6.45	21.2466	0.215044	98.8015	21.5593	20.9538
1.44	6.46	21.0319	0.137725	152.709	21.3316	20.8524
1.44	6.47	24.456	0.129212	189.27	24.7141	24.3124
1.44	6.48	23.8424	0.191362	124.594	24.2317	23.512
1.44	6.49	20.4625	0.1517	134.888	20.8351	20.1684
1.44	6.5	21.3894	0.128552	166.387	21.6596	20.9317
1.44	6.51	24.7619	0.0993621	249.209	24.9355	24.4215
1.44	6.52	23.3423	0.111713	208.948	23.4942	23.0146
1.44	6.53	21.8646	0.125553	174.146	22.0189	21.4743
1.44	6.54	25.3721	0.140841	180.147	25.5435	24.973
1.44	6.55	26.5948	0.106563	249.568	26.7321	26.422
1.44	6.56	23.9709	0.108527	220.875	24.2198	23.8158
1.44	6.57	24.6461	0.214856	114.71	24.8691	24.1524
1.44	6.58	28.3577	0.200462	141.462	28.6314	27.8794
1.44	6.59	28.4932	0.163575	174.19	28.7653	28.2832
1.44	6.6	25.9613	0.217511	119.356	26.5458	25.473
1.44	7.36	21.3865	0.282198	75.7852	21.7974	21.0002
1.44	7.37	21.7855	0.137621	158.301	22.0086	21.5321
1.44	7.38	21.0321	0.111191	189.152	21.1878	20.8066
1.44	7.39	17.5586	0.118457	148.228	17.7778	17.3218
1.44	7.4	17.0852	0.11529	148.193	17.2819	16.915
1.44	7.41	18.4751	0.129682	142.464	18.8204	18.307
1.44	7.42	16.3699	0.145344	112.628	16.8762	16.1999
1.44	7.43	13.1388	0.0976534	134.546	13.3886	13.0161
1.44	7.44	14.568	0.10845	134.329	14.8004	14.3719
1.44	7.45	15.7468	0.0654653	240.537	15.8616	15.644
1.44	7.46	12.6542	0.0578861	218.605	12.7962	12.5511
1.44	7.47	10.437	0.10866	96.052	10.6339	10.2288
1.44	7.48	13.6292	0.161731	84.271	14.0181	13.3593
1.44	7.49	14.5268	0.143622	101.146	14.7705	14.0905
1.44	7.5	11.4375	0.160018	71.4766	11.7105	10.999
1.44	7.51	9.79057	0.202954	48.2404	10.0838	9.10304
1.44	7.52	13.3151	0.208362	63.9036	13.8055	12.714
1.44	7.53	15.0819	0.201534	74.8358	15.3753	14.4687
1.44	7.54	13.2057	0.16786	78.6708	13.5724	12.9181
1.44	7.55	14.0788	0.214077	65.7649	14.4093	13.7192
1.44	7.56	17.6097	0.207279	84.9564	17.9896	17.273
1.44	7.57	18.0561	0.19256	93.7687	18.5065	17.7055
1.44	7.58	16.7454	0.256403	65.3086	17.6963	16.4553
1.44	7.59	18.6761	0.369127	50.5952	19.7631	18.3126
1.44	7.6	21.8276	0.261584	83.4438	22.3677	21.5057
1.45	1.46	3.78664	0.0179985	210.386	3.82716	3.74786
1.45	1.47	5.38393	0.0823652	65.3666	5.49459	5.22843
1.45	1.48	5.11361	0.165535	30.8913	5.35946	4.79776
1.45	1.49	6.033	0.131788	45.7782	6.20704	5.77623
1.45	1.5	8.56117	0.149103	57.4178	8.97485	8.19841
1.45	1.51	9.76347	0.238426	40.9496	10.675	9.49173
1.45	1.52	10.5335	0.231959	45.4111	10.996	10.1098
1.45	1.53	12.1706	0.201064	60.5312	12.4901	11.7172
1.45	1.54	14.0645	0.298572	47.1061	14.6004	13.1796
1.45	1.55	15.6822	0.507763	30.885	17.7734	15.2099
1.45	2.33	19.6807	0.418111	47.0705	20.5718	19.1278
1.45	2.34	20.3421	0.221349	91.9004	21.0607	20.0231
1.45	2.35	18.1987	0.163607	111.234	18.6215	17.9438
1.45	2.36	15.198	0.205926	73.8032	15.7726	14.875
1.45	2.37	15.8203	0.174815	90.4972	16.1263	15.5895
1.45	2.38	16.3323	0.14503	112.614	16.6026	16.1341
1.45	2.39	13.446	0.133036	101.07	13.6763	13.2538
1.45	2.4	10.8694	0.134912	80.5668	11.1042	10.6592
1.45	2.41	12.6709	0.0969392	130.71	12.8723	12.4873
1.45	2.42	12.4579	0.103132	120.796	12.6993	12.3289
1.45	2.43	8.91136	0.112227	79.4045	9.21121	8.73399
1.45	2.44	9.41382	0.134797	69.8368	9.56706	8.92987
1.45	2.45	12.5932	0.12624	99.7562	12.813	12.3264
1.45	2.46	11.4858	0.13698	83.8501	11.6119	11.0498
1.45	2.47	9.13591	0.139573	65.4562	9.29284	8.64895
1.45	2.48	12.3757	0.160462	77.1257	12.5968	11.8238
1.45	2.49	14.5253	0.192733	75.3649	14.7145	14.0128
1.45	2.5	12.8513	0.188431	68.2017	13.0407	12.2165
1.45	2.51	13.0034	0.157284	82.6748	13.2944	12.6278
1.45	2.52	16.5732	0.18101	91.5595	16.8996	16.1154
1.45	2.53	17.5258	0.221275	79.2035	17.7614	16.7775
1.45	2.54	16.2945	0.182833	89.1219	16.4924	15.8104
1.45	2.55	18.4179	0.186187	98.9215	18.6389	17.9772
1.45	2.56	21.2456	0.271071	78.3764	21.5436	20.4323
1.45	3.46	26.0325	1.23052	21.1557	26.5739	20.5875
1.45	3.47	22.6935	0.227609	99.704	23.0729	22.3971
1.45	3.48	23.4267	0.260854	89.8079	23.7501	22.7397
1.45	3.49	19.9975	0.350774	57.0097	20.4321	19.0042
1.45	3.5	19.0624	0.180712	105.485	19.4855	18.5885
1.45	3.51	21.6433	0.116612	185.601	21.7566	21.2773
1.45	3.52	20.5058	0.198255	103.431	20.7226	19.7573
1.45	3.53	17.12	0.204317	83.7912	17.3556	16.468
1.45	3.54	18.9357	0.145954	129.738	19.1345	18.5407
1.45	3.55	21.6104	0.226179	95.5458	21.9222	20.9415
1.45	3.56	19.5198	0.243598	80.1315	19.9879	18.9124
1.45	3.57	16.885	0.144756	116.644	17.1896	16.6297
1.45	3.58	19.5403	0.0718862	271.823	19.7305	19.4222
1.45	3.59	21.7481	0.0882676	246.389	21.9695	21.5848
1.45	3.6	19.0421	0.0957961	198.777	19.2607	18.864
1.45	3.61	18.395	0.124174	148.138	18.6672	18.2243
1.45	3.62	22.1884	0.127256	174.36	22.4477	22.0046
1.45	3.63	22.4345	0.123069	182.293	22.6894	22.2416
1.45	3.64	20.345	0.16027	126.942	20.6569	20.0995
1.45	3.65	22.8342	0.221646	103.021	23.2296	22.2614
1.45	3.66	25.7791	0.188684	136.626	26.3374	25.5848
1.45	3.67	25.0871	0.137759	182.109	25.3449	24.8748
1.45	4.33	32.7531	0.257039	127.425	33.4351	32.4007
1.45	4.34	34.7946	0.228602	152.206	35.2168	34.485
1.45	4.35	32.646	0.184422	177.018	33.0339	32.3927
1.45	4.36	29.4528	0.208368	141.35	30.0904	29.2072
1.45	4.37	31.1116	0.114143	272.566	31.3163	30.8485
1.45	4.38	32.3517	0.173996	185.934	32.7452	32.0577
1.45	4.39	28.9751	0.216551	133.803	29.5283	28.6561
1.45	4.4	27.2134	0.105572	257.771	27.3916	26.9863
1.45	4.41	30.2164	0.113872	265.354	30.4301	30.0382
1.45	4.42	30.2631	0.0952284	317.795	30.4589	30.0885
1.45	4.43	26.5729	0.0956222	277.894	26.7812	26.3886
1.45	4.44	27.335	0.178403	153.22	27.5827	27.0133
1.45	4.45	30.1991	0.149959	201.382	30.4135	29.8863
1.45	4.46	28.1692	0.121258	232.308	28.5424	27.9843
1.45	4.47	25.6843	0.155474	165.2	25.8759	25.2359
1.45	4.48	28.4223	0.28662	99.1636	28.7997	27.6097
1.45	4.49	30.839	0.225334	136.859	31.1739	30.4464
1.45	4.5	28.2623	0.173061	163.308	28.5905	27.887
1.45	4.51	27.7217	0.222571	124.552	28.0101	27.2679
1.45	4.52	31.5036	0.232104	135.73	31.784	31.0167
1.45	4.53	31.9546	0.227214	140.637	32.2878	31.5804
1.45	4.54	29.4005	0.235395	124.898	29.9303	29.0253
1.45	4.55	31.4012	0.304141	103.245	31.8683	30.8941
1.45	4.56	34.8861	0.252231	138.31	35.2626	34.4899
1.45	5.3	39.9791	0.262496	152.304	40.8701	39.6508
1.45	5.31	38.7998	0.211582	183.38	39.3797	38.4408
1.45	5.32	35.1301	0.242493	144.871	35.8161	34.7612
1.45	5.33	35.7228	0.308959	115.623	36.974	35.3014
1.45	5.34	37.4892	0.170081	220.42	37.9812	37.1987
1.45	5.35	34.4056	0.180062	191.077	34.8455	34.0957
1.45	5.36	32.3099	0.200119	161.453	32.909	32.0877
1.45	5.37	34.807	0.197088	176.607	35.2655	34.5504
1.45	5.38	34.6606	0.121394	285.522	35.0204	34.488
1.45	5.39	30.8639	0.118181	261.157	31.235	30.6982
1.45	5.4	30.9673	0.214632	144.281	31.6201	30.6619
1.45	5.41	33.6617	0.223832	150.388	34.3362	33.3524
1.45	5.42	31.5115	0.211762	148.807	32.3916	31.3011
1.45	5.43	28.6734	0.191124	150.025	29.3211	28.3551
1.45	5.44	31.2867	0.210783	148.431	31.811	31.0212
1.45	5.45	32.479	0.172544	188.236	32.8679	32.2452
1.45	5.46	29.0789	0.217713	133.565	29.7565	28.8519
1.45	5.47	28.7095	0.26526	108.232	29.3286	28.3838
1.45	5.48	32.3043	0.256641	125.874	32.877	31.9825
1.45	5.49	31.7615	0.300628	105.65	32.7059	31.4054
1.45	5.5	28.6926	0.370768	77.3871	29.6616	28.1851
1.45	5.51	30.7404	0.676508	45.4398	32.0195	29.8362
1.45	5.52	34.1098	0.592513	57.5681	35.5709	33.1659
1.45	5.53	33.5803	0.873865	38.4273	36.1966	30.7514
1.45	5.54	30.6786	0.613368	50.0167	32.8248	30.1381
1.45	5.55	31.5882	1.06084	29.7765	34.6504	30.9074
1.45	5.56	34.7463	0.502975	69.0816	36.5454	34.3085
1.45	5.57	33.7264	1.22101	27.6216	37.6314	32.9056
1.45	6.36	28.6682	0.359214	79.8081	29.3129	27.7969
1.45	6.37	26.941	0.306552	87.884	27.425	26.0112
1.45	6.38	23.3758	0.309903	75.4296	23.8216	22.5099
1.45	6.39	24.4632	0.261967	93.3827	25.0902	24.0936
1.45	6.4	26.0835	0.264554	98.5941	26.5379	25.7212
1.45	6.41	23.0407	0.308024	74.8017	23.6343	22.6596
1.45	6.42	20.9279	0.265298	78.8846	21.3908	20.5714
1.45	6.43	24.0341	0.27959	85.9618	24.6172	23.6878
1.45	6.44	24.3668	0.306147	79.5917	25.027	23.9208
1.45	6.45	20.8292	0.291235	71.5203	21.4634	20.4351
1.45	6.46	21.2597	0.245764	86.5047	22.0765	21.0113
1.45	6.47	24.7715	0.249897	99.1271	25.5433	24.5236
1.45	6.48	23.9487	0.278158	86.0977	24.5787	23.6086
1.45	6.49	20.8714	0.195214	106.915	21.2679	20.6049
1.45	6.5	22.3623	0.0981175	227.914	22.6065	22.1842
1.45	6.51	25.6798	0.101289	253.531	25.8824	25.4785
1.45	6.52	24.2623	0.17104	141.852	24.6353	23.8435
1.45	6.53	23.3445	0.199345	117.106	23.9006	22.8732
1.45	6.54	27.0301	0.20744	130.303	27.537	26.5565
1.45	6.55	27.9493	0.156935	178.095	28.3394	27.6651
1.45	6.56	25.459	0.203388	125.175	26.2226	25.1717
1.45	6.57	26.6201	0.177391	150.064	26.8271	26.058
1.45	6.58	30.2082	0.161002	187.625	30.418	29.7774
1.45	6.59	30.135	0.229149	131.508	30.7438	29.6653
1.45	6.6	27.8502	0.154193	180.62	28.2494	27.5573
1.45	7.36	23.0151	0.306134	75.1798	23.471	22.5797
1.45	7.37	23.01	0.186376	123.46	23.3649	22.6377
1.45	7.38	22.6483	0.156847	144.397	23.0163	22.3681
1.45	7.39	19.3708	0.177377	109.207	19.8382	19.1199
1.45	7.4	18.1789	0.15437	117.762	18.4772	17.9344
1.45	7.41	19.4633	0.222187	87.5986	20.2346	19.1475
1.45	7.42	17.8906	0.19345	92.4816	18.4033	17.6235
1.45	7.43	14.4237	0.148222	97.3115	14.7376	14.2
1.45	7.44	14.9474	0.16477	90.7166	15.3702	14.6887
1.45	7.45	16.4404	0.173059	94.9984	17.0676	16.2675
1.45	7.46	13.8874	0.114711	121.064	14.2364	13.7344
1.45	7.47	10.8314	0.157122	68.9363	11.3716	10.6657
1.45	7.48	13.3579	0.226053	59.0918	14.1533	13.103
1.45	7.49	14.8899	0.143592	103.696	15.1377	14.6469
1.45	7.5	11.9257	0.143359	83.1879	12.2948	11.7419
1.45	7.51	9.17317	0.162597	56.4168	9.45811	8.77372
1.45	7.52	12.19	0.203504	59.9007	12.7118	11.8742
1.45	7.53	14.4493	0.206509	69.9691	14.8448	14.1814
1.45	7.54	12.3742	0.252456	49.0152	13.053	12.046
1.45	7.55	12.228	0.313159	39.0472	12.8772	11.8754
1.45	7.56	15.9393	0.291038	54.767	16.484	15.605
1.45	7.57	16.8147	0.249161	67.4852	17.464	16.4539
1.45	7.58	15.1594	0.317702	47.7158	16.2833	14.7492
1.45	7.59	16.4547	0.418715	39.2982	17.5666	15.9847
1.45	7.6	19.8988	0.326476	60.9504	20.6326	19.4964
1.46	1.47	3.80055	0.0162551	233.806	3.84721	3.77379
1.46	1.48	5.5384	0.103889	53.3109	5.73157	5.35787
1.46	1.49	5.14309	0.105894	48.5683	5.31473	4.94996
1.46	1.5	6.18234	0.164581	37.5641	6.71296	5.89476
1.46	1.51	8.54058	0.221212	38.6082	9.46511	8.35525
1.46	1.52	9.99812	0.136279	73.3652	10.4533	9.78579
1.46	1.53	10.5962	0.234954	45.0992	11.1158	10.0983
1.46	1.54	12.086	0.421873	28.6485	12.7928	10.9017
1.46	1.55	14.4563	0.471563	30.6561	15.8822	13.5801
1.46	2.33	17.0139	0.44824	37.9571	17.9135	16.4832
1.46	2.34	17.3809	0.257383	67.5294	18.1953	16.9861
1.46	2.35	14.8919	0.195832	76.0445	15.4267	14.6148
1.46	2.36	12.2268	0.243024	50.3109	12.8623	11.8074
1.46	2.37	13.1987	0.209567	62.9808	13.6145	12.9055
1.46	2.38	13.2936	0.144	92.3169	13.6296	13.0645
1.46	2.39	10.0679	0.133426	75.457	10.3031	9.8547
1.46	2.4	8.12093	0.16771	48.4225	8.50568	7.91301
1.46	2.41	10.389	0.126778	81.9465	10.6979	10.1791
1.46	2.42	9.74587	0.143273	68.0229	10.048	9.49138
1.46	2.43	6.58972	0.163868	40.2137	6.83746	6.20659
1.46	2.44	8.25392	0.148879	55.4405	8.48806	7.91037
1.46	2.45	11.3737	0.161191	70.5603	11.6473	10.9772
1.46	2.46	10.3201	0.213801	48.2697	10.493	9.7447
1.46	2.47	9.2053	0.164144	56.0807	9.38938	8.72805
1.46	2.48	12.7092	0.160754	79.06	12.9484	12.1779
1.46	2.49	14.4415	0.201398	71.7061	14.6922	13.9175
1.46	2.5	13.2263	0.201876	65.5167	13.5176	12.6596
1.46	2.51	14.2849	0.108089	132.158	14.4667	14.0513
1.46	2.52	17.5009	0.165174	105.954	17.735	17.0919
1.46	2.53	18.2765	0.2585	70.7021	18.5742	17.4555
1.46	2.54	17.7481	0.199555	88.9384	17.9912	17.2938
1.46	2.55	20.1344	0.194964	103.273	20.3862	19.7829
1.46	2.56	22.5218	0.315295	71.4309	22.9202	21.563
1.46	3.46	25.8057	1.16272	22.1942	26.4008	20.6936
1.46	3.47	22.4619	0.294297	76.3239	22.9546	21.8816
1.46	3.48	22.8613	0.29162	78.394	23.3465	22.1681
1.46	3.49	19.5433	0.381081	51.284	20.0662	18.556
[truncated: 12,366 more rows]

## Sheet: Fig.2c, Fig.4, Fig.5, Fig.6
ca1	ca2	ave	stdev	ave/stdev	max	min
1.34	1.35	3.81028	0.0149326	255.165	3.84555	3.7836
1.34	1.36	5.38192	0.0780244	68.9775	5.52476	5.25682
1.34	1.37	5.0957	0.168857	30.1776	5.37384	4.79417
1.34	1.38	6.15177	0.282568	21.771	6.49949	5.49916
1.34	1.39	8.57655	0.174752	49.0783	8.95315	8.27125
1.34	1.4	9.81745	0.101005	97.1978	9.99458	9.65795
1.34	1.41	10.5939	0.177754	59.5988	10.9244	10.3243
1.34	1.42	12.2157	0.288651	42.3199	12.7363	11.6294
1.34	1.43	14.1523	0.206475	68.5424	14.3795	13.7339
1.34	1.44	15.3327	0.138494	110.71	15.6004	15.187
1.34	1.45	16.5228	0.24747	66.767	16.9315	16.1672
1.34	1.46	18.2264	0.321136	56.7561	18.8088	17.5554
1.34	1.47	19.8465	0.146705	135.282	20.1143	19.5989
1.34	1.48	21.2607	0.192344	110.535	21.5905	20.9361
1.34	1.49	22.4071	0.292295	76.6592	22.7721	21.8606
1.34	1.5	24.2457	0.326135	74.3426	24.5972	23.5086
1.34	1.51	25.737	0.29819	86.311	26.3431	25.0747
1.34	1.52	27.0327	0.248295	108.873	27.4278	26.5869
1.34	1.53	28.3207	0.398514	71.0657	28.8754	27.566
1.34	1.54	30.1606	0.346853	86.9549	30.7208	29.5681
1.34	1.55	32.1537	0.736557	43.6541	33.6197	31.162
1.34	2.33	33.7018	0.377144	89.3607	34.1234	32.9207
1.34	2.34	33.1627	0.481106	68.93	34.023	32.5633
1.34	2.35	30.9092	0.389222	79.4126	31.4349	30.1687
1.34	2.36	28.8293	0.449868	64.0839	29.4729	27.9585
1.34	2.37	28.6607	0.493429	58.0848	29.5434	28.0814
1.34	2.38	27.5486	0.463916	59.3829	28.427	26.8884
1.34	2.39	24.9005	0.492869	50.5214	25.7973	24.2175
1.34	2.4	23.5879	0.377932	62.4131	24.2753	23.0885
1.34	2.41	23.4942	0.329874	71.2216	23.9178	22.9459
1.34	2.42	21.4191	0.381104	56.2027	21.7822	20.5378
1.34	2.43	18.3486	0.376983	48.6723	18.8456	17.7423
1.34	2.44	19.1365	0.38295	49.9713	19.7435	18.1695
1.34	2.45	19.1502	0.331732	57.7278	19.8491	18.6823
1.34	2.46	15.9418	0.349313	45.6375	16.5372	15.3024
1.34	2.47	14.2757	0.384573	37.1209	14.9583	13.429
1.34	2.48	15.7779	0.472282	33.4077	16.5817	14.8077
1.34	2.49	14.7474	0.427984	34.4578	15.7209	14.1711
1.34	2.5	11.0525	0.413994	26.6972	12.0051	10.4969
1.34	2.51	11.4985	0.67208	17.1089	12.5581	10.3932
1.34	2.52	13.4382	0.707504	18.9938	14.5142	12.4341
1.34	2.53	11.1174	0.606767	18.3224	12.1872	10.2121
1.34	2.54	8.44547	0.837678	10.082	9.82626	7.14294
1.34	2.55	11.4613	1.11601	10.2699	13.3904	9.79246
1.34	2.56	12.7211	1.01482	12.5353	14.5596	10.8964
1.34	3.46	16.6718	0.618356	26.9614	17.3211	15.1403
1.34	3.47	15.3687	1.51768	10.1265	18.7768	14.3439
1.34	3.48	18.3074	1.1055	16.5603	20.6414	17.3722
1.34	3.49	16.777	0.616381	27.2185	17.8269	16.0185
1.34	3.5	16.1466	0.589235	27.4027	17.3405	15.3716
1.34	3.51	19.8787	0.624657	31.8234	21.1161	18.9518
1.34	3.52	20.8756	0.580215	35.979	22.0445	20.2841
1.34	3.53	19.0713	0.414303	46.0322	19.8149	18.5443
1.34	3.54	20.7449	0.458315	45.2634	21.5568	20.048
1.34	3.55	24.0453	0.451448	53.2625	24.925	23.5876
1.34	3.56	24.1538	0.4589	52.6342	24.8021	23.3774
1.34	3.57	22.4755	0.516666	43.501	23.1063	21.4756
1.34	3.58	24.1675	0.508375	47.5388	24.8896	23.1214
1.34	3.59	27.6063	0.515128	53.5912	28.3208	26.5966
1.34	3.6	26.9013	0.531048	50.6569	27.4488	25.6936
1.34	3.61	25.8984	0.467252	55.427	26.4274	24.9061
1.34	3.62	29.1332	0.429202	67.8777	29.5484	28.1903
1.34	3.63	31.0482	0.462615	67.1145	31.7014	29.9794
1.34	3.64	29.9669	0.566025	52.9427	30.7964	29.0544
1.34	3.65	31.4686	0.883525	35.6171	33.4292	30.1468
1.34	3.66	34.5311	0.779051	44.3245	36.4393	33.3263
1.34	3.67	35.1902	0.561161	62.7096	36.0063	34.2849
1.34	4.33	40.5647	0.610435	66.4521	41.2547	39.2238
1.34	4.34	41.6094	0.514147	80.929	42.3791	40.7382
1.34	4.35	39.2432	0.671641	58.4289	40.365	38.0747
1.34	4.36	36.3598	0.562395	64.6517	37.2964	35.4904
1.34	4.37	37.1319	0.561949	66.077	38.2045	36.1993
1.34	4.38	37.2344	0.463934	80.2579	38.0672	36.1745
1.34	4.39	33.9648	0.489151	69.4363	34.5883	32.8735
1.34	4.4	32.1789	0.533296	60.3396	33.1963	31.1714
1.34	4.41	33.8506	0.607053	55.7622	35.2318	32.727
1.34	4.42	32.9795	0.521124	63.2853	33.985	31.9564
1.34	4.43	29.3857	0.475241	61.8332	30.3593	28.4057
1.34	4.44	29.2692	0.707144	41.3907	30.8087	28.0371
1.34	4.45	30.924	0.707812	43.6896	32.3528	29.8991
1.34	4.46	28.3755	0.692861	40.954	30.0605	27.5112
1.34	4.47	25.486	0.752256	33.8794	27.2296	24.473
1.34	4.48	27.5432	0.943111	29.2046	29.8381	26.3221
1.34	4.49	28.6903	1.02174	28.0799	31.4534	27.6891
1.34	4.5	25.224	1.06664	23.6481	28.2416	24.2785
1.34	4.51	24.2286	1.25579	19.2935	27.7158	23.0854
1.34	4.52	27.3518	1.11036	24.6333	30.2661	26.3497
1.34	4.53	26.5332	1.02962	25.7698	28.9511	25.6468
1.34	4.54	23.0836	0.971906	23.7508	25.3093	22.2383
1.34	4.55	24.7481	0.792655	31.2218	26.4322	23.9562
1.34	4.56	27.7338	0.713478	38.8713	29.0738	26.9587
1.34	5.3	32.8439	1.53134	21.4478	35.8899	30.8759
1.34	5.31	32.1832	1.08837	29.57	33.9287	30.3787
1.34	5.32	28.6398	1.11061	25.7874	30.7712	27.343
1.34	5.33	29.9395	1.30035	23.0243	32.861	28.3887
1.34	5.34	32.7179	1.10854	29.5143	35.1602	31.4284
1.34	5.35	30.4371	1.00195	30.3779	32.6634	29.5046
1.34	5.36	28.2158	1.09945	25.6635	30.6974	27.0525
1.34	5.37	31.484	1.09422	28.7729	34.0692	30.2111
1.34	5.38	32.6058	0.997524	32.6868	35.0283	31.5949
1.34	5.39	29.4211	0.927256	31.7292	31.6909	28.518
1.34	5.4	29.7996	1.01542	29.347	32.1425	28.632
1.34	5.41	33.3584	0.924663	36.0762	35.4074	32.3326
1.34	5.42	32.3868	0.809682	39.9995	34.041	31.6076
1.34	5.43	29.9219	0.750851	39.8507	31.3305	29.0638
1.34	5.44	32.813	0.734388	44.6807	33.9541	31.7629
1.34	5.45	35.0728	0.69221	50.6678	36.1632	34.0097
1.34	5.46	32.7039	0.723194	45.2215	33.5873	31.193
1.34	5.47	32.4422	0.748867	43.3218	33.3221	31.2372
1.34	5.48	36.1846	0.743585	48.6624	37.123	35.0266
1.34	5.49	36.8405	0.874556	42.1247	38.1341	35.069
1.34	5.5	34.599	1.01684	34.026	36.6128	32.5724
1.34	5.51	36.3716	1.0493	34.6629	38.106	34.2715
1.34	5.52	39.7708	0.912282	43.5949	40.8587	37.8619
1.34	5.53	40.5393	0.866302	46.7958	41.9622	38.6491
1.34	5.54	38.7567	1.62924	23.7883	42.8333	36.5531
1.34	5.55	39.4633	1.8831	20.9566	43.6476	36.9282
1.34	5.56	42.8274	1.34695	31.7958	45.3886	40.6448
1.34	5.57	42.559	1.74208	24.43	46.8201	40.4011
1.34	6.36	38.352	0.913674	41.9756	40.201	36.7221
1.34	6.37	36.4233	1.34506	27.0792	38.7773	34.0473
1.34	6.38	33.4227	1.1145	29.9889	35.6516	31.362
1.34	6.39	33.7084	0.757556	44.4962	35.1122	32.3311
1.34	6.4	33.9192	0.915618	37.0451	35.5595	32.5762
1.34	6.41	30.8408	1.1787	26.1651	33.1039	29.1118
1.34	6.42	28.859	0.786067	36.7132	30.3921	27.5971
1.34	6.43	30.3554	0.564863	53.7394	31.3436	29.3121
1.34	6.44	29.3979	0.956975	30.7196	31.0417	27.8528
1.34	6.45	25.8764	0.887007	29.1727	27.6177	24.6342
1.34	6.46	25.9203	0.7656	33.8562	27.0864	24.4166
1.34	6.47	27.7124	0.695751	39.831	28.6469	26.2813
1.34	6.48	25.6297	0.88094	29.0935	27.2504	24.2669
1.34	6.49	22.2072	0.765656	29.0041	23.5503	20.8472
1.34	6.5	23.1692	0.553862	41.8321	24.2275	22.0305
1.34	6.51	24.6764	0.757694	32.5677	25.7898	23.1336
1.34	6.52	21.3616	0.914976	23.3466	22.8421	19.4038
1.34	6.53	20.2777	0.750624	27.0144	21.6954	19.1959
1.34	6.54	23.1165	0.911855	25.3511	25.1535	22.0517
1.34	6.55	22.587	1.00691	22.4321	24.4082	20.4492
1.34	6.56	19.0586	1.06361	17.9187	21.4553	17.4837
1.34	6.57	20.3547	1.37283	14.8269	23.8016	19.1605
1.34	6.58	23.202	1.29549	17.9098	26.3869	22.1501
1.34	6.59	21.3971	1.32276	16.176	24.4907	19.393
1.34	6.6	19.006	2.28663	8.31177	25.3391	17.3678
1.34	7.36	9.86766	1.21334	8.13263	11.8594	8.71584
1.34	7.37	11.7319	1.14353	10.2593	13.8667	10.6322
1.34	7.38	13.104	1.04487	12.5413	14.7294	11.8413
1.34	7.39	10.0468	0.998192	10.065	11.9276	8.96618
1.34	7.4	9.1319	0.683046	13.3694	10.1282	8.22006
1.34	7.41	12.7837	0.574477	22.2527	13.6731	11.9555
1.34	7.42	13.1373	0.636157	20.6511	14.1991	12.3025
1.34	7.43	10.5642	0.469116	22.5195	11.1725	9.55243
1.34	7.44	12.6055	0.551217	22.8684	13.2566	11.2879
1.34	7.45	15.7465	0.509656	30.8964	16.4458	14.5344
1.34	7.46	15.1389	0.500962	30.2196	15.845	13.9309
1.34	7.47	14.5184	0.508969	28.5251	15.019	13.4036
1.34	7.48	17.6548	0.497982	35.4527	18.2736	16.7597
1.34	7.49	19.651	0.447877	43.8758	20.3298	18.625
1.34	7.5	19.1618	0.504714	37.9656	19.7119	17.9048
1.34	7.51	18.5714	0.706526	26.2855	19.1709	17.0365
1.34	7.52	20.2501	0.721492	28.067	20.9992	18.8286
1.34	7.53	22.9627	0.676925	33.9221	23.6516	21.4658
1.34	7.54	23.5413	0.679655	34.6372	24.3879	22.1715
1.34	7.55	23.8849	0.757046	31.5501	24.8652	22.3488
1.34	7.56	26.4444	0.717364	36.8633	27.2903	24.9256
1.34	7.57	28.3309	0.696998	40.647	29.3707	26.9471
1.34	7.58	28.5047	0.710126	40.1403	29.1877	27.2379
1.34	7.59	29.6083	0.712672	41.5455	30.559	28.1396
1.34	7.6	32.4908	0.793567	40.9428	33.4087	31.0346
1.35	1.36	3.80698	0.0161926	235.106	3.8359	3.77961
1.35	1.37	5.47902	0.297154	18.4383	6.17831	5.02336
1.35	1.38	5.16739	0.276647	18.6787	5.859	4.70507
1.35	1.39	6.24644	0.318915	19.5866	6.89736	5.90471
1.35	1.4	8.67728	0.274033	31.6651	9.23696	8.40903
1.35	1.41	9.97111	0.356283	27.9865	10.7421	9.58018
1.35	1.42	10.508	0.289027	36.3565	10.9529	10.1033
1.35	1.43	12.1848	0.258772	47.087	12.5014	11.5836
1.35	1.44	14.2124	0.264133	53.8078	14.7756	13.8904
1.35	1.45	15.3804	0.348714	44.1061	15.9265	14.8517
1.35	1.46	16.3527	0.299022	54.6872	16.9573	15.9484
1.35	1.47	18.1819	0.290905	62.5012	18.6867	17.5675
1.35	1.48	20.1085	0.314133	64.0126	20.701	19.6899
1.35	1.49	20.9188	0.336002	62.258	21.4239	20.3803
1.35	1.5	22.353	0.269174	83.0429	22.788	21.9676
1.35	1.51	24.2186	0.30728	78.816	24.7868	23.7259
1.35	1.52	25.7496	0.315419	81.6361	26.2587	25.183
1.35	1.53	26.6272	0.398907	66.7506	27.2701	25.9189
1.35	1.54	28.3277	0.393162	72.051	28.8362	27.5319
1.35	1.55	30.6328	0.651109	47.0471	31.8168	29.6981
1.35	2.33	31.4431	0.41754	75.3056	32.0193	30.5858
1.35	2.34	30.6979	0.43405	70.7242	31.4041	29.962
1.35	2.35	28.2439	0.439242	64.3015	28.7094	27.3355
1.35	2.36	26.4698	0.497708	53.1833	27.0122	25.5828
1.35	2.37	26.446	0.397626	66.5096	27.1417	25.8169
1.35	2.38	24.9914	0.361197	69.1903	25.7225	24.4219
1.35	2.39	22.2861	0.431154	51.6894	22.9977	21.5365
1.35	2.4	21.4311	0.311686	68.7584	21.8974	20.7978
1.35	2.41	21.3047	0.267492	79.6461	21.5749	20.8052
1.35	2.42	18.8199	0.357817	52.5965	19.16	17.9449
1.35	2.43	15.9954	0.312898	51.1203	16.379	15.4961
1.35	2.44	17.3405	0.282577	61.3657	17.808	16.7782
1.35	2.45	17.1364	0.331164	51.7459	17.7975	16.5067
1.35	2.46	13.6136	0.359617	37.8559	14.2022	12.875
1.35	2.47	12.6774	0.303105	41.8252	13.3284	12.0512
1.35	2.48	14.6048	0.340522	42.8895	15.4393	14.1067
1.35	2.49	13.1196	0.497263	26.3837	14.1934	12.3881
1.35	2.5	9.4972	0.404379	23.4859	10.4993	9.07891
1.35	2.51	11.1482	0.502256	22.1962	12.0134	10.4488
1.35	2.52	13.0448	0.40178	32.4676	13.8005	12.4068
1.35	2.53	10.438	0.382767	27.2699	11.2811	9.807
1.35	2.54	8.87715	0.642781	13.8105	10.0645	7.89423
1.35	2.55	12.4855	0.698567	17.873	13.8647	11.5045
1.35	2.56	13.2929	0.630577	21.0805	14.5868	11.9165
1.35	3.46	15.2895	0.679267	22.5089	16.3315	13.8895
1.35	3.47	13.6658	1.49447	9.14428	16.9811	12.071
1.35	3.48	16.4821	1.1854	13.9042	18.9889	14.9803
1.35	3.49	14.9796	0.698341	21.4503	16.1888	13.8725
1.35	3.5	13.6172	0.736669	18.4848	15.0074	12.2468
1.35	3.51	17.2615	0.793428	21.7556	18.6664	15.7294
1.35	3.52	18.6016	0.633852	29.3469	19.8814	17.5761
1.35	3.53	16.5555	0.37199	44.5053	17.3705	16.2328
1.35	3.54	17.7569	0.538635	32.9665	18.6574	16.6535
1.35	3.55	21.2516	0.512957	41.4296	22.21	20.294
1.35	3.56	21.4965	0.496447	43.3006	22.1927	20.3594
1.35	3.57	19.5592	0.549363	35.6035	20.1916	18.4152
1.35	3.58	20.9217	0.555387	37.6704	21.6611	19.7244
1.35	3.59	24.4812	0.553451	44.2337	25.1993	23.3069
1.35	3.6	23.9209	0.51589	46.3683	24.3922	22.7267
1.35	3.61	22.659	0.436013	51.9686	23.0901	21.7598
1.35	3.62	25.7779	0.428963	60.0935	26.1989	24.8739
1.35	3.63	27.8998	0.426139	65.471	28.4888	26.893
1.35	3.64	26.8401	0.469919	57.1166	27.5444	26.0676
1.35	3.65	28.1204	0.808181	34.7946	30.0032	27.0403
1.35	3.66	31.2175	0.74489	41.9088	33.115	30.119
1.35	3.67	32.0664	0.485078	66.1056	32.7321	31.2849
1.35	4.33	37.4168	0.638489	58.6021	38.3885	36.0401
1.35	4.34	38.3518	0.606339	63.2515	39.4678	37.2976
1.35	4.35	35.8576	0.784613	45.701	37.2714	34.5733
1.35	4.36	33.0901	0.643964	51.3851	34.297	32.1383
1.35	4.37	33.9586	0.597383	56.8456	34.9911	32.9388
1.35	4.38	33.901	0.569527	59.5248	34.6922	32.5957
1.35	4.39	30.5533	0.604799	50.5181	31.4606	29.2869
1.35	4.4	28.9594	0.607657	47.6574	29.9857	27.7079
1.35	4.41	30.6918	0.65674	46.7336	32.0705	29.225
1.35	4.42	29.6452	0.640703	46.2698	30.6514	28.2966
1.35	4.43	26.0561	0.588616	44.2667	27.0672	24.7645
1.35	4.44	26.2064	0.770161	34.0272	27.7879	24.5452
1.35	4.45	27.8324	0.755167	36.856	29.2859	26.3266
1.35	4.46	25.118	0.764238	32.8667	26.721	23.8147
1.35	4.47	22.4207	0.826289	27.1342	24.0835	20.8897
1.35	4.48	24.7626	0.98743	25.0778	26.9133	22.9276
1.35	4.49	25.8112	1.05106	24.5573	28.3892	24.1998
1.35	4.5	22.2937	1.10883	20.1057	25.1716	20.7347
1.35	4.51	21.6814	1.30546	16.6082	24.9919	19.8131
1.35	4.52	24.9476	1.17194	21.2875	27.6727	23.2211
1.35	4.53	24.0093	1.06986	22.4416	26.1947	22.6178
1.35	4.54	20.7729	0.981757	21.1589	22.6762	19.5096
1.35	4.55	22.8462	0.861087	26.5318	24.3244	21.5687
1.35	4.56	25.7734	0.764123	33.7294	27.23	24.6249
1.35	5.3	30.5081	1.45158	21.0171	33.1895	28.6321
1.35	5.31	29.8051	1.03194	28.8828	31.4402	28.1296
1.35	5.32	26.1797	1.05353	24.8496	27.9522	24.9367
1.35	5.33	27.2021	1.24152	21.9103	29.8118	25.9307
1.35	5.34	29.8965	1.07845	27.7217	32.1046	28.9042
1.35	5.35	27.5894	1.00829	27.3625	29.5958	26.6391
1.35	5.36	25.1733	1.08844	23.1279	27.4429	24.213
1.35	5.37	28.2993	1.06977	26.4535	30.703	27.2606
1.35	5.38	29.4244	1.00114	29.3909	31.7062	28.4743
1.35	5.39	26.1548	0.958508	27.2869	28.3168	25.0996
1.35	5.4	26.3495	1.01257	26.0225	28.5862	25.2703
1.35	5.41	29.8901	0.938071	31.8633	31.8427	28.9498
1.35	5.42	28.9311	0.859481	33.6612	30.4973	27.8428
1.35	5.43	26.3348	0.793241	33.199	27.6826	25.453
1.35	5.44	29.1544	0.766759	38.0229	30.2237	28.0654
1.35	5.45	31.4579	0.756704	41.5722	32.4805	30.2225
1.35	5.46	29.0853	0.777186	37.4238	29.9561	27.4616
1.35	5.47	28.7184	0.777286	36.947	29.605	27.5052
1.35	5.48	32.462	0.773801	41.9513	33.3945	31.3005
1.35	5.49	33.1805	0.89317	37.1491	34.4016	31.426
1.35	5.5	30.9298	1.00676	30.722	32.8578	29.0188
1.35	5.51	32.6421	1.03219	31.624	34.3105	30.7167
1.35	5.52	36.0549	0.910472	39.6003	37.2094	34.2768
1.35	5.53	36.8922	0.857818	43.007	38.2057	35.1043
1.35	5.54	35.1558	1.58877	22.1277	39.1098	33.1498
1.35	5.55	35.828	1.85311	19.334	39.9993	33.582
1.35	5.56	39.2122	1.33625	29.345	41.8238	37.3042
1.35	5.57	39.0388	1.69155	23.0788	43.3055	37.1328
1.35	6.36	34.9789	0.877313	39.8706	36.8327	33.4703
1.35	6.37	33.1026	1.29145	25.6321	35.3895	30.6869
1.35	6.38	30.1592	1.0656	28.3025	32.3712	28.2144
1.35	6.39	30.2859	0.694826	43.5878	31.7317	29.0031
1.35	6.4	30.3911	0.868983	34.9732	32.0176	29.1035
1.35	6.41	27.3871	1.13304	24.1712	29.4984	25.6018
1.35	6.42	25.3725	0.718914	35.2928	26.9443	24.1494
1.35	6.43	26.7231	0.516078	51.7811	27.769	25.9143
1.35	6.44	25.7339	0.918161	28.0277	27.3071	24.1416
1.35	6.45	22.2467	0.838809	26.5217	23.901	20.998
1.35	6.46	22.2279	0.711418	31.2445	23.3144	21.0353
1.35	6.47	23.9526	0.665954	35.9673	24.8314	22.7401
1.35	6.48	21.8896	0.835928	26.186	23.4845	20.4897
1.35	6.49	18.447	0.724725	25.4538	19.7854	17.371
1.35	6.5	19.4146	0.572767	33.8962	20.5421	18.3247
1.35	6.51	20.9463	0.76095	27.5265	22.0442	19.3991
1.35	6.52	17.6745	0.905593	19.517	19.0609	15.7023
1.35	6.53	16.6666	0.796133	20.9344	18.0862	15.4067
1.35	6.54	19.6592	0.939695	20.9208	21.6168	18.3231
1.35	6.55	19.1992	0.988761	19.4174	20.9081	17.1104
1.35	6.56	15.782	1.06767	14.7818	18.1412	14.3028
1.35	6.57	17.2763	1.3837	12.4855	20.6104	15.987
1.35	6.58	20.2503	1.26063	16.0637	23.2405	18.9619
1.35	6.59	18.6665	1.25588	14.8633	21.5436	16.8241
1.35	6.6	16.5278	2.26748	7.28905	22.7309	14.8179
1.35	7.36	8.56854	1.06055	8.07933	10.3279	7.41106
1.35	7.37	9.56365	0.998415	9.57884	11.486	8.53574
1.35	7.38	10.3505	1.02441	10.1039	11.9534	9.25046
1.35	7.39	7.14331	1.08903	6.55931	9.10607	6.13907
1.35	7.4	5.87195	0.693947	8.46168	6.95423	5.04348
1.35	7.41	9.28845	0.532076	17.457	10.1813	8.60044
1.35	7.42	9.49159	0.716389	13.2492	10.6431	8.50753
1.35	7.43	6.84341	0.483854	14.1435	7.48634	5.9037
1.35	7.44	8.95989	0.439862	20.3698	9.60746	8.17868
1.35	7.45	11.994	0.44871	26.7301	12.6816	11.0645
1.35	7.46	11.5694	0.469007	24.6679	12.3525	10.5732
1.35	7.47	11.2204	0.426273	26.3221	11.8366	10.4585
1.35	7.48	14.2174	0.458052	31.0387	14.9109	13.3822
1.35	7.49	16.1069	0.409816	39.3028	16.8859	15.4012
1.35	7.5	15.9571	0.448847	35.5512	16.6602	14.9844
1.35	7.51	15.7109	0.579295	27.1207	16.3256	14.7227
1.35	7.52	17.1943	0.572753	30.0205	17.718	15.7619
1.35	7.53	19.7218	0.546706	36.0739	20.3635	18.6735
1.35	7.54	20.6329	0.57254	36.0375	21.5334	19.6442
1.35	7.55	21.1937	0.580629	36.5013	22.0097	20.0915
1.35	7.56	23.4896	0.528765	44.4235	24.0716	22.444
1.35	7.57	25.3583	0.562454	45.0851	26.2092	24.3151
1.35	7.58	25.8806	0.568636	45.5134	26.5694	24.7729
1.35	7.59	27.0334	0.535659	50.4676	27.7367	26.1011
1.35	7.6	29.7116	0.69099	42.9986	30.862	28.5222
1.36	1.37	3.81147	0.0268069	142.183	3.86698	3.76343
1.36	1.38	5.47845	0.151985	36.046	5.82023	5.20661
1.36	1.39	5.12903	0.258998	19.8033	5.6672	4.81652
1.36	1.4	6.22005	0.201923	30.8042	6.58183	5.97796
1.36	1.41	8.71552	0.164103	53.11	9.0801	8.51644
1.36	1.42	9.87375	0.133707	73.8464	10.1306	9.70106
1.36	1.43	10.5057	0.154725	67.8991	10.766	10.1786
1.36	1.44	12.2681	0.203466	60.2956	12.7323	11.9223
1.36	1.45	14.2846	0.183944	77.6574	14.6632	14.0513
1.36	1.46	15.2645	0.132839	114.909	15.4778	15.037
1.36	1.47	16.3621	0.25	65.4481	16.8769	15.9736
1.36	1.48	18.4862	0.281773	65.6069	19.0712	18.0507
1.36	1.49	19.8681	0.209061	95.0354	20.1534	19.5148
1.36	1.5	21.0121	0.0982875	213.782	21.1762	20.8086
1.36	1.51	22.4631	0.405179	55.4399	23.057	21.4324
1.36	1.52	24.3663	0.255467	95.3796	24.8685	23.9862
1.36	1.53	25.5418	0.237471	107.558	25.8643	25.0672
1.36	1.54	26.8615	0.3618	74.2441	27.4506	26.1887
1.36	1.55	29.0719	0.815887	35.6322	30.577	28.1306
1.36	2.33	29.6906	0.286833	103.512	30.023	29.2775
1.36	2.34	28.7729	0.456763	62.993	29.5562	28.1549
1.36	2.35	26.6535	0.380887	69.9774	27.4613	26.0692
1.36	2.36	24.8263	0.431014	57.5998	25.598	24.2861
1.36	2.37	24.3218	0.414945	58.6145	24.9254	23.6935
1.36	2.38	22.9169	0.456171	50.2374	23.5173	22.1111
1.36	2.39	20.5762	0.522801	39.3577	21.3691	19.5948
1.36	2.4	19.3904	0.336192	57.6767	19.8059	18.9012
1.36	2.41	18.8087	0.302973	62.0803	19.1864	18.2091
1.36	2.42	16.6133	0.281912	58.9306	16.9894	16.1088
1.36	2.43	13.8737	0.340077	40.7958	14.3318	13.1242
1.36	2.44	14.614	0.385003	37.9581	15.208	13.6618
1.36	2.45	14.1186	0.316532	44.604	14.8486	13.7005
1.36	2.46	10.8469	0.296746	36.5529	11.4636	10.4538
1.36	2.47	9.67626	0.39085	24.757	10.3497	8.72595
1.36	2.48	11.0923	0.379824	29.2037	11.9469	10.3937
1.36	2.49	9.61589	0.42157	22.8097	10.6632	9.13583
1.36	2.5	5.93121	0.397676	14.9147	6.95391	5.46841
1.36	2.51	7.47138	0.451899	16.5333	8.21038	6.77318
1.36	2.52	9.33671	0.41781	22.3468	10.0471	8.68844
1.36	2.53	7.02514	0.39897	17.6082	7.77373	6.38693
1.36	2.54	5.63548	0.618888	9.10582	6.9007	4.8277
1.36	2.55	9.37205	0.573534	16.3409	10.5757	8.63594
1.36	2.56	10.4367	0.602981	17.3084	11.8066	9.37501
1.36	3.46	13.5069	0.939636	14.3746	14.5749	11.2996
1.36	3.47	11.5299	1.27607	9.03542	14.396	10.6777
1.36	3.48	13.9295	0.934716	14.9024	15.9125	13.1425
1.36	3.49	11.9186	0.558614	21.3361	12.9551	11.1282
1.36	3.5	11.1248	0.505013	22.0288	12.1677	10.2448
1.36	3.51	14.8955	0.495988	30.032	15.9265	14.0349
1.36	3.52	15.6841	0.528937	29.6521	16.7247	15.1016
1.36	3.53	13.7278	0.434574	31.5891	14.382	13.2139
1.36	3.54	15.5357	0.383869	40.4713	16.1952	14.9832
1.36	3.55	18.7683	0.403097	46.5602	19.513	18.2584
1.36	3.56	18.8218	0.396858	47.4272	19.3843	18.3105
1.36	3.57	17.2895	0.437555	39.5139	17.9181	16.4451
1.36	3.58	19.1309	0.38546	49.6314	19.6813	18.5072
1.36	3.59	22.4729	0.422637	53.1732	23.0741	21.7183
1.36	3.6	21.8756	0.442568	49.4287	22.4615	20.8319
1.36	3.61	21.1588	0.345515	61.2384	21.6564	20.5353
1.36	3.62	24.355	0.312967	77.8195	24.7856	23.7987
1.36	3.63	26.185	0.404506	64.7334	26.7454	25.2764
1.36	3.64	25.4167	0.515201	49.3336	26.1704	24.5384
1.36	3.65	27.0731	0.714171	37.9084	28.8587	26.0811
1.36	3.66	29.9222	0.652837	45.8341	31.7035	29.1023
1.36	3.67	30.6561	0.420245	72.9481	31.2529	29.9144
1.36	4.33	35.5446	0.510348	69.6478	36.0327	34.3629
1.36	4.34	36.5774	0.372243	98.2623	37.0664	35.8631
1.36	4.35	34.3579	0.407313	84.3526	35.1194	33.7318
1.36	4.36	31.3804	0.364269	86.1462	31.9219	30.7259
1.36	4.37	31.9978	0.503907	63.4994	32.95	31.0709
1.36	4.38	32.2216	0.311916	103.302	32.9206	31.8064
1.36	4.39	29.0509	0.266509	109.006	29.497	28.6862
1.36	4.4	27.0691	0.43117	62.7805	27.9265	26.4554
1.36	4.41	28.7183	0.552649	51.9649	29.9496	27.859
1.36	4.42	28.0543	0.344267	81.49	28.881	27.5615
1.36	4.43	24.4279	0.299494	81.5637	25.2008	24.0482
1.36	4.44	24.1431	0.650448	37.1176	25.5215	23.3143
1.36	4.45	25.9912	0.623054	41.7158	27.2415	25.2048
1.36	4.46	23.6481	0.559946	42.2328	25.1089	23.1568
1.36	4.47	20.6018	0.652876	31.5555	22.1488	19.9777
1.36	4.48	22.6719	0.858966	26.3945	24.6862	21.6329
1.36	4.49	24.1509	0.880677	27.4231	26.5287	23.3755
1.36	4.5	20.8605	0.915013	22.798	23.4999	20.0299
1.36	4.51	19.7652	1.1277	17.527	22.8796	18.6205
1.36	4.52	23.1181	0.994347	23.2495	25.676	21.979
1.36	4.53	22.7139	0.843533	26.9271	24.6641	21.9024
1.36	4.54	19.4094	0.798041	24.3213	21.0416	18.6217
1.36	4.55	21.095	0.689304	30.6033	22.5325	20.2335
1.36	4.56	24.3382	0.612945	39.707	25.7388	23.6154
1.36	5.3	29.9337	1.36871	21.87	32.2833	27.4369
1.36	5.31	28.8791	0.852393	33.8801	30.2832	27.4168
1.36	5.32	25.3676	0.867679	29.2361	26.923	24.2141
1.36	5.33	26.7657	1.03423	25.8798	29.0889	25.5322
1.36	5.34	29.1569	0.848279	34.3718	31.0296	28.0391
1.36	5.35	26.51	0.774748	34.2176	28.2535	25.7072
1.36	5.36	24.4863	0.871016	28.1124	26.4992	23.4263
1.36	5.37	27.7742	0.864064	32.1436	29.8808	26.6229
1.36	5.38	28.4568	0.800936	35.5294	30.4774	27.5462
1.36	5.39	25.1177	0.740454	33.922	27.0511	24.2612
1.36	5.4	25.8149	0.829165	31.1336	27.7946	24.7893
1.36	5.41	29.2118	0.71384	40.922	30.8908	28.297
1.36	5.42	27.8874	0.619143	45.0419	29.3117	27.2345
1.36	5.43	25.5965	0.575709	44.4608	26.8452	24.7387
1.36	5.44	28.7284	0.543718	52.837	29.7416	27.9323
1.36	5.45	30.6782	0.475113	64.5703	31.6988	30.0321
1.36	5.46	28.2026	0.549176	51.3544	29.1213	27.4696
1.36	5.47	28.3115	0.579261	48.8752	29.3973	27.4264
1.36	5.48	32.0535	0.553006	57.9623	32.9379	31.1729
1.36	5.49	32.4471	0.703353	46.132	33.9697	31.3503
1.36	5.5	30.3676	0.833084	36.452	32.5485	29.3098
1.36	5.51	32.4675	0.788131	41.1956	34.3933	31.4941
1.36	5.52	35.7164	0.655838	54.4592	37.1318	34.7299
1.36	5.53	36.2151	0.73056	49.5718	37.9143	35.3308
1.36	5.54	34.4832	1.57318	21.9194	38.5754	33.0858
1.36	5.55	35.497	1.72715	20.5524	39.0495	33.9315
1.36	5.56	38.7934	1.17523	33.0093	40.7258	37.6723
1.36	5.57	38.3723	1.5625	24.5583	42.0092	36.7079
1.36	6.36	34.8754	0.517436	67.4003	36.0551	34.0005
1.36	6.37	33.3261	0.98023	33.9983	34.9758	31.1492
1.36	6.38	30.1674	0.778628	38.7442	31.8057	28.867
1.36	6.39	30.0727	0.369108	81.474	30.9103	29.2912
1.36	6.4	30.5737	0.505139	60.5253	31.556	29.6573
1.36	6.41	27.7707	0.849506	32.6904	29.0809	26.0333
1.36	6.42	25.3469	0.422252	60.0279	26.3619	24.478
1.36	6.43	26.6775	0.273682	97.4763	27.1187	26.1297
1.36	6.44	26.1973	0.618957	42.325	27.0289	24.9081
1.36	6.45	22.6831	0.610014	37.1846	23.6586	21.6713
1.36	6.46	22.1638	0.458201	48.3712	23.2176	21.6379
1.36	6.47	24.1667	0.366385	65.9598	24.8607	23.5308
1.36	6.48	22.6336	0.513288	44.0954	23.4231	21.3137
1.36	6.49	18.9831	0.444331	42.7229	19.6322	17.9088
1.36	6.5	19.3663	0.224898	86.1118	19.8592	19.0513
1.36	6.51	21.321	0.479304	44.4832	22.1052	20.137
1.36	6.52	18.3993	0.697437	26.3813	19.6256	16.6712
1.36	6.53	16.7297	0.48542	34.4644	17.8174	15.8407
1.36	6.54	19.6982	0.628518	31.3407	21.3642	18.9919
1.36	6.55	19.9427	0.685599	29.088	21.3005	18.2101
1.36	6.56	16.5525	0.749471	22.0856	18.376	15.0534
1.36	6.57	17.3553	1.1169	15.5388	20.2393	16.3903
1.36	6.58	20.681	1.00634	20.5506	23.2841	19.755
1.36	6.59	19.6818	0.967637	20.3401	22.0433	18.0287
1.36	6.6	17.2271	1.94313	8.86566	22.8546	15.8486
1.36	7.36	10.2017	0.656969	15.5285	11.4454	9.49009
1.36	7.37	11.7823	0.596046	19.7675	13.0134	11.1318
1.36	7.38	11.5344	0.622416	18.5317	12.4452	10.5591
1.36	7.39	7.79273	0.660312	11.8016	8.75285	6.82269
1.36	7.4	8.0751	0.308262	26.1956	8.56668	7.48234
1.36	7.41	10.9833	0.28148	39.0198	11.4133	10.5845
1.36	7.42	9.82461	0.383542	25.6155	10.5122	9.3195
1.36	7.43	7.21563	0.180523	39.9708	7.48398	6.84897
1.36	7.44	10.321	0.385033	26.8055	10.7013	9.60161
1.36	7.45	12.5783	0.270234	46.546	12.8749	12.0582
1.36	7.46	11.0643	0.212876	51.9756	11.3409	10.5772
1.36	7.47	11.1858	0.380415	29.4043	11.6677	10.3473
1.36	7.48	14.6608	0.388586	37.7285	15.2169	13.853
1.36	7.49	15.8453	0.273599	57.9142	16.3301	15.282
1.36	7.5	15.0523	0.339843	44.2919	15.4744	14.5202
1.36	7.51	15.1492	0.475868	31.8348	15.6533	14.2344
1.36	7.52	17.3468	0.46766	37.0928	17.8202	16.1195
1.36	7.53	19.4637	0.353089	55.124	19.8711	18.6241
1.36	7.54	19.8988	0.416022	47.8312	20.4449	19.1108
1.36	7.55	20.9422	0.425297	49.2413	21.4334	20.1307
1.36	7.56	23.4989	0.387513	60.6404	24.0436	22.6927
1.36	7.57	24.8568	0.434127	57.2571	25.6837	23.9947
1.36	7.58	25.2162	0.419268	60.1432	25.7021	24.4526
1.36	7.59	26.8429	0.401658	66.8301	27.473	26.3156
1.36	7.6	29.472	0.689403	42.75	30.7256	28.5335
1.37	1.38	3.80149	0.0205361	185.112	3.85091	3.77424
1.37	1.39	5.35634	0.113993	46.9883	5.60426	5.17697
1.37	1.4	5.01174	0.176451	28.403	5.40058	4.78937
1.37	1.41	6.23827	0.189739	32.8782	6.57983	5.92223
1.37	1.42	8.59178	0.171207	50.1836	8.94033	8.30691
1.37	1.43	9.87981	0.126246	78.2585	10.1056	9.67859
1.37	1.44	10.5821	0.235246	44.9833	10.9081	10.2121
1.37	1.45	12.3373	0.229662	53.7195	12.6378	11.895
1.37	1.46	14.1885	0.1541	92.0734	14.5226	13.941
1.37	1.47	15.2725	0.213916	71.3949	15.6502	14.9137
1.37	1.48	16.6959	0.300533	55.5545	17.1854	16.2434
1.37	1.49	18.2878	0.184547	99.0956	18.5251	17.962
1.37	1.5	19.9974	0.117625	170.011	20.1721	19.8257
1.37	1.51	21.1377	0.413658	51.0996	21.7991	20.2543
1.37	1.52	22.6404	0.280582	80.6911	23.1615	22.1599
1.37	1.53	24.1946	0.211039	114.645	24.448	23.6951
1.37	1.54	25.7956	0.354118	72.8445	26.4755	25.2372
1.37	1.55	27.6639	0.831851	33.2558	29.1483	26.7004
1.37	2.33	29.3169	0.37601	77.9685	29.8279	28.6972
1.37	2.34	28.8403	0.590316	48.8557	29.8128	27.8591
1.37	2.35	26.8666	0.461427	58.225	27.8412	26.2832
1.37	2.36	24.5753	0.523718	46.9246	25.5231	23.6112
1.37	2.37	24.1525	0.558028	43.2819	25.0201	23.2171
1.37	2.38	23.3235	0.563698	41.3759	24.1066	22.3738
1.37	2.39	20.8404	0.61892	33.6723	21.7898	20.0476
1.37	2.4	19.1141	0.482293	39.6316	19.7717	18.2469
1.37	2.41	18.9922	0.356195	53.3197	19.4049	18.196
1.37	2.42	17.3516	0.309897	55.9915	17.8088	16.752
1.37	2.43	14.0879	0.335301	42.0156	14.5696	13.3308
1.37	2.44	14.4191	0.476664	30.2501	15.1014	13.306
1.37	2.45	14.7906	0.36988	39.9877	15.5144	14.2268
1.37	2.46	11.9273	0.318453	37.4539	12.5351	11.5219
1.37	2.47	9.60869	0.404374	23.7619	10.3329	8.81371
1.37	2.48	11.2626	0.494952	22.755	12.0735	10.3984
1.37	2.49	11.0445	0.404714	27.2897	11.9645	10.4248
1.37	2.5	7.38185	0.407163	18.13	8.25209	6.74401
1.37	2.51	7.34184	0.645287	11.3776	8.67276	6.37627
1.37	2.52	10.2478	0.617728	16.5895	11.5748	9.38573
1.37	2.53	9.09762	0.465009	19.5644	9.98927	8.40885
1.37	2.54	6.48035	0.748758	8.6548	7.84148	5.50137
1.37	2.55	9.58306	0.94631	10.1268	11.6533	8.60553
1.37	2.56	11.8182	0.731107	16.1648	13.358	10.6844
1.37	3.46	16.8048	1.0662	15.7614	17.7771	14.4053
1.37	3.47	14.8715	1.25515	11.8484	17.6828	13.9706
1.37	3.48	17.0104	0.852977	19.9424	18.7076	16.1682
1.37	3.49	14.5623	0.545505	26.6952	15.544	13.6592
1.37	3.5	14.1848	0.48248	29.3998	15.0297	13.2321
1.37	3.51	17.925	0.460415	38.9323	18.7168	17.0201
1.37	3.52	18.1464	0.564176	32.1645	19.0045	17.4892
1.37	3.53	15.9312	0.482193	33.0391	16.5673	15.2906
1.37	3.54	18.0917	0.381081	47.4746	18.8565	17.466
1.37	3.55	21.2021	0.390297	54.3229	21.983	20.644
1.37	3.56	20.6686	0.390335	52.951	21.2101	20.1241
1.37	3.57	19.0284	0.421992	45.092	19.6984	18.2996
1.37	3.58	21.2884	0.386129	55.1329	21.9273	20.732
1.37	3.59	24.4279	0.417052	58.5729	25.0853	23.7124
1.37	3.6	23.2953	0.457061	50.9675	23.942	22.2761
1.37	3.61	22.6911	0.333062	68.1288	23.2842	22.0982
1.37	3.62	26.1489	0.300831	86.9223	26.6818	25.6085
1.37	3.63	27.5971	0.392224	70.3606	28.0546	26.6851
1.37	3.64	26.4919	0.489937	54.072	27.1305	25.7235
1.37	3.65	28.4416	0.681019	41.7633	29.8411	27.4341
1.37	3.66	31.3591	0.563125	55.6875	32.6177	30.5423
1.37	3.67	31.6666	0.515085	61.4783	32.4122	30.9121
1.37	4.33	37.1415	0.587836	63.1834	37.8281	36.0007
1.37	4.34	38.4985	0.444133	86.6823	39.0486	37.6053
1.37	4.35	36.3583	0.466325	77.9678	37.2673	35.5354
1.37	4.36	33.2277	0.439228	75.6503	33.9872	32.3662
1.37	4.37	34.0212	0.529894	64.2039	34.8188	32.9258
1.37	4.38	34.5571	0.275582	125.397	34.9118	34.0345
1.37	4.39	31.3737	0.273316	114.789	31.827	30.9637
1.37	4.4	29.2955	0.436213	67.1588	30.1811	28.553
1.37	4.41	31.2003	0.581402	53.6639	32.2829	30.1916
1.37	4.42	30.8022	0.272938	112.854	31.3506	30.306
1.37	4.43	27.1126	0.244345	110.96	27.597	26.716
1.37	4.44	26.8189	0.656949	40.8235	28.047	25.9304
1.37	4.45	28.9688	0.599814	48.2963	30.0234	28.1281
1.37	4.46	26.7858	0.520237	51.4876	28.1768	26.2053
1.37	4.47	23.6924	0.633246	37.4142	25.203	23.0408
1.37	4.48	25.7676	0.855831	30.1082	27.6845	24.6749
1.37	4.49	27.5142	0.851538	32.3111	29.7949	26.7075
1.37	4.5	24.3461	0.89469	27.2117	26.9376	23.4943
1.37	4.51	23.1412	1.10954	20.8566	26.2032	21.9946
1.37	4.52	26.5423	0.992879	26.7327	29.102	25.3969
1.37	4.53	26.3477	0.828355	31.8072	28.3013	25.5888
1.37	4.54	23.0414	0.793712	29.0299	24.672	22.287
1.37	4.55	24.5405	0.681754	35.9961	25.965	23.7473
1.37	4.56	27.8875	0.613585	45.4501	29.2895	27.2207
1.37	5.3	33.6877	1.36707	24.6422	36.0811	31.1268
1.37	5.31	32.5866	0.825652	39.4677	33.9836	31.1959
1.37	5.32	29.1048	0.852469	34.1418	30.7007	27.9639
1.37	5.33	30.5367	1.02726	29.7264	32.8878	29.3199
1.37	5.34	32.8683	0.819878	40.0893	34.7368	31.7838
1.37	5.35	30.1376	0.73307	41.1115	31.861	29.4
1.37	5.36	28.1555	0.842726	33.4101	30.1674	27.1243
1.37	5.37	31.3998	0.837308	37.5009	33.5033	30.2711
1.37	5.38	31.9587	0.753384	42.4202	33.9503	31.1237
1.37	5.39	28.5353	0.693827	41.1274	30.4416	27.7554
1.37	5.4	29.2285	0.799791	36.5452	31.2007	28.2416
1.37	5.41	32.5385	0.65864	49.4025	34.1604	31.6801
1.37	5.42	31.0221	0.53196	58.3166	32.3415	30.475
1.37	5.43	28.6627	0.528812	54.202	29.9128	27.8656
1.37	5.44	31.7763	0.524196	60.619	32.8118	30.9779
1.37	5.45	33.5864	0.435367	77.1451	34.5854	33.0278
1.37	5.46	30.8835	0.518563	59.5559	31.7808	30.1462
1.37	5.47	30.9545	0.552499	56.0263	32.078	30.101
1.37	5.48	34.7103	0.528163	65.719	35.7107	33.8924
1.37	5.49	34.8701	0.75189	46.3767	36.5852	33.7446
1.37	5.5	32.5719	0.860707	37.8432	34.8997	31.5212
1.37	5.51	34.7155	0.79458	43.6903	36.7445	33.7982
1.37	5.52	37.9955	0.71008	53.5087	39.6869	36.9752
1.37	5.53	38.3563	0.817834	46.8999	40.5316	37.4747
1.37	5.54	36.3887	1.72942	21.041	40.9749	34.9712
1.37	5.55	37.34	1.86768	19.9927	41.3893	35.8319
1.37	5.56	40.5933	1.26201	32.1655	42.8616	39.4898
1.37	5.57	39.9553	1.73807	22.9883	44.044	38.2385
1.37	6.36	35.9126	0.665654	53.9508	37.2048	35.0174
1.37	6.37	34.2397	1.12897	30.3283	36.053	31.9167
1.37	6.38	30.9774	0.897232	34.5256	32.7014	29.7179
1.37	6.39	31.2635	0.481356	64.9488	32.1444	30.5125
1.37	6.4	31.9885	0.608894	52.5354	33.1308	31.0135
1.37	6.41	29.0096	0.950187	30.5304	30.9245	27.2834
1.37	6.42	26.6975	0.499804	53.416	27.7026	25.9747
1.37	6.43	28.4585	0.267042	106.569	29.0116	28.0567
1.37	6.44	28.0658	0.714906	39.2579	29.3529	26.7215
1.37	6.45	24.4535	0.674348	36.2624	25.929	23.4833
1.37	6.46	24.2532	0.499471	48.5578	25.5462	23.8403
1.37	6.47	26.5765	0.338694	78.4675	27.2235	26.15
1.37	6.48	25.0383	0.536114	46.7033	26.248	23.9732
1.37	6.49	21.3931	0.448518	47.6972	22.49	20.629
1.37	6.5	22.108	0.254437	86.89	22.623	21.7304
1.37	6.51	24.3104	0.490043	49.6087	24.8793	23.0591
1.37	6.52	21.4592	0.706095	30.3913	22.4832	19.6308
1.37	6.53	20.0492	0.506032	39.6203	21.3426	19.154
1.37	6.54	23.2028	0.635025	36.5385	24.9792	22.4744
1.37	6.55	23.4126	0.726785	32.2139	24.9398	21.5878
1.37	6.56	20.0927	0.800243	25.1083	22.1385	18.6258
1.37	6.57	21.0791	1.13542	18.5651	24.0554	20.0979
1.37	6.58	24.3986	1.032	23.6422	27.112	23.4737
1.37	6.59	23.2982	1.02945	22.6317	25.8437	21.587
1.37	6.6	20.9039	2.01114	10.3941	26.6892	19.3426
1.37	7.36	13.1625	0.871367	15.1056	14.6404	12.2324
1.37	7.37	14.7726	0.827818	17.8452	16.3987	13.6649
1.37	7.38	15.0363	0.762524	19.7191	16.1988	13.7512
1.37	7.39	11.3828	0.778216	14.6268	12.552	10.1714
1.37	7.4	10.9489	0.512816	21.3506	11.8278	10.1097
1.37	7.41	13.9706	0.413918	33.752	14.8035	13.2941
1.37	7.42	13.0921	0.481692	27.1795	14.1233	12.4562
1.37	7.43	9.90971	0.299253	33.1148	10.6325	9.54859
1.37	7.44	12.3551	0.194877	63.3994	12.6717	11.961
1.37	7.45	14.9829	0.182698	82.0091	15.2602	14.6868
1.37	7.46	13.2247	0.195961	67.4864	13.6178	12.9778
1.37	7.47	12.3572	0.227211	54.3865	12.8079	11.9645
1.37	7.48	15.9675	0.286746	55.6853	16.5671	15.5776
1.37	7.49	17.5477	0.144513	121.427	17.8527	17.3333
1.37	7.5	16.1762	0.193438	83.6247	16.5381	15.9121
1.37	7.51	15.4455	0.351467	43.9457	15.9586	14.85
1.37	7.52	17.853	0.368537	48.4431	18.3457	16.9382
1.37	7.53	20.3489	0.267583	76.047	20.7393	19.7876
1.37	7.54	20.2477	0.355487	56.9575	20.9059	19.7029
1.37	7.55	20.8226	0.415823	50.0758	21.5083	20.278
1.37	7.56	23.7715	0.335423	70.8704	24.2827	23.2771
1.37	7.57	25.2118	0.341077	73.9182	25.7103	24.5909
1.37	7.58	25.0226	0.397832	62.8974	25.6125	24.4424
1.37	7.59	26.5051	0.386559	68.5668	27.1651	25.8927
1.37	7.6	29.4358	0.477036	61.7056	30.3071	28.7658
1.38	1.39	3.80122	0.0144165	263.672	3.83514	3.781
1.38	1.4	5.44672	0.117195	46.4755	5.57853	5.18792
1.38	1.41	5.12572	0.177096	28.9432	5.3669	4.76547
1.38	1.42	6.11425	0.211647	28.8889	6.59467	5.76042
1.38	1.43	8.56023	0.166487	51.4167	8.81108	8.19694
1.38	1.44	9.86946	0.112959	87.3722	10.0582	9.70846
1.38	1.45	10.5805	0.24176	43.7643	10.9764	10.1238
1.38	1.46	12.181	0.233852	52.0884	12.7804	11.8755
1.38	1.47	14.1207	0.182199	77.5012	14.3638	13.7329
1.38	1.48	15.4972	0.192504	80.5034	15.7625	15.1893
1.38	1.49	16.3566	0.256034	63.8845	16.7255	15.8791
1.38	1.5	18.2524	0.189798	96.1676	18.6169	18.0251
1.38	1.51	19.9334	0.248319	80.2733	20.3451	19.456
1.38	1.52	21.1222	0.256995	82.1894	21.4424	20.5501
1.38	1.53	22.2541	0.326015	68.2609	22.7598	21.7319
1.38	1.54	24.1981	0.332754	72.7206	24.5549	23.4209
1.38	1.55	26.2488	0.643131	40.8141	27.4237	25.3201
1.38	2.33	27.9798	0.471254	59.3731	28.5691	27.1044
1.38	2.34	27.7154	0.569403	48.6745	28.5102	26.5913
1.38	2.35	25.3857	0.525111	48.3435	26.4043	24.5507
1.38	2.36	23.1208	0.593063	38.9854	24.0175	21.9947
1.38	2.37	23.2659	0.525429	44.2798	24.0112	22.1879
1.38	2.38	22.4226	0.490577	45.7066	23.2007	21.7163
1.38	2.39	19.5032	0.580814	33.5791	20.4023	18.6744
1.38	2.4	18.1446	0.414654	43.7584	18.6696	17.1805
1.38	2.41	18.6404	0.213436	87.335	18.9101	18.249
1.38	2.42	16.6952	0.239317	69.7617	17.034	16.314
1.38	2.43	13.2705	0.264876	50.1008	13.6004	12.8467
1.38	2.44	14.4666	0.310194	46.6372	14.9491	13.8758
1.38	2.45	15.3297	0.27186	56.3884	15.9508	14.8373
1.38	2.46	12.1496	0.33695	36.0576	12.7596	11.6719
1.38	2.47	10.242	0.296274	34.5693	10.9352	9.88201
1.38	2.48	12.907	0.379818	33.982	13.6537	12.3381
1.38	2.49	12.7486	0.410928	31.024	13.7024	12.1847
1.38	2.5	9.17389	0.432472	21.2127	10.0263	8.54522
1.38	2.51	10.1091	0.614295	16.4563	11.5472	9.31553
1.38	2.52	13.2148	0.522374	25.2975	14.3735	12.4895
1.38	2.53	11.94	0.412643	28.9353	12.6809	11.2906
1.38	2.54	9.94505	0.719148	13.8289	11.2972	8.98303
1.38	2.55	13.2532	0.85892	15.43	15.0815	12.3498
1.38	2.56	15.24	0.643539	23.6816	16.6882	14.1042
1.38	3.46	18.8167	0.975082	19.2976	19.7663	16.6521
1.38	3.47	16.7568	1.12379	14.911	18.9961	15.8505
1.38	3.48	18.8873	0.789486	23.9236	20.4713	18.0079
1.38	3.49	16.4726	0.497493	33.1111	17.4783	15.5156
1.38	3.5	15.2731	0.462907	32.994	16.0709	14.2009
1.38	3.51	18.8996	0.428272	44.13	19.5277	17.88
1.38	3.52	19.4436	0.479431	40.5555	20.1994	18.7262
1.38	3.53	16.7344	0.489299	34.2008	17.5943	16.0512
1.38	3.54	18.2883	0.357567	51.1465	19.0073	17.5363
1.38	3.55	21.6965	0.320707	67.652	22.3627	21.0351
1.38	3.56	21.0349	0.258886	81.2516	21.4778	20.5817
1.38	3.57	18.7744	0.340986	55.0594	19.4282	18.205
1.38	3.58	20.7014	0.367136	56.3864	21.285	20.1474
1.38	3.59	23.9692	0.351255	68.2388	24.5424	23.3806
1.38	3.6	22.6248	0.374843	60.358	23.1975	21.7656
1.38	3.61	21.4763	0.29824	72.01	22.0414	20.9932
1.38	3.62	24.9741	0.286917	87.0431	25.5306	24.4809
1.38	3.63	26.5479	0.26887	98.7386	26.9188	25.8463
1.38	3.64	25.0213	0.394625	63.4053	25.6685	24.2759
1.38	3.65	26.7223	0.624463	42.7925	27.8429	25.6706
1.38	3.66	29.8973	0.481743	62.0606	30.8589	29.1568
1.38	3.67	30.1637	0.525399	57.411	30.9518	29.2176
1.38	4.33	36.3554	0.611658	59.4374	37.3424	35.2543
1.38	4.34	37.7723	0.52892	71.414	38.8818	36.7911
1.38	4.35	35.381	0.69248	51.0932	36.8512	34.199
1.38	4.36	32.3821	0.575188	56.2983	33.6181	31.1752
1.38	4.37	33.5637	0.429269	78.1882	34.1084	32.8988
1.38	4.38	33.9858	0.272585	124.68	34.5981	33.6549
1.38	4.39	30.599	0.410754	74.4948	31.5102	30.0942
1.38	4.4	28.8774	0.373348	77.347	29.6293	28.396
1.38	4.41	31.0849	0.426427	72.896	31.9353	30.4745
1.38	4.42	30.4708	0.269732	112.967	30.86	30.1477
1.38	4.43	26.7524	0.243565	109.837	27.1423	26.4262
1.38	4.44	26.978	0.489024	55.167	28.099	26.1714
1.38	4.45	29.1891	0.409972	71.1978	29.9051	28.6147
1.38	4.46	26.7396	0.491606	54.3923	28.0278	25.8854
1.38	4.47	23.99	0.571196	41.9997	25.4123	23.1465
1.38	4.48	26.5155	0.730425	36.3014	28.2634	25.5686
1.38	4.49	28.1122	0.753559	37.3059	30.2448	27.0427
1.38	4.5	24.8534	0.861847	28.8374	27.4101	23.7086
1.38	4.51	24.2009	1.06161	22.7963	27.1829	22.7894
1.38	4.52	27.739	0.944668	29.3638	30.2539	26.3671
1.38	4.53	27.2801	0.771084	35.3789	29.2002	26.4707
1.38	4.54	24.2071	0.715954	33.8109	25.7356	23.3882
1.38	4.55	26.1797	0.665299	39.3503	27.6765	25.1346
1.38	4.56	29.375	0.573924	51.1828	30.8027	28.4629
1.38	5.3	34.4825	1.33738	25.7837	36.8526	32.2792
1.38	5.31	33.5063	0.7831	42.7867	34.9781	32.153
1.38	5.32	29.9115	0.795323	37.6092	31.3972	29.0086
1.38	5.33	30.9013	0.964727	32.0311	33.2049	29.726
1.38	5.34	33.264	0.784576	42.3975	35.1484	32.4458
1.38	5.35	30.6375	0.705528	43.4249	32.3155	30.0102
1.38	5.36	28.2936	0.81718	34.6235	30.2716	27.4092
1.38	5.37	31.2711	0.829325	37.7067	33.3853	30.3235
1.38	5.38	31.9795	0.720548	44.3822	33.9638	31.1863
1.38	5.39	28.4519	0.681366	41.7571	30.3471	27.6582
1.38	5.4	28.6924	0.823754	34.8313	30.6818	27.4918
1.38	5.41	31.9854	0.692421	46.1935	33.5956	30.9676
1.38	5.42	30.541	0.518466	58.9064	31.7187	29.814
1.38	5.43	27.8334	0.565969	49.1782	29.0267	26.946
1.38	5.44	30.6827	0.634384	48.3661	31.6528	29.4856
1.38	5.45	32.6201	0.496468	65.7044	33.473	31.717
1.38	5.46	29.8001	0.530246	56.2005	30.6182	29.071
1.38	5.47	29.4691	0.587034	50.2	30.4543	28.3754
1.38	5.48	33.2283	0.573829	57.9063	34.1592	32.1624
1.38	5.49	33.4571	0.7837	42.6912	35.132	32.3759
1.38	5.5	30.88	0.891668	34.6317	33.1604	29.8428
1.38	5.51	32.7707	0.855048	38.3262	34.7459	31.5955
1.38	5.52	36.1813	0.77499	46.6861	37.8449	35.1833
1.38	5.53	36.7089	0.863205	42.5262	38.9705	35.5901
1.38	5.54	34.6019	1.7634	19.6223	39.4198	33.163
1.38	5.55	35.2612	1.92694	18.2991	39.6486	33.7457
1.38	5.56	38.5566	1.32751	29.0444	41.3608	37.4309
1.38	5.57	38.0063	1.79053	21.2263	42.4199	36.5329
1.38	6.36	33.3404	0.901391	36.9877	34.9896	32.0849
1.38	6.37	31.414	1.32482	23.712	33.541	28.9028
1.38	6.38	28.256	1.06506	26.53	30.2488	26.6703
1.38	6.39	28.8171	0.664198	43.3864	29.9961	27.7239
1.38	6.4	29.3743	0.819097	35.8618	31.009	28.2
1.38	6.41	26.2078	1.09688	23.893	28.5166	24.4857
1.38	6.42	24.1919	0.644174	37.555	25.414	23.2898
1.38	6.43	26.1673	0.388987	67.2705	26.8463	25.6392
1.38	6.44	25.5311	0.893314	28.5802	27.2519	24.0614
1.38	6.45	21.8942	0.782923	27.9647	23.6691	20.7968
1.38	6.46	22.1663	0.574597	38.5772	23.5969	21.519
1.38	6.47	24.5392	0.38708	63.3957	25.2573	24.0047
1.38	6.48	22.7607	0.652659	34.8738	24.4279	21.828
1.38	6.49	19.2442	0.536155	35.893	20.6723	18.6317
1.38	6.5	20.5212	0.420347	48.8197	21.2742	19.6996
1.38	6.51	22.7335	0.612738	37.1015	23.468	21.3743
1.38	6.52	19.8743	0.77527	25.6354	20.6209	18.0014
1.38	6.53	19.0698	0.597329	31.9251	20.6799	18.2174
1.38	6.54	22.4927	0.672561	33.4433	24.4366	21.6997
1.38	6.55	22.4239	0.787642	28.4697	24.1888	20.5529
1.38	6.56	19.3389	0.868198	22.2748	21.7973	18.1118
1.38	6.57	20.9212	1.13607	18.4154	24.1102	19.8789
1.38	6.58	24.1471	0.999522	24.1586	27.0208	23.2312
1.38	6.59	22.9311	1.02818	22.3025	25.753	21.3482
1.38	6.6	21.0106	2.07263	10.1372	27.1236	19.6145
1.38	7.36	13.6532	0.949636	14.3773	15.3976	12.6249
1.38	7.37	14.3222	0.979889	14.6162	16.3898	13.3199
1.38	7.38	14.8109	0.881741	16.7973	16.4495	13.808
1.38	7.39	11.4822	0.896428	12.8088	13.1633	10.5395
1.38	7.4	9.91377	0.765919	12.9436	11.4449	9.14854
1.38	7.41	12.5347	0.633322	19.7921	13.9391	11.8669
1.38	7.42	12.1502	0.696424	17.4465	13.6739	11.3285
1.38	7.43	8.50749	0.625139	13.609	9.91692	7.78812
1.38	7.44	9.92969	0.345052	28.7774	10.517	9.40152
1.38	7.45	12.9454	0.325517	39.7688	13.6183	12.5613
1.38	7.46	11.6017	0.371699	31.2126	12.3365	11.1587
1.38	7.47	9.89258	0.263875	37.4896	10.3189	9.42846
1.38	7.48	13.2413	0.344157	38.4746	13.8042	12.8085
1.38	7.49	15.4208	0.227275	67.8507	15.7137	14.9947
1.38	7.5	14.2834	0.196418	72.7197	14.6152	13.9643
1.38	7.51	13.0214	0.371825	35.0203	13.4795	12.4275
1.38	7.52	14.9559	0.404121	37.0084	15.4797	14.0131
1.38	7.53	17.8414	0.338159	52.7603	18.3423	17.2146
1.38	7.54	17.9703	0.43862	40.9702	18.7866	17.2913
1.38	7.55	18.0834	0.482976	37.4416	19.0404	17.321
1.38	7.56	20.9108	0.397881	52.5554	21.5804	20.2867
1.38	7.57	22.7433	0.390659	58.2179	23.2989	22.0149
1.38	7.58	22.6151	0.510947	44.2612	23.265	21.6655
1.38	7.59	23.717	0.439627	53.9479	24.6528	22.9001
1.38	7.6	26.7136	0.490372	54.4762	27.568	25.9813
1.39	1.4	3.8008	0.0175975	215.985	3.82962	3.76693
1.39	1.41	5.35521	0.159644	33.5447	5.59793	5.01656
1.39	1.42	4.99956	0.201469	24.8155	5.28941	4.61505
1.39	1.43	5.96661	0.217988	27.3713	6.26294	5.59879
1.39	1.44	8.3798	0.195989	42.7565	8.69654	7.96359
1.39	1.45	9.78238	0.265446	36.8526	10.3174	9.39233
1.39	1.46	10.3644	0.265997	38.9644	10.7177	9.85391
1.39	1.47	11.9986	0.198218	60.5323	12.3088	11.6502
1.39	1.48	14.1849	0.18569	76.3903	14.572	13.9291
1.39	1.49	15.0825	0.306955	49.1358	15.5509	14.6252
1.39	1.5	16.2601	0.324051	50.1777	16.6601	15.6614
1.39	1.51	18.0787	0.262951	68.7531	18.5256	17.4612
1.39	1.52	19.8207	0.249295	79.507	20.1449	19.4209
1.39	1.53	20.7077	0.414318	49.9804	21.237	20.0454
1.39	1.54	22.2142	0.375591	59.1447	22.6892	21.6158
1.39	1.55	24.5533	0.699068	35.1229	25.9819	23.5157
1.39	2.33	25.3412	0.422569	59.9694	25.8233	24.4505
1.39	2.34	24.7232	0.548294	45.0912	25.6702	23.8886
1.39	2.35	22.3876	0.471093	47.5227	22.9518	21.4625
1.39	2.36	20.4051	0.518129	39.3823	21.1077	19.4827
1.39	2.37	20.3685	0.548006	37.1684	21.3196	19.5677
1.39	2.38	19.1671	0.513546	37.3231	20.1115	18.4304
1.39	2.39	16.3907	0.576082	28.452	17.3384	15.6119
1.39	2.4	15.3053	0.431176	35.4967	16.0378	14.5512
1.39	2.41	15.4609	0.320164	48.2907	15.9397	14.7631
1.39	2.42	13.2115	0.319755	41.3175	13.5632	12.5741
1.39	2.43	10.0262	0.352823	28.417	10.5029	9.37681
1.39	2.44	11.5503	0.305457	37.8133	12.0289	11.1119
1.39	2.45	12.0395	0.341764	35.2276	12.7496	11.4734
1.39	2.46	8.62235	0.405736	21.2511	9.33087	8.03994
1.39	2.47	7.42478	0.330212	22.4849	8.24047	7.06035
1.39	2.48	10.3923	0.361884	28.7172	11.3414	9.93151
1.39	2.49	9.89852	0.50365	19.6536	11.0501	9.09993
1.39	2.5	6.69194	0.532765	12.5608	7.65406	6.00175
1.39	2.51	8.72934	0.567071	15.3937	9.98025	8.17753
1.39	2.52	11.6074	0.518679	22.3788	12.6586	11.0356
1.39	2.53	10.4758	0.513202	20.4126	11.5566	9.90783
1.39	2.54	9.64446	0.735445	13.1138	11.1056	8.90185
1.39	2.55	13.0713	0.668836	19.5434	14.419	12.4167
1.39	2.56	14.6906	0.666091	22.0549	16.2371	13.8445
1.39	3.46	17.0981	1.21602	14.0607	18.4215	14.3446
1.39	3.47	14.7161	0.973352	15.119	16.5576	13.7123
1.39	3.48	16.3697	0.753128	21.7356	17.9112	15.4195
1.39	3.49	13.7631	0.593141	23.2038	14.8275	12.7237
1.39	3.5	12.1978	0.492889	24.7475	13.1189	11.0417
1.39	3.51	15.6621	0.436064	35.917	16.3271	14.5649
1.39	3.52	16.1646	0.55863	28.9361	17.0879	15.3698
1.39	3.53	13.2219	0.59225	22.3249	14.4287	12.4749
1.39	3.54	14.6277	0.369715	39.5649	15.2882	13.8232
1.39	3.55	18.0483	0.338559	53.3091	18.6198	17.3406
1.39	3.56	17.3554	0.24804	69.9702	17.6996	16.8891
1.39	3.57	15.0242	0.333733	45.0185	15.6685	14.483
1.39	3.58	16.9464	0.337323	50.2379	17.4808	16.3853
1.39	3.59	20.2044	0.339187	59.5669	20.7425	19.6542
1.39	3.6	18.9479	0.408137	46.4253	19.4691	17.9773
1.39	3.61	17.8721	0.295067	60.5697	18.3638	17.3109
1.39	3.62	21.3427	0.254785	83.7677	21.7827	20.9101
1.39	3.63	22.946	0.31215	73.5097	23.3526	22.0986
1.39	3.64	21.6206	0.463915	46.6046	22.349	20.8278
1.39	3.65	23.3565	0.665854	35.0775	24.6941	22.4383
1.39	3.66	26.4242	0.533741	49.5075	27.6154	25.6366
1.39	3.67	26.8186	0.525468	51.0376	27.6671	26.0104
1.39	4.33	32.6963	0.592225	55.2093	33.5985	31.6205
1.39	4.34	34.0625	0.500482	68.0594	35.1095	33.1347
1.39	4.35	31.7153	0.646241	49.0765	33.0713	30.5945
1.39	4.36	28.6886	0.545692	52.5729	29.8414	27.5329
1.39	4.37	29.809	0.420435	70.9003	30.3104	29.1459
1.39	4.38	30.25	0.26048	116.132	30.844	29.9008
1.39	4.39	26.8942	0.391617	68.6748	27.7536	26.4631
1.39	4.4	25.1141	0.365658	68.6818	25.8404	24.6069
1.39	4.41	27.3378	0.422828	64.6546	28.1994	26.7872
1.39	4.42	26.7954	0.249315	107.476	27.2168	26.4554
1.39	4.43	23.0627	0.230168	100.199	23.4821	22.7101
1.39	4.44	23.2909	0.462386	50.3712	24.4516	22.6305
1.39	4.45	25.611	0.373321	68.603	26.2911	24.9904
1.39	4.46	23.2488	0.481617	48.2723	24.4114	22.3476
1.39	4.47	20.5056	0.558552	36.712	21.8081	19.5813
1.39	4.48	23.1256	0.686593	33.6816	24.6808	22.1871
1.39	4.49	24.8709	0.701992	35.429	26.7788	23.7248
1.39	4.5	21.7517	0.825415	26.3525	24.1134	20.5355
1.39	4.51	21.1955	1.00614	21.0661	23.9528	19.6722
1.39	4.52	24.8451	0.91158	27.255	27.1987	23.3518
1.39	4.53	24.5861	0.744694	33.015	26.3104	23.6594
1.39	4.54	21.7357	0.728956	29.8176	23.0055	20.8238
1.39	4.55	23.7959	0.677274	35.1348	25.1909	22.6398
1.39	4.56	27.0414	0.616465	43.8652	28.3177	26.0296
1.39	5.3	32.2148	1.37528	23.4243	34.3029	29.7583
1.39	5.31	31.0305	0.820707	37.8094	32.2751	29.8604
1.39	5.32	27.4822	0.837259	32.824	28.7321	26.4608
1.39	5.33	28.4299	0.963954	29.493	30.49	27.1834
1.39	5.34	30.5263	0.793268	38.4816	32.1871	29.6486
1.39	5.35	27.7228	0.711586	38.9592	29.1969	27.0095
1.39	5.36	25.4625	0.83266	30.5797	27.2465	24.5112
1.39	5.37	28.3686	0.838628	33.8274	30.2916	27.3964
1.39	5.38	28.8187	0.719824	40.0358	30.6373	27.9748
1.39	5.39	25.2085	0.679092	37.1209	26.9591	24.3551
1.39	5.4	25.5723	0.838294	30.5052	27.413	24.3518
1.39	5.41	28.7353	0.680679	42.2156	30.1818	27.7272
1.39	5.42	27.0902	0.486674	55.6639	28.1485	26.3484
1.39	5.43	24.4575	0.563487	43.4038	25.5909	23.5618
1.39	5.44	27.4172	0.617797	44.3789	28.3604	26.2676
1.39	5.45	29.1693	0.439225	66.4109	30.0053	28.3033
1.39	5.46	26.2857	0.473599	55.502	27.0065	25.5854
1.39	5.47	26.1589	0.536714	48.739	27.1106	25.1329
1.39	5.48	29.9115	0.515026	58.0776	30.8154	28.9469
1.39	5.49	29.9982	0.726383	41.298	31.6177	29.0387
1.39	5.5	27.525	0.821324	33.513	29.699	26.6044
1.39	5.51	29.6133	0.753651	39.2931	31.4737	28.5735
1.39	5.52	32.931	0.698861	47.1209	34.5557	32.0278
1.39	5.53	33.3163	0.836312	39.8372	35.5114	32.3089
1.39	5.54	31.2618	1.71186	18.2619	35.8652	29.9417
1.39	5.55	32.1127	1.85866	17.2774	36.228	30.733
1.39	5.56	35.3777	1.25834	28.1146	37.8158	34.285
1.39	5.57	34.7713	1.70558	20.3867	38.9152	33.1044
1.39	6.36	30.6392	0.686984	44.5996	32.0532	29.5441
1.39	6.37	28.9852	1.13963	25.4339	30.8442	26.3756
1.39	6.38	25.7339	0.89695	28.6905	27.5547	24.4366
1.39	6.39	25.9642	0.478233	54.2919	26.9798	25.1965
1.39	6.4	26.6754	0.644859	41.3663	27.8057	25.4309
1.39	6.41	23.7215	0.965929	24.5583	25.5059	21.6905
1.39	6.42	21.3734	0.487517	43.8413	22.4607	20.673
1.39	6.43	23.1847	0.252069	91.9774	23.6435	22.8085
1.39	6.44	22.862	0.755576	30.2577	24.1318	21.3
1.39	6.45	19.2362	0.690214	27.8699	20.6528	18.1892
1.39	6.46	19.0947	0.477332	40.0029	20.3239	18.5911
1.39	6.47	21.6001	0.281272	76.794	22.1394	21.1945
1.39	6.48	20.2036	0.503773	40.1045	21.4441	19.3762
1.39	6.49	16.5483	0.43152	38.3489	17.6985	16.0108
1.39	6.5	17.4439	0.353733	49.3136	17.9025	16.7655
1.39	6.51	19.9584	0.546805	36.5	20.48	18.6232
1.39	6.52	17.4145	0.732937	23.76	18.064	15.5033
1.39	6.53	16.3037	0.568503	28.6782	17.8443	15.4101
1.39	6.54	19.8033	0.632992	31.2852	21.637	19.0847
1.39	6.55	20.2181	0.738706	27.3696	21.847	18.4607
1.39	6.56	17.3414	0.838045	20.6927	19.613	16.0891
1.39	6.57	18.6617	1.10869	16.8322	21.6225	17.5105
1.39	6.58	22.1026	0.977434	22.6128	24.7688	21.0857
1.39	6.59	21.4128	0.962575	22.2453	23.971	19.9691
1.39	6.6	19.583	1.97921	9.89435	25.3903	18.1012
1.39	7.36	13.8057	0.771637	17.8915	15.3458	12.8921
1.39	7.37	14.1937	0.833924	17.0204	15.9127	13.3169
1.39	7.38	13.7219	0.858632	15.9811	15.1422	12.6461
1.39	7.39	10.3222	0.900521	11.4625	11.8735	9.24936
1.39	7.4	9.39719	0.705248	13.3247	10.6913	8.54961
1.39	7.41	11.2152	0.687498	16.3131	12.4667	10.4646
1.39	7.42	9.83624	0.753348	13.0567	11.3021	8.95157
1.39	7.43	6.22246	0.681434	9.13142	7.54661	5.53193
1.39	7.44	8.19898	0.417045	19.6597	9.13824	7.81015
1.39	7.45	10.3864	0.354814	29.2727	11.0332	10.0313
1.39	7.46	8.31103	0.297638	27.9233	9.00301	8.02671
1.39	7.47	7.0982	0.291633	24.3395	7.70881	6.47804
1.39	7.48	10.7697	0.329664	32.6686	11.4939	10.1732
1.39	7.49	12.3069	0.208965	58.8944	12.7242	11.8776
1.39	7.5	10.9887	0.242119	45.3854	11.426	10.4861
1.39	7.51	10.358	0.53053	19.5238	10.9669	9.56169
1.39	7.52	12.6818	0.450682	28.1391	13.2277	11.7236
1.39	7.53	15.0649	0.345046	43.6606	15.516	14.4482
1.39	7.54	15.2192	0.518067	29.3769	15.9346	14.4483
1.39	7.55	15.9681	0.565795	28.2224	16.5279	15.0911
1.39	7.56	18.6998	0.460169	40.6369	19.2776	17.9681
1.39	7.57	20.1518	0.473926	42.521	20.809	19.3788
1.39	7.58	20.3097	0.58755	34.5668	20.9398	19.4116
1.39	7.59	21.8221	0.548354	39.7956	22.4273	20.9375
1.39	7.6	24.5646	0.707841	34.7035	25.7734	23.707
1.4	1.41	3.8109	0.0262502	145.176	3.85775	3.75748
1.4	1.42	5.54187	0.124198	44.6211	5.75841	5.29438
1.4	1.43	5.26578	0.141916	37.105	5.41502	4.88808
1.4	1.44	6.11484	0.146133	41.8444	6.32804	5.8618
1.4	1.45	8.63047	0.174542	49.4464	8.93368	8.20025
1.4	1.46	9.9413	0.10805	92.0061	10.1096	9.73556
1.4	1.47	10.5159	0.231136	45.4967	10.8371	9.99865
1.4	1.48	12.4042	0.267482	46.3741	12.7714	11.856
1.4	1.49	14.1918	0.238698	59.4551	14.4148	13.515
1.4	1.5	15.4349	0.131288	117.565	15.6198	15.1079
1.4	1.51	16.4985	0.380169	43.3979	16.9769	15.6318
1.4	1.52	18.3884	0.303258	60.6361	18.7964	17.6911
1.4	1.53	19.8916	0.217901	91.287	20.1049	19.4047
1.4	1.54	21.1596	0.426003	49.6701	21.7674	20.1511
1.4	1.55	23.1426	0.87359	26.4914	24.6617	22.3419
1.4	2.33	24.4221	0.316161	77.2457	24.8447	23.9016
1.4	2.34	23.9026	0.521992	45.7911	24.5282	23.0616
1.4	2.35	22.0552	0.443904	49.6846	23.1253	21.3706
1.4	2.36	19.7235	0.49389	39.9351	20.7019	18.9888
1.4	2.37	19.1773	0.478784	40.0542	19.9532	18.398
1.4	2.38	18.4387	0.517004	35.6645	19.2401	17.5441
1.4	2.39	16.0414	0.602279	26.6345	17.1587	15.3326
1.4	2.4	14.1607	0.43568	32.5025	14.7643	13.4487
1.4	2.41	14.0754	0.274379	51.2991	14.3727	13.4533
1.4	2.42	12.647	0.224183	56.4138	12.8711	12.1207
1.4	2.43	9.24984	0.297815	31.059	9.63035	8.54968
1.4	2.44	9.52306	0.348068	27.3598	9.91371	8.69957
1.4	2.45	10.3567	0.223414	46.3565	10.6849	9.97175
1.4	2.46	7.72918	0.187111	41.3079	8.00767	7.40247
1.4	2.47	5.02042	0.256099	19.6034	5.44165	4.64526
1.4	2.48	7.6681	0.398842	19.2259	8.6971	7.10824
1.4	2.49	8.32537	0.399247	20.8527	9.13994	7.82236
1.4	2.5	5.4316	0.523292	10.3797	6.43717	4.86003
1.4	2.51	6.00707	0.636748	9.43397	7.68456	5.43992
1.4	2.52	9.50535	0.592704	16.0373	11.0577	8.89372
1.4	2.53	9.56585	0.520933	18.3629	10.8374	9.01832
1.4	2.54	8.45214	0.700725	12.062	9.82003	7.74728
1.4	2.55	11.2118	0.776109	14.4462	13.1687	10.4667
1.4	2.56	13.5267	0.626532	21.5897	14.9419	12.7773
1.4	3.46	17.6613	1.55503	11.3575	19.2485	14.4324
1.4	3.47	15.2148	0.872596	17.4363	16.9956	14.2609
1.4	3.48	16.3971	0.651075	25.1846	17.4293	15.5258
1.4	3.49	13.2593	0.586884	22.5927	14.4936	12.2834
1.4	3.5	12.6266	0.435822	28.9718	13.378	11.6376
1.4	3.51	16.0325	0.466275	34.3843	16.9226	15.12
1.4	3.52	15.6668	0.693668	22.5854	17.2394	14.8627
1.4	3.53	12.832	0.648596	19.7843	14.3819	12.1772
1.4	3.54	15.0749	0.370055	40.737	15.8211	14.431
1.4	3.55	18.0275	0.350781	51.3924	18.6699	17.5076
1.4	3.56	16.8338	0.22509	74.7867	17.2417	16.4113
1.4	3.57	14.9891	0.243402	61.5815	15.5946	14.6895
1.4	3.58	17.6195	0.259378	67.9296	18.2404	17.0732
1.4	3.59	20.4581	0.248657	82.2745	21.0372	20.0213
1.4	3.6	18.8994	0.293264	64.445	19.3175	18.2544
1.4	3.61	18.5203	0.230562	80.3267	18.822	18.1615
1.4	3.62	22.1243	0.224423	98.5828	22.415	21.6782
1.4	3.63	23.193	0.276935	83.7489	23.5228	22.587
1.4	3.64	22.0173	0.4395	50.0962	22.5732	21.2619
1.4	3.65	24.2701	0.639047	37.9785	25.6841	23.1151
1.4	3.66	27.0703	0.489479	55.3043	28.2595	26.2076
1.4	3.67	27.115	0.49352	54.942	27.787	26.3426
1.4	4.33	32.7615	0.586764	55.8342	33.5822	31.7148
1.4	4.34	34.3709	0.485993	70.723	35.2504	33.4227
1.4	4.35	32.3588	0.544191	59.4622	33.5731	31.3192
1.4	4.36	29.0815	0.503591	57.7482	30.1559	27.9876
1.4	4.37	30.0064	0.483027	62.1217	30.5853	28.9067
1.4	4.38	30.8673	0.287902	107.215	31.3329	30.2793
1.4	4.39	27.7287	0.36341	76.3014	28.5071	27.3404
1.4	4.4	25.5331	0.402138	63.4933	26.1949	24.773
1.4	4.41	27.7381	0.518701	53.4761	28.6445	26.7499
1.4	4.42	27.6921	0.219891	125.935	28.0974	27.397
1.4	4.43	23.9651	0.20978	114.24	24.345	23.6226
1.4	4.44	23.7236	0.518492	45.755	24.7476	23.1023
1.4	4.45	26.324	0.433901	60.6682	27.1547	25.8906
1.4	4.46	24.4197	0.440435	55.4444	25.4832	23.7595
1.4	4.47	21.3672	0.525552	40.6567	22.601	20.6668
1.4	4.48	23.6235	0.676086	34.9415	25.0845	22.8489
1.4	4.49	25.8187	0.672071	38.4166	27.5957	24.9597
1.4	4.5	22.9867	0.772898	29.7409	25.1881	22.0678
1.4	4.51	21.9109	0.960035	22.823	24.5383	20.6702
1.4	4.52	25.5427	0.892115	28.6316	27.8274	24.2753
1.4	4.53	25.7996	0.736334	35.0379	27.4302	24.9525
1.4	4.54	22.8732	0.739215	30.9425	24.2504	22.0099
1.4	4.55	24.4409	0.676334	36.1374	25.9762	23.5751
1.4	4.56	27.9324	0.634053	44.0537	29.3638	27.1882
1.4	5.3	33.8669	1.46132	23.1755	35.8419	30.4345
1.4	5.31	32.4361	0.815248	39.7868	33.7176	30.9493
1.4	5.32	29.033	0.807376	35.9596	30.2569	27.9668
1.4	5.33	30.3436	0.910651	33.3207	32.3013	29.1052
1.4	5.34	32.2139	0.720722	44.6967	33.6982	31.3658
1.4	5.35	29.1629	0.659721	44.2049	30.5082	28.4233
1.4	5.36	27.2964	0.774979	35.2221	28.9606	26.3639
1.4	5.37	30.3298	0.761533	39.8272	32.0859	29.5152
1.4	5.38	30.4023	0.661263	45.9762	32.0561	29.7991
1.4	5.39	26.7853	0.629375	42.5586	28.387	26.1877
1.4	5.4	27.5929	0.774587	35.6227	29.2672	26.6328
1.4	5.41	30.5877	0.595863	51.3334	31.8368	29.8868
1.4	5.42	28.6105	0.445465	64.2261	29.5595	27.9076
1.4	5.43	26.2869	0.534674	49.1644	27.3695	25.5861
1.4	5.44	29.469	0.557864	52.8247	30.4032	28.5912
1.4	5.45	30.8594	0.37336	82.6532	31.7157	30.2692
1.4	5.46	27.86	0.437143	63.732	28.6691	27.2988
1.4	5.47	28.1466	0.528783	53.2291	29.0368	27.2477
1.4	5.48	31.85	0.494289	64.4359	32.7462	31.0218
1.4	5.49	31.5712	0.691225	45.6743	33.1374	30.8335
1.4	5.5	29.2047	0.779506	37.4657	31.302	28.5835
1.4	5.51	31.6172	0.70433	44.8897	33.4233	30.7828
1.4	5.52	34.7646	0.695748	49.9673	36.5014	34.1006
1.4	5.53	34.7897	0.855056	40.687	37.1282	33.8875
1.4	5.54	32.6639	1.75699	18.5908	37.1975	31.4455
1.4	5.55	33.7882	1.9189	17.6082	37.9926	32.1213
1.4	5.56	36.9229	1.28448	28.7453	39.2794	35.691
1.4	5.57	36.0002	1.76556	20.3902	40.2248	34.4322
1.4	6.36	32.1611	0.598595	53.7276	33.1365	31.3028
1.4	6.37	30.755	1.04524	29.4239	32.2223	28.2647
1.4	6.38	27.3116	0.81675	33.4393	28.7371	26.0185
1.4	6.39	27.5353	0.400792	68.7022	28.1356	26.9723
1.4	6.4	28.6884	0.561593	51.0841	29.6846	27.6028
1.4	6.41	25.8752	0.917832	28.1917	27.6282	23.8186
1.4	6.42	23.2845	0.425826	54.6809	24.0997	22.6503
1.4	6.43	25.2317	0.279538	90.2622	25.7342	24.7273
1.4	6.44	25.3668	0.686144	36.97	26.553	23.8911
1.4	6.45	21.7733	0.687084	31.6894	23.1903	20.7082
1.4	6.46	21.3516	0.443702	48.1214	22.4408	20.7534
1.4	6.47	24.1205	0.315237	76.5155	24.7191	23.6715
1.4	6.48	23.1407	0.456844	50.6533	24.2144	22.4583
1.4	6.49	19.4423	0.43227	44.9772	20.5329	18.9448
1.4	6.5	19.9496	0.343218	58.1251	20.4067	19.2739
1.4	6.51	22.7462	0.522463	43.5365	23.2996	21.3707
1.4	6.52	20.4776	0.7341	27.8948	21.2402	18.4561
1.4	6.53	18.9593	0.558759	33.9311	20.2989	17.7937
1.4	6.54	22.3418	0.610967	36.5679	24.0152	21.4629
1.4	6.55	23.1758	0.730901	31.7086	24.6352	21.298
1.4	6.56	20.2813	0.810466	25.0243	22.2618	18.6359
1.4	6.57	21.1156	1.04388	20.228	23.8259	19.9818
1.4	6.58	24.7077	0.96025	25.7305	27.1988	23.6599
1.4	6.59	24.2723	0.957951	25.3378	26.6121	22.5493
1.4	6.6	22.1476	1.87571	11.8076	27.671	20.7049
1.4	7.36	16.1948	0.658856	24.5802	17.6616	15.397
1.4	7.37	17.1979	0.67676	25.4121	18.7542	16.5254
1.4	7.38	16.5605	0.660992	25.054	17.6966	15.7869
1.4	7.39	12.9143	0.690645	18.6989	14.1457	12.1417
1.4	7.4	12.6734	0.524358	24.1694	13.7158	12.0153
1.4	7.41	14.663	0.55925	26.219	15.6847	14.0162
1.4	7.42	12.824	0.592128	21.6575	14.003	12.0665
1.4	7.43	9.5297	0.50552	18.8513	10.4874	8.94797
1.4	7.44	11.8212	0.449175	26.3175	12.8218	11.3439
1.4	7.45	13.5689	0.420005	32.3066	14.3652	12.9461
1.4	7.46	10.823	0.355418	30.4515	11.4556	10.2408
1.4	7.47	9.77551	0.498622	19.6051	10.9678	9.33605
1.4	7.48	13.5185	0.478668	28.2418	14.6559	13.0983
1.4	7.49	14.5265	0.373815	38.86	15.386	14.0536
1.4	7.5	12.3588	0.288659	42.8145	12.794	11.7959
1.4	7.51	11.6346	0.297353	39.1274	12.0102	11.1197
1.4	7.52	14.6602	0.33008	44.4141	15.0498	14.0927
1.4	7.53	16.7425	0.191164	87.582	16.9728	16.4272
1.4	7.54	16.083	0.264061	60.9064	16.3987	15.511
1.4	7.55	17.0099	0.365332	46.5602	17.4618	16.5191
1.4	7.56	20.1508	0.290343	69.4033	20.5611	19.7548
1.4	7.57	21.1148	0.280809	75.1927	21.7197	20.64
1.4	7.58	20.7592	0.341429	60.8009	21.2465	20.1643
1.4	7.59	22.6275	0.399351	56.6607	23.1407	21.8847
1.4	7.6	25.4625	0.510183	49.9085	26.4286	24.6099
1.41	1.42	3.80098	0.0146015	260.314	3.82548	3.7711
1.41	1.43	5.53055	0.0912054	60.6384	5.72027	5.42677
1.41	1.44	5.15215	0.175111	29.4222	5.58238	4.93772
1.41	1.45	6.15615	0.130233	47.2701	6.40073	5.92037
1.41	1.46	8.56241	0.140244	61.0539	8.83728	8.35599
1.41	1.47	9.84596	0.160777	61.2399	10.0086	9.55051
1.41	1.48	10.7333	0.21936	48.9302	10.9596	10.289
1.41	1.49	12.1895	0.177495	68.6755	12.4391	11.7772
1.41	1.5	14.269	0.122029	116.932	14.4761	14.0624
1.41	1.51	15.3943	0.318682	48.3063	15.7607	14.471
1.41	1.52	16.5574	0.203302	81.4425	16.87	16.2266
1.41	1.53	18.1713	0.207478	87.5815	18.5074	17.8116
1.41	1.54	20.0116	0.253338	78.9916	20.3707	19.5124
1.41	1.55	21.7592	0.737628	29.4989	23.0347	20.7862
1.41	2.33	24.1534	0.510813	47.2842	24.8971	23.2993
1.41	2.34	24.2113	0.690165	35.0805	25.2757	23.0337
1.41	2.35	22.2658	0.571992	38.9267	23.3997	21.3946
1.41	2.36	19.5465	0.629065	31.0723	20.5719	18.4657
1.41	2.37	19.5143	0.638853	30.5459	20.5647	18.3834
1.41	2.38	19.3214	0.594853	32.481	20.2456	18.5812
1.41	2.39	16.5387	0.705353	23.4474	17.6341	15.7058
1.41	2.4	14.4647	0.528425	27.3732	15.3017	13.5313
1.41	2.41	15.3047	0.230363	66.4371	15.5493	14.853
1.41	2.42	14.2192	0.167707	84.7859	14.4602	13.9012
1.41	2.43	10.4644	0.168024	62.2795	10.6692	10.1398
1.41	2.44	10.9754	0.329028	33.3571	11.5398	10.4814
1.41	2.45	12.8432	0.290512	44.2087	13.5212	12.4025
1.41	2.46	10.5559	0.270941	38.9602	11.1224	10.248
1.41	2.47	7.68771	0.353044	21.7755	8.67134	7.2653
1.41	2.48	10.6465	0.528409	20.1483	12.2053	10.0979
1.41	2.49	11.9441	0.423363	28.2125	12.9152	11.4836
1.41	2.5	9.22015	0.528868	17.4337	10.257	8.68243
1.41	2.51	9.2439	0.759795	12.1663	11.3013	8.58559
1.41	2.52	12.9535	0.694032	18.6641	14.8223	12.3344
1.41	2.53	13.1303	0.532887	24.64	14.452	12.6334
1.41	2.54	11.402	0.760091	15.0009	12.8974	10.6721
1.41	2.55	13.9783	0.932948	14.9829	16.1927	13.1341
1.41	2.56	16.6678	0.725051	22.9884	18.3024	15.8758
1.41	3.46	21.2122	1.44942	14.635	22.5868	18.174
1.41	3.47	18.8423	0.908386	20.7426	20.7099	17.948
1.41	3.48	20.1552	0.633679	31.8067	21.0846	19.2983
1.41	3.49	17.0414	0.583189	29.221	18.2796	16.0731
1.41	3.5	16.2471	0.428141	37.9481	16.9176	15.2514
1.41	3.51	19.5896	0.447649	43.7611	20.4033	18.6789
1.41	3.52	19.2264	0.719578	26.719	20.9128	18.3369
1.41	3.53	16.1812	0.703914	22.9875	17.9404	15.5158
1.41	3.54	18.1737	0.39117	46.4599	18.9241	17.5037
1.41	3.55	21.1741	0.359229	58.9431	21.9208	20.6568
1.41	3.56	19.6559	0.242025	81.2142	20.1033	19.2917
1.41	3.57	17.4381	0.231462	75.3389	18.0373	17.1298
1.41	3.58	20.005	0.290576	68.8459	20.6031	19.3948
1.41	3.59	22.7485	0.252356	90.1446	23.2361	22.2958
1.41	3.6	20.7412	0.281069	73.7941	21.1525	20.3311
1.41	3.61	20.0721	0.20586	97.5037	20.3799	19.7212
1.41	3.62	23.8007	0.189974	125.284	24.0838	23.4576
1.41	3.63	24.6761	0.272927	90.4126	25.31	24.3085
1.41	3.64	22.9727	0.460478	49.8888	23.7216	22.2804
1.41	3.65	25.2285	0.672716	37.5024	26.4431	24.1918
1.41	3.66	28.2222	0.497583	56.7185	29.0977	27.4556
1.41	3.67	27.9158	0.594578	46.9507	28.8194	26.9978
1.41	4.33	34.4275	0.670666	51.3334	35.2441	33.0342
1.41	4.34	36.2807	0.612661	59.2182	37.2007	35.0058
1.41	4.35	34.1721	0.69967	48.8403	35.484	32.759
1.41	4.36	30.9169	0.622843	49.6383	32.0141	29.464
1.41	4.37	32.1961	0.527589	61.0249	32.7753	31.2041
1.41	4.38	33.1617	0.356829	92.9345	33.6671	32.5152
1.41	4.39	29.9156	0.455288	65.707	30.7335	29.3718
1.41	4.4	27.921	0.438265	63.7081	28.6465	27.1568
1.41	4.41	30.4242	0.53502	56.8656	31.351	29.544
1.41	4.42	30.3749	0.253455	119.844	30.8794	30.0786
1.41	4.43	26.6389	0.249787	106.646	27.1034	26.2999
1.41	4.44	26.7042	0.519709	51.3829	27.7878	25.9754
1.41	4.45	29.4301	0.400101	73.5567	30.1032	28.9196
1.41	4.46	27.4387	0.421802	65.051	28.4039	26.6676
1.41	4.47	24.5864	0.517677	47.4938	25.7549	23.7928
1.41	4.48	27.0484	0.653019	41.4205	28.4056	26.2208
1.41	4.49	29.2133	0.640977	45.5762	30.8983	28.2758
1.41	4.5	26.3497	0.764026	34.488	28.5307	25.3413
1.41	4.51	25.5004	0.954081	26.7277	28.108	24.2024
1.41	4.52	29.172	0.887494	32.8701	31.4585	27.8652
1.41	4.53	29.3041	0.723564	40.4996	30.9439	28.4855
1.41	4.54	26.4186	0.714087	36.9963	27.7589	25.6031
1.41	4.55	28.1296	0.664781	42.3141	29.6368	27.2236
1.41	4.56	31.568	0.611509	51.6231	32.9551	30.7809
1.41	5.3	37.2133	1.41824	26.2391	39.2345	34.1045
1.41	5.31	35.8946	0.784901	45.7314	37.1415	34.5124
1.41	5.32	32.4278	0.78936	41.0812	33.6347	31.3954
1.41	5.33	33.5367	0.903107	37.1348	35.4949	32.3128
1.41	5.34	35.4793	0.707236	50.1661	36.985	34.6494
1.41	5.35	32.5045	0.633887	51.278	33.8327	31.8718
1.41	5.36	30.4385	0.754991	40.3164	32.0835	29.5351
1.41	5.37	33.326	0.743822	44.8037	35.0783	32.5184
1.41	5.38	33.4984	0.633103	52.9114	35.1298	32.8667
1.41	5.39	29.8221	0.602129	49.5277	31.3942	29.1635
1.41	5.4	30.3374	0.748754	40.5172	31.9917	29.2826
1.41	5.41	33.3045	0.571322	58.2937	34.5019	32.4965
1.41	5.42	31.3369	0.395203	79.2931	32.1309	30.7296
1.41	5.43	28.7747	0.500133	57.5342	29.7757	28.0195
1.41	5.44	31.7466	0.552445	57.4657	32.5876	30.7425
1.41	5.45	33.1728	0.36557	90.7428	33.8738	32.4803
1.41	5.46	30.0176	0.425081	70.616	30.6355	29.4321
1.41	5.47	29.9943	0.508503	58.9856	30.9663	29.0573
1.41	5.48	33.681	0.489632	68.7884	34.6987	32.8463
1.41	5.49	33.3393	0.748354	44.5501	35.1036	32.4686
1.41	5.5	30.6685	0.826566	37.1035	32.945	29.8415
1.41	5.51	32.8943	0.75292	43.6889	34.8866	31.924
1.41	5.52	36.1366	0.766847	47.1236	38.1683	35.4374
1.41	5.53	36.2026	0.995809	36.3549	39.0032	35.0791
1.41	5.54	33.847	1.83976	18.3975	38.937	32.4891
1.41	5.55	34.7058	1.93358	17.9489	39.002	33.3272
1.41	5.56	37.8252	1.30485	28.9882	40.4165	36.8136
1.41	5.57	36.8257	1.82916	20.1326	41.0719	35.424
1.41	6.36	32.145	0.732303	43.8957	33.2474	31.0082
1.41	6.37	30.4577	1.15836	26.2937	32.195	27.9267
1.41	6.38	27.0434	0.882809	30.6334	28.4994	25.7402
1.41	6.39	27.776	0.506154	54.8765	28.5332	27.093
1.41	6.4	28.9493	0.645411	44.854	30.2385	27.8911
1.41	6.41	25.8899	0.938348	27.5909	27.8897	24.083
1.41	6.42	23.6489	0.494457	47.828	24.5264	22.833
1.41	6.43	26.0296	0.326572	79.7054	26.6982	25.362
1.41	6.44	26.0173	0.730309	35.6251	27.475	24.6648
1.41	6.45	22.3901	0.65191	34.3454	23.954	21.5594
1.41	6.46	22.54	0.59423	37.9314	24.0366	21.7537
1.41	6.47	25.4666	0.384721	66.195	26.2051	24.9808
1.41	6.48	24.2777	0.509663	47.6348	25.6781	23.6003
1.41	6.49	20.7361	0.445105	46.587	22.0348	20.1967
1.41	6.5	21.8221	0.337469	64.6642	22.3315	21.2578
1.41	6.51	24.6462	0.495386	49.7516	25.2952	23.3894
1.41	6.52	22.3476	0.680641	32.8332	23.0287	20.5044
1.41	6.53	21.3619	0.544608	39.2245	22.8902	20.4222
1.41	6.54	24.928	0.594637	41.9213	26.6876	24.1766
1.41	6.55	25.4604	0.704605	36.1343	27.0582	23.7157
1.41	6.56	22.6592	0.8211	27.5962	24.9013	21.3588
1.41	6.57	23.9426	1.07119	22.3514	26.8012	22.8144
1.41	6.58	27.4235	0.951052	28.8349	30.0261	26.4263
1.41	6.59	26.7307	0.952253	28.071	29.2755	25.2184
1.41	6.6	24.8229	1.97225	12.5861	30.6077	23.3813
1.41	7.36	18.2608	0.838729	21.772	19.8917	17.2178
1.41	7.37	18.982	0.890054	21.3268	20.8571	17.8963
1.41	7.38	18.8896	0.792457	23.8367	20.3045	17.7278
1.41	7.39	15.4003	0.819515	18.792	16.8806	14.2802
1.41	7.4	14.315	0.729572	19.6211	15.7201	13.3889
1.41	7.41	16.351	0.664464	24.6079	17.7147	15.57
1.41	7.42	15.1309	0.690227	21.9216	16.5875	14.2699
1.41	7.43	11.4693	0.664319	17.2648	12.8544	10.7332
1.41	7.44	12.7994	0.511884	25.0044	13.6509	12.0664
1.41	7.45	15.019	0.412653	36.3962	15.9064	14.4216
1.41	7.46	12.6475	0.364671	34.6819	13.6139	12.2466
1.41	7.47	10.4839	0.393999	26.609	11.2021	9.9318
1.41	7.48	13.9137	0.437919	31.7722	14.7613	13.2867
1.41	7.49	15.6134	0.341148	45.7672	16.2158	15.2987
1.41	7.5	13.3219	0.283671	46.9624	13.7604	12.9438
1.41	7.51	11.4962	0.241141	47.674	12.0387	11.1322
1.41	7.52	14.2407	0.310566	45.8541	14.7376	13.8159
1.41	7.53	16.8802	0.252445	66.8667	17.35	16.3298
1.41	7.54	15.9394	0.37701	42.2784	16.7595	15.3322
1.41	7.55	16.0371	0.406256	39.4754	16.625	15.4495
1.41	7.56	19.4095	0.359358	54.0115	19.921	18.9202
1.41	7.57	20.7296	0.347246	59.6971	21.349	20.2509
1.41	7.58	19.905	0.427552	46.5557	20.6096	19.1118
1.41	7.59	21.3269	0.404908	52.6709	21.9137	20.7146
1.41	7.6	24.4744	0.418572	58.4712	25.0026	23.7752
1.42	1.43	3.7991	0.0148157	256.424	3.81735	3.765
1.42	1.44	5.42774	0.0483171	112.336	5.5285	5.34299
1.42	1.45	5.16759	0.130355	39.6425	5.43878	4.94552
1.42	1.46	6.09826	0.143545	42.4834	6.35027	5.85752
1.42	1.47	8.52002	0.107059	79.5822	8.64456	8.28474
1.42	1.48	10.0292	0.110396	90.8473	10.1604	9.82819
1.42	1.49	10.4381	0.187153	55.7733	10.8217	10.2326
1.42	1.5	12.2013	0.181117	67.3673	12.5029	11.9294
1.42	1.51	14.1674	0.22084	64.1526	14.3148	13.4848
1.42	1.52	15.3637	0.145673	105.467	15.6076	15.0248
1.42	1.53	16.2339	0.285032	56.9547	16.6835	15.7309
1.42	1.54	18.1799	0.256967	70.7479	18.5692	17.7787
1.42	1.55	20.3789	0.593222	34.3529	21.6887	19.5788
1.42	2.33	22.1252	0.57659	38.3724	22.8141	20.9146
1.42	2.34	22.1455	0.692333	31.9867	23.2202	20.9562
1.42	2.35	19.7761	0.605283	32.6726	20.9372	18.6836
1.42	2.36	17.3068	0.662191	26.1357	18.2554	16.1499
1.42	2.37	17.812	0.649335	27.4312	18.9065	16.8224
1.42	2.38	17.3171	0.588022	29.4497	18.266	16.4235
1.42	2.39	14.1366	0.685008	20.6372	15.2041	13.1631
1.42	2.4	12.7416	0.477904	26.6615	13.4875	11.8664
1.42	2.41	14.0366	0.17894	78.4429	14.2429	13.6975
1.42	2.42	12.4016	0.124428	99.669	12.5712	12.1299
1.42	2.43	8.74327	0.128803	67.8811	8.96256	8.51188
1.42	2.44	10.5088	0.252707	41.5848	11.005	10.1881
1.42	2.45	12.4714	0.200789	62.1117	12.876	12.1388
1.42	2.46	9.86584	0.253932	38.8523	10.4513	9.49857
1.42	2.47	8.15188	0.347104	23.4854	9.12078	7.77173
1.42	2.48	11.7922	0.40867	28.8551	12.967	11.3616
1.42	2.49	12.6435	0.339211	37.2732	13.2385	12.2352
1.42	2.5	10.2315	0.476078	21.4913	11.2177	9.69678
1.42	2.51	11.4599	0.643761	17.8015	13.1897	10.9426
1.42	2.52	14.8727	0.538704	27.6083	16.3036	14.322
1.42	2.53	14.6887	0.456913	32.1477	15.8448	14.2484
1.42	2.54	13.6662	0.722927	18.904	15.0921	13.0076
1.42	2.55	16.6408	0.790336	21.0554	18.5527	15.9513
1.42	2.56	18.8474	0.609506	30.9225	20.3374	18.2079
1.42	3.46	21.794	1.32555	16.4414	23.2051	19.0637
1.42	3.47	19.2901	0.799495	24.1278	20.7983	18.5139
1.42	3.48	20.4768	0.577883	35.4343	21.3206	19.7313
1.42	3.49	17.4926	0.538726	32.4702	18.6056	16.6082
1.42	3.5	15.9289	0.426338	37.3621	16.5534	14.9979
1.42	3.51	19	0.402365	47.2209	19.7027	18.1269
1.42	3.52	18.9855	0.649901	29.2129	20.5453	18.238
1.42	3.53	15.5801	0.727402	21.4189	17.4248	14.926
1.42	3.54	16.8558	0.382477	44.0701	17.5594	16.1706
1.42	3.55	20.0569	0.326377	61.453	20.7725	19.5133
1.42	3.56	18.5289	0.196795	94.1535	18.991	18.2342
1.42	3.57	15.7466	0.212539	74.0882	16.2303	15.494
1.42	3.58	17.8791	0.288925	61.8814	18.3754	17.2491
1.42	3.59	20.7134	0.224525	92.2547	21.0296	20.2702
1.42	3.6	18.6247	0.24591	75.7378	19.0329	18.2394
1.42	3.61	17.4168	0.198005	87.9612	17.7739	17.13
1.42	3.62	21.1147	0.201839	104.611	21.4915	20.7753
1.42	3.63	22.1704	0.265345	83.5534	22.8119	21.8531
1.42	3.64	20.1723	0.471554	42.7783	20.9531	19.3453
1.42	3.65	22.1483	0.703911	31.4646	23.419	20.9908
1.42	3.66	25.34	0.546839	46.3391	26.299	24.4335
1.42	3.67	25.1161	0.60664	41.402	26.0606	24.0102
1.42	4.33	32.0896	0.724855	44.2704	33.0058	30.4897
1.42	4.34	33.9116	0.693208	48.9199	35.0105	32.3995
1.42	4.35	31.5751	0.802343	39.3535	33.0639	29.9413
1.42	4.36	28.4758	0.695559	40.9395	29.6808	26.8176
1.42	4.37	30.0665	0.566704	53.055	30.7384	28.8576
1.42	4.38	30.8738	0.434175	71.1092	31.5353	30.0173
1.42	4.39	27.4738	0.520886	52.7443	28.4094	26.7329
1.42	4.4	25.8267	0.480562	53.7426	26.4876	24.8322
1.42	4.41	28.557	0.54399	52.4955	29.3235	27.532
1.42	4.42	28.2974	0.326967	86.5451	28.8558	27.9288
1.42	4.43	24.5841	0.299301	82.1385	25.0891	24.1427
1.42	4.44	25.1287	0.510801	49.1947	26.1627	24.4829
1.42	4.45	27.8693	0.352333	79.0993	28.4193	27.3033
1.42	4.46	25.6835	0.413557	62.1039	26.4762	24.7932
1.42	4.47	23.1951	0.481168	48.2058	24.1974	22.2891
1.42	4.48	26.0353	0.572442	45.4812	27.155	25.1808
1.42	4.49	28.0523	0.563165	49.8118	29.4832	27.0111
1.42	4.5	25.1956	0.704767	35.7503	27.1879	24.0985
1.42	4.51	24.8671	0.872722	28.4937	27.2469	23.4899
1.42	4.52	28.6177	0.808125	35.4124	30.7258	27.2596
1.42	4.53	28.5685	0.634805	45.0036	30.0124	27.765
1.42	4.54	25.991	0.599351	43.3652	27.0388	25.2533
1.42	4.55	28.1012	0.580185	48.4349	29.2655	27.1403
1.42	4.56	31.3752	0.522677	60.0279	32.386	30.549
1.42	5.3	36.402	1.30611	27.8705	38.1777	33.5384
1.42	5.31	35.1299	0.703265	49.9526	36.0283	33.8336
1.42	5.32	31.6222	0.701551	45.0746	32.5425	30.7369
1.42	5.33	32.3412	0.798572	40.4988	34.0471	31.2624
1.42	5.34	34.1977	0.634899	53.8631	35.5405	33.4889
1.42	5.35	31.2928	0.562341	55.6474	32.4281	30.6879
1.42	5.36	28.9816	0.683635	42.3934	30.4206	28.2093
1.42	5.37	31.5823	0.692799	45.5866	33.1743	30.7921
1.42	5.38	31.7962	0.5901	53.8826	33.2905	31.1367
1.42	5.39	28.0595	0.565243	49.6415	29.4963	27.4477
1.42	5.4	28.2249	0.711581	39.665	29.7495	27.2492
1.42	5.41	31.0943	0.558902	55.6346	32.1656	30.3189
1.42	5.42	29.1546	0.370515	78.6867	29.7526	28.5367
1.42	5.43	26.3509	0.494149	53.3257	27.2223	25.6143
1.42	5.44	29.0949	0.574526	50.6416	29.8796	28.1022
1.42	5.45	30.5589	0.388833	78.5915	31.3539	29.8398
1.42	5.46	27.3225	0.444888	61.4144	28.1491	26.7174
1.42	5.47	27.0169	0.507447	53.2408	27.9336	26.0568
1.42	5.48	30.6729	0.498352	61.5487	31.6926	29.7969
1.42	5.49	30.3619	0.774941	39.1796	32.142	29.5425
1.42	5.5	27.5102	0.846546	32.4969	29.7903	26.703
1.42	5.51	29.5693	0.773757	38.2153	31.5613	28.5464
1.42	5.52	32.8766	0.790123	41.6095	34.9364	32.1129
1.42	5.53	33.0568	1.01547	32.5532	35.9475	31.9155
1.42	5.54	30.6305	1.85206	16.5386	35.8897	29.2111
1.42	5.55	31.2988	1.94516	16.0906	35.6219	29.8337
1.42	5.56	34.4481	1.32721	25.9553	37.1747	33.4384
1.42	5.57	33.5422	1.81663	18.4639	37.7797	32.242
1.42	6.36	28.5657	0.766804	37.2529	29.6982	27.4889
1.42	6.37	26.7704	1.18238	22.6412	28.5699	24.1838
1.42	6.38	23.4111	0.894268	26.179	24.8938	22.1554
1.42	6.39	24.2209	0.528782	45.805	25.0546	23.4199
1.42	6.4	25.2831	0.683554	36.9878	26.6866	24.157
1.42	6.41	22.1577	0.95332	23.2426	24.2266	20.3571
1.42	6.42	20.0375	0.514809	38.9223	20.9413	19.2175
1.42	6.43	22.5224	0.346856	64.933	23.1587	21.8318
1.42	6.44	22.4279	0.760321	29.498	24.0083	21.0578
1.42	6.45	18.8171	0.653003	28.8162	20.4485	18.0583
1.42	6.46	19.2162	0.653623	29.3995	20.8366	18.3566
1.42	6.47	22.2091	0.422575	52.5565	22.9538	21.5725
1.42	6.48	21.0064	0.547318	38.3806	22.56	20.3579
1.42	6.49	17.5946	0.482557	36.4611	19.0108	17.1283
1.42	6.5	18.9914	0.387182	49.0502	19.6476	18.3781
1.42	6.51	21.8958	0.53346	41.0449	22.7607	20.654
1.42	6.52	19.8032	0.687584	28.8012	20.6655	18.0222
1.42	6.53	19.2306	0.561396	34.2549	20.8351	18.3776
1.42	6.54	22.9425	0.579028	39.6224	24.6464	22.2098
1.42	6.55	23.4363	0.691987	33.8681	24.9978	21.7631
1.42	6.56	20.9924	0.811319	25.8744	23.273	19.9042
1.42	6.57	22.595	1.02215	22.1054	25.3406	21.4837
1.42	6.58	25.9984	0.879076	29.5746	28.4629	25.0617
1.42	6.59	25.4429	0.888098	28.6488	27.8887	24.0848
1.42	6.6	23.9739	1.91813	12.4986	29.6249	22.524
1.42	7.36	18.4545	0.760275	24.2734	19.9588	17.6228
1.42	7.37	18.4333	0.858561	21.47	20.2198	17.3082
1.42	7.38	18.1182	0.7937	22.8275	19.5677	16.9296
1.42	7.39	15.0008	0.808738	18.5485	16.539	13.86
1.42	7.4	13.4889	0.77967	17.3008	14.9601	12.4671
1.42	7.41	14.7461	0.748641	19.6971	16.2305	13.8213
1.42	7.42	13.5709	0.762522	17.7973	15.1481	12.6571
1.42	7.43	9.95319	0.783211	12.7082	11.5285	9.06828
1.42	7.44	10.404	0.669419	15.5418	11.5127	9.47651
1.42	7.45	12.3361	0.506402	24.3602	13.4194	11.5638
1.42	7.46	10.1191	0.426378	23.7327	11.3066	9.62612
1.42	7.47	7.30056	0.459935	15.873	8.12826	6.63799
1.42	7.48	10.4154	0.491741	21.1806	11.2582	9.6673
1.42	7.49	12.3505	0.376028	32.8447	12.9492	11.9306
1.42	7.5	10.1903	0.28295	36.0147	10.6399	9.85083
1.42	7.51	7.97507	0.256055	31.146	8.55433	7.52246
1.42	7.52	10.478	0.318089	32.9404	10.9907	10.0475
1.42	7.53	13.2841	0.274098	48.4648	13.7854	12.7434
1.42	7.54	12.6008	0.414316	30.4134	13.4596	11.8713
1.42	7.55	12.5519	0.429253	29.2413	13.1949	11.9079
1.42	7.56	15.775	0.374331	42.142	16.2977	15.3109
1.42	7.57	17.3236	0.383352	45.19	17.9821	16.7787
1.42	7.58	16.7799	0.479494	34.9949	17.5412	15.8116
1.42	7.59	18.0461	0.403981	44.6706	18.5588	17.4642
1.42	7.6	21.1247	0.48673	43.4011	21.8948	20.4124
1.43	1.44	3.80089	0.0186075	204.267	3.83421	3.75924
1.43	1.45	5.50493	0.11383	48.361	5.75603	5.35721
1.43	1.46	5.07986	0.114461	44.3805	5.34038	4.95824
1.43	1.47	6.07174	0.114135	53.1981	6.24398	5.86342
1.43	1.48	8.71603	0.10507	82.9546	8.8843	8.55635
1.43	1.49	9.79689	0.126856	77.2288	10.051	9.5523
1.43	1.5	10.5255	0.143257	73.4726	10.8072	10.2568
1.43	1.51	12.1903	0.269662	45.2058	12.5176	11.4462
1.43	1.52	14.2318	0.137074	103.825	14.3901	13.8711
1.43	1.53	15.1741	0.241913	62.7253	15.4887	14.6239
1.43	1.54	16.3916	0.269612	60.7972	16.8088	15.8763
1.43	1.55	18.7406	0.729937	25.6742	20.136	17.9246
1.43	2.33	19.6098	0.410518	47.7684	20.2728	18.8709
1.43	2.34	19.2426	0.608564	31.6196	20.3392	18.3461
1.43	2.35	17.1339	0.500648	34.2235	18.2017	16.3533
1.43	2.36	14.7766	0.525594	28.1142	15.6415	13.9822
1.43	2.37	14.7299	0.579052	25.438	15.8315	13.8785
1.43	2.38	14.0577	0.554132	25.3688	14.9649	13.3791
1.43	2.39	11.2207	0.646847	17.3468	12.3047	10.418
1.43	2.4	9.60799	0.451861	21.2631	10.3995	8.85887
1.43	2.41	10.3987	0.17081	60.8785	10.6172	10.1044
1.43	2.42	8.86923	0.0979607	90.5387	9.01327	8.69765
1.43	2.43	5.12284	0.127988	40.0259	5.32732	4.89471
1.43	2.44	6.8055	0.23728	28.6813	7.23051	6.47827
1.43	2.45	8.79378	0.2301	38.2172	9.3006	8.46264
1.43	2.46	6.57796	0.300512	21.8892	7.36969	6.30565
1.43	2.47	5.16578	0.398779	12.954	6.2544	4.78168
1.43	2.48	8.93124	0.391781	22.7965	10.0642	8.57826
1.43	2.49	10.0743	0.372815	27.0222	10.8463	9.7416
1.43	2.5	8.65064	0.516592	16.7456	9.74335	8.15368
1.43	2.51	10.0795	0.543605	18.542	11.547	9.6523
1.43	2.52	13.1662	0.491948	26.7634	14.4526	12.6822
1.43	2.53	13.5743	0.486525	27.9005	14.7587	13.1418
1.43	2.54	13.3615	0.668316	19.9929	14.787	12.7299
1.43	2.55	16.016	0.687526	23.2951	17.8639	15.4796
1.43	2.56	18.0678	0.539862	33.4675	19.3486	17.4899
1.43	3.46	20.6723	1.51001	13.6902	22.3558	17.5999
1.43	3.47	17.9788	0.655032	27.4473	19.0453	17.2548
1.43	3.48	18.5185	0.586188	31.5914	19.7279	17.8239
1.43	3.49	15.2627	0.619755	24.6269	16.7124	14.4164
1.43	3.5	13.8479	0.491649	28.1662	14.8434	13.0482
1.43	3.51	16.5677	0.527027	31.4361	17.7743	15.821
1.43	3.52	16.0743	0.797608	20.1532	18.0879	15.2207
1.43	3.53	12.5502	0.82162	15.275	14.6799	11.8394
1.43	3.54	14.0319	0.452947	30.9792	14.9721	13.4784
1.43	3.55	16.9216	0.379496	44.5898	17.8389	16.5063
1.43	3.56	15.0552	0.233948	64.3528	15.6786	14.8244
1.43	3.57	12.4293	0.230412	53.944	12.9219	12.1988
1.43	3.58	14.9713	0.270304	55.387	15.4764	14.4235
1.43	3.59	17.5293	0.193591	90.5482	17.8766	17.1551
1.43	3.6	15.3296	0.217309	70.5429	15.6244	14.9761
1.43	3.61	14.6209	0.189229	77.2654	15.0278	14.3325
1.43	3.62	18.3786	0.188349	97.5775	18.77	18.0791
1.43	3.63	19.1591	0.225517	84.9565	19.6143	18.7853
1.43	3.64	17.4794	0.438552	39.857	18.042	16.7381
1.43	3.65	19.8149	0.644393	30.7498	21.1179	18.8291
1.43	3.66	22.7293	0.476738	47.6767	23.7167	22.0081
1.43	3.67	22.4672	0.533128	42.1422	23.1904	21.5645
1.43	4.33	28.9495	0.675289	42.8698	29.7916	27.4487
1.43	4.34	30.8351	0.627299	49.1553	31.799	29.3963
1.43	4.35	28.7237	0.700022	41.0325	30.0672	27.1655
1.43	4.36	25.4572	0.640084	39.7716	26.5828	23.8553
1.43	4.37	26.8656	0.562731	47.7415	27.5417	25.6649
1.43	4.38	27.9086	0.398732	69.9935	28.4779	27.0248
1.43	4.39	24.6665	0.464655	53.0856	25.513	23.9261
1.43	4.4	22.7316	0.495698	45.8579	23.6052	21.7173
1.43	4.41	25.4559	0.580971	43.8161	26.5191	24.3392
1.43	4.42	25.5275	0.279281	91.4042	26.1859	25.0676
1.43	4.43	21.8295	0.278458	78.3943	22.4577	21.4401
1.43	4.44	22.1246	0.557744	39.6679	23.3636	21.5291
1.43	4.45	25.0904	0.418578	59.942	25.9177	24.6777
1.43	4.46	23.2468	0.397418	58.4946	23.9308	22.5507
1.43	4.47	20.6441	0.494634	41.7362	21.5156	19.8799
1.43	4.48	23.3489	0.603359	38.6982	24.4202	22.6211
1.43	4.49	25.6927	0.557278	46.1039	26.885	24.8283
1.43	4.5	23.145	0.67956	34.0589	24.8992	22.2463
1.43	4.51	22.6604	0.838218	27.034	24.8073	21.4247
1.43	4.52	26.4297	0.807672	32.7234	28.4137	25.1677
1.43	4.53	26.79	0.647561	41.3707	28.0689	26.0037
1.43	4.54	24.4056	0.664678	36.7179	25.7442	23.6148
1.43	4.55	26.3245	0.613176	42.9313	27.7204	25.4813
1.43	4.56	29.6955	0.572256	51.8919	30.9554	28.9887
1.43	5.3	35.0764	1.353	25.925	36.61	31.7502
1.43	5.31	33.5338	0.724875	46.2615	34.6577	32.4226
1.43	5.32	30.1736	0.714135	42.2519	31.1899	29.1047
1.43	5.33	31.0348	0.782386	39.6669	32.5096	29.9631
1.43	5.34	32.5486	0.625876	52.0049	33.6441	31.6108
1.43	5.35	29.4083	0.562704	52.2625	30.3376	28.7113
1.43	5.36	27.3967	0.678871	40.3562	28.62	26.4304
1.43	5.37	29.981	0.673834	44.4932	31.3234	28.928
1.43	5.38	29.7854	0.576702	51.6478	31.0588	28.9966
1.43	5.39	26.0206	0.559891	46.4744	27.251	25.2569
1.43	5.4	26.5322	0.701417	37.8265	27.8146	25.5655
1.43	5.41	29.178	0.526343	55.4353	29.9845	28.3579
1.43	5.42	26.9087	0.363552	74.0161	27.5121	26.4027
1.43	5.43	24.3762	0.510993	47.7035	25.1296	23.549
1.43	5.44	27.3264	0.548021	49.8638	28.1402	26.4123
1.43	5.45	28.4243	0.366804	77.4919	29.0114	27.7799
1.43	5.46	25.1011	0.440286	57.011	25.8859	24.5331
1.43	5.47	25.2355	0.571817	44.132	26.3927	24.2495
1.43	5.48	28.8384	0.542283	53.1796	30.0934	27.9776
1.43	5.49	28.2128	0.769331	36.6718	30.195	27.4257
1.43	5.5	25.5584	0.843122	30.314	27.9873	24.8742
1.43	5.51	27.9876	0.768864	36.4013	30.1331	27.1085
1.43	5.52	31.0944	0.832009	37.3727	33.4444	30.398
1.43	5.53	30.9517	1.07286	28.8497	34.0981	29.7794
1.43	5.54	28.5703	1.9008	15.0307	33.8185	27.305
1.43	5.55	29.5958	1.96737	15.0433	33.9353	28.0158
1.43	5.56	32.6405	1.33831	24.3894	35.1643	31.4914
1.43	5.57	31.5279	1.87073	16.8533	35.7991	29.9805
1.43	6.36	27.3457	0.620066	44.1012	28.4829	26.3616
1.43	6.37	26.0019	1.03152	25.2073	27.6386	23.7125
1.43	6.38	22.468	0.825702	27.2108	24.0449	21.2769
1.43	6.39	22.8659	0.477938	47.8429	23.6015	22.2304
1.43	6.4	24.3123	0.559885	43.4237	25.4249	23.5333
1.43	6.41	21.5398	0.899392	23.9493	23.4045	19.7391
1.43	6.42	18.9318	0.495858	38.1799	19.852	18.1783
1.43	6.43	21.2461	0.385374	55.1311	22.2033	20.6103
1.43	6.44	21.7223	0.643871	33.737	23.0633	20.6485
1.43	6.45	18.2079	0.659372	27.614	19.7638	17.2465
1.43	6.46	17.9711	0.612691	29.3314	19.5887	17.2426
1.43	6.47	21.1647	0.440928	48.0003	22.1934	20.6715
1.43	6.48	20.5722	0.464654	44.2741	21.7825	19.955
1.43	6.49	17.0746	0.464537	36.7562	18.3362	16.5154
1.43	6.5	17.8164	0.360077	49.4793	18.3399	17.3109
1.43	6.51	21.0684	0.447822	47.0463	21.6747	20.1451
1.43	6.52	19.4249	0.608993	31.8967	20.0403	17.8765
1.43	6.53	18.355	0.502361	36.5375	19.7294	17.619
1.43	6.54	21.9623	0.523129	41.9826	23.4463	21.4803
1.43	6.55	23.0607	0.590864	39.0287	24.3698	21.6851
1.43	6.56	20.7996	0.723492	28.7488	22.7277	19.7288
1.43	6.57	21.8951	0.947457	23.1093	24.299	20.8255
1.43	6.58	25.4741	0.830407	30.6766	27.6629	24.5513
1.43	6.59	25.4533	0.800498	31.7968	27.5623	24.2572
1.43	6.6	23.9079	1.77542	13.4661	29.1379	22.3366
1.43	7.36	19.4645	0.653896	29.767	20.8444	18.5801
1.43	7.37	19.5905	0.713177	27.4693	21.0566	18.3908
1.43	7.38	18.5588	0.705917	26.2903	19.719	17.2332
1.43	7.39	15.3776	0.729122	21.0905	16.6884	14.0723
1.43	7.4	14.6826	0.648615	22.6369	15.842	13.5201
1.43	7.41	15.5287	0.660069	23.5259	16.6996	14.4249
1.43	7.42	13.4593	0.669162	20.1136	14.7709	12.6659
1.43	7.43	10.3333	0.666302	15.5084	11.5277	9.28962
1.43	7.44	11.4103	0.619111	18.4301	12.4078	10.3245
1.43	7.45	12.2938	0.505437	24.3232	13.1628	11.6329
1.43	7.46	9.17067	0.451677	20.3036	10.1832	8.67731
1.43	7.47	7.27302	0.63864	11.3883	8.4938	6.34292
1.43	7.48	10.4731	0.540405	19.38	11.5625	9.75082
1.43	7.49	11.2195	0.425507	26.3674	12.1065	10.9049
1.43	7.5	8.29094	0.315218	26.3022	8.86751	7.85494
1.43	7.51	6.94142	0.167107	41.5389	7.15763	6.67733
1.43	7.52	10.3696	0.211984	48.9168	10.6524	9.9749
1.43	7.53	12.2126	0.166912	73.1683	12.4008	11.7558
1.43	7.54	11.0264	0.270565	40.7532	11.5824	10.6429
1.43	7.55	11.9863	0.35844	33.4402	12.4368	11.3453
1.43	7.56	15.2545	0.260915	58.4653	15.62	14.7998
1.43	7.57	16.0063	0.28532	56.0994	16.5739	15.5169
1.43	7.58	15.5239	0.361868	42.8993	16.0567	14.8412
1.43	7.59	17.5182	0.435582	40.2178	18.0087	16.5872
1.43	7.6	20.3031	0.4638	43.7755	21.1327	19.5652
1.44	1.45	3.80231	0.0168884	225.143	3.82932	3.76643
1.44	1.46	5.40375	0.128353	42.1009	5.61367	5.16496
1.44	1.47	5.03203	0.116434	43.2179	5.1848	4.72609
1.44	1.48	6.31355	0.171033	36.9143	6.55405	5.99455
1.44	1.49	8.56251	0.203875	41.9989	8.78816	7.98921
1.44	1.5	9.97961	0.129593	77.0076	10.1507	9.63669
1.44	1.51	10.6016	0.305962	34.6499	11.0963	9.88833
1.44	1.52	12.3481	0.231048	53.4438	12.725	11.8574
1.44	1.53	14.1662	0.200494	70.6566	14.4129	13.7229
1.44	1.54	15.4597	0.410996	37.6152	16.1026	14.4673
1.44	1.55	17.1943	0.936007	18.3698	18.8199	16.1092
1.44	2.33	19.3905	0.368023	52.6882	20.128	18.9153
1.44	2.34	19.4992	0.556403	35.0451	20.309	18.4949
1.44	2.35	17.9243	0.477069	37.5716	19.1645	17.372
1.44	2.36	14.9891	0.517558	28.9612	16.1252	14.2124
1.44	2.37	14.6616	0.499305	29.3641	15.2021	13.712
1.44	2.38	14.9053	0.486096	30.6634	15.9332	14.2731
1.44	2.39	12.416	0.586352	21.1749	13.7453	11.7235
1.44	2.4	9.76625	0.435204	22.4406	10.5897	9.04622
1.44	2.41	10.8414	0.263658	41.1191	11.3026	10.438
1.44	2.42	10.6223	0.235497	45.1057	11.028	10.104
1.44	2.43	6.96883	0.205471	33.9163	7.29742	6.50605
1.44	2.44	6.82309	0.445469	15.3166	7.86652	6.35587
1.44	2.45	9.74293	0.480823	20.263	10.9002	9.34515
1.44	2.46	8.72578	0.432913	20.156	9.78228	8.36569
1.44	2.47	5.96375	0.640893	9.30538	7.4206	5.39374
1.44	2.48	9.00388	0.717322	12.5521	10.9036	8.3414
1.44	2.49	11.3575	0.593072	19.1502	12.6943	10.8256
1.44	2.5	10.1688	0.639267	15.9069	11.4792	9.54571
1.44	2.51	10.1981	0.744544	13.6971	12.0245	9.54954
1.44	2.52	13.5988	0.733627	18.5364	15.4004	12.9183
1.44	2.53	14.7972	0.601747	24.5903	16.1649	14.3325
1.44	2.54	14.0538	0.672006	20.9132	15.281	13.3712
1.44	2.55	16.0904	0.835151	19.2665	18.1093	15.2496
1.44	2.56	18.7364	0.671619	27.8973	20.1192	17.9668
1.44	3.46	22.8441	1.70732	13.3802	24.6836	19.4055
1.44	3.47	20.2066	0.684036	29.5403	21.2631	19.4577
1.44	3.48	20.6125	0.6885	29.9382	22.1073	19.9269
1.44	3.49	17.1003	0.745663	22.9331	18.8307	16.2908
1.44	3.5	16.4003	0.548398	29.9059	17.5481	15.6809
1.44	3.51	19.1192	0.660467	28.948	20.6213	18.4633
1.44	3.52	18.0328	1.00196	17.9975	20.4747	17.0173
1.44	3.53	14.7346	0.910918	16.1756	17.0133	14.0171
1.44	3.54	16.7797	0.535183	31.3531	17.8542	16.0762
1.44	3.55	19.245	0.496313	38.776	20.3814	18.659
1.44	3.56	16.9511	0.375087	45.1924	17.8459	16.4123
1.44	3.57	14.7816	0.330183	44.7678	15.319	14.1429
1.44	3.58	17.7681	0.315366	56.3413	18.2903	17.2371
1.44	3.59	19.8744	0.235043	84.5566	20.2868	19.4798
1.44	3.6	17.3181	0.1957	88.4932	17.602	17.0253
1.44	3.61	17.1519	0.280389	61.1716	17.5483	16.3999
1.44	3.62	20.9306	0.269804	77.5769	21.2963	20.1842
1.44	3.63	21.14	0.122202	172.993	21.3718	20.9182
1.44	3.64	19.4067	0.376171	51.59	19.9054	18.6619
1.44	3.65	22.1353	0.610782	36.241	23.3964	21.1461
1.44	3.66	24.8325	0.395049	62.8594	25.6523	24.1238
1.44	3.67	24.0851	0.516478	46.6333	24.6812	23.1232
1.44	4.33	30.6425	0.716019	42.7956	31.5733	28.9207
1.44	4.34	32.8259	0.653773	50.21	33.7844	31.2064
1.44	4.35	30.9961	0.713622	43.4349	32.3762	29.2967
1.44	4.36	27.5718	0.679714	40.5638	28.7635	25.8203
1.44	4.37	28.9195	0.614293	47.0777	29.8796	27.5536
1.44	4.38	30.3423	0.46055	65.8827	31.0275	29.3085
1.44	4.39	27.2912	0.491683	55.5058	28.2523	26.4675
1.44	4.4	25.1158	0.560445	44.814	26.1776	23.9964
1.44	4.41	27.8615	0.64911	42.9226	29.2021	26.609
1.44	4.42	28.3188	0.324691	87.2179	29.1037	27.7492
1.44	4.43	24.6798	0.323399	76.314	25.4388	24.2444
1.44	4.44	24.6713	0.622832	39.6115	26.0762	24.024
1.44	4.45	27.8171	0.521964	53.2931	28.8605	27.0945
1.44	4.46	26.2935	0.434955	60.4512	27.0747	25.6177
1.44	4.47	23.5257	0.538681	43.6728	24.3543	22.8879
1.44	4.48	25.9453	0.676838	38.3331	27.1785	25.0144
1.44	4.49	28.5558	0.607503	47.0051	29.6925	27.6512
1.44	4.5	26.1721	0.708227	36.9544	27.8805	25.4565
1.44	4.51	25.3334	0.869667	29.13	27.4616	24.2846
1.44	4.52	29.053	0.854698	33.9922	31.0547	27.9405
1.44	4.53	29.6978	0.702627	42.2669	31.0058	28.8578
1.44	4.54	27.1958	0.751388	36.1941	28.8352	26.368
1.44	4.55	28.7758	0.675422	42.6042	30.5374	28.0742
1.44	4.56	32.298	0.641301	50.3633	33.9241	31.7117
1.44	5.3	38.1581	1.4205	26.8624	39.7419	34.573
1.44	5.31	36.5136	0.781781	46.7057	37.927	35.4321
1.44	5.32	33.2245	0.760218	43.7039	34.4948	32.1519
1.44	5.33	34.3171	0.814265	42.1449	35.8302	33.246
1.44	5.34	35.7656	0.654943	54.6087	36.8265	34.7907
1.44	5.35	32.5133	0.602452	53.9682	33.5255	31.749
1.44	5.36	30.7161	0.704969	43.5708	31.9347	29.6943
1.44	5.37	33.3884	0.688156	48.5186	34.6793	32.273
1.44	5.38	33.0184	0.599562	55.0708	34.2105	32.1237
1.44	5.39	29.2729	0.589903	49.6233	30.4268	28.3664
1.44	5.4	30.0053	0.71806	41.7867	31.2055	28.9545
1.44	5.41	32.5574	0.537727	60.5464	33.3721	31.6046
1.44	5.42	30.1158	0.408859	73.6581	30.7832	29.4173
1.44	5.43	27.7583	0.548888	50.5719	28.5486	26.7305
1.44	5.44	30.7731	0.566381	54.3328	31.6123	29.7014
1.44	5.45	31.6518	0.406606	77.844	32.1693	30.8193
1.44	5.46	28.2531	0.483287	58.4603	29.1183	27.3713
1.44	5.47	28.5701	0.625856	45.6497	29.7762	27.2952
1.44	5.48	32.0973	0.595323	53.9158	33.4412	30.9447
1.44	5.49	31.2098	0.797319	39.1435	33.3073	30.389
1.44	5.5	28.5635	0.868993	32.8696	31.0466	27.7179
1.44	5.51	31.1163	0.803004	38.7498	33.3079	30.1316
1.44	5.52	34.1047	0.904417	37.7091	36.6722	33.2716
1.44	5.53	33.7164	1.16745	28.8804	37.1996	32.5551
1.44	5.54	31.2187	1.98839	15.7005	36.6728	29.9526
1.44	5.55	32.3293	2.04698	15.7937	36.9154	30.371
1.44	5.56	35.2265	1.42506	24.7192	37.96	33.6789
1.44	5.57	33.8383	1.99907	16.927	38.3742	32.3063
1.44	6.36	29.5415	0.675936	43.7045	30.6241	28.5129
1.44	6.37	28.2694	1.06411	26.5662	30.1392	25.9768
1.44	6.38	24.6652	0.847312	29.11	26.3879	23.5644
1.44	6.39	25.3089	0.551287	45.9088	26.246	24.574
1.44	6.4	27.0672	0.603359	44.8608	28.4396	26.3452
1.44	6.41	24.3264	0.923502	26.3414	26.4728	22.5939
1.44	6.42	21.7801	0.553206	39.3706	22.9486	20.9348
1.44	6.43	24.32	0.463301	52.4928	25.4053	23.6266
1.44	6.44	25.0043	0.659104	37.9368	26.5253	23.9852
1.44	6.45	21.5587	0.662857	32.524	23.2764	20.7563
1.44	6.46	21.3849	0.658913	32.4548	23.0521	20.6576
1.44	6.47	24.706	0.488913	50.5325	25.783	24.0301
1.44	6.48	24.2319	0.489221	49.5316	25.5092	23.4717
1.44	6.49	20.7945	0.48096	43.2354	22.1032	20.1247
1.44	6.5	21.5035	0.374346	57.4429	22.0235	20.9033
1.44	6.51	24.816	0.445441	55.711	25.3782	23.9137
1.44	6.52	23.2076	0.607798	38.1831	23.7963	21.6426
1.44	6.53	22.0461	0.500157	44.0784	23.3774	21.2967
1.44	6.54	25.6004	0.530536	48.2539	27.0643	25.1129
1.44	6.55	26.7595	0.597826	44.7613	28.0772	25.3588
1.44	6.56	24.3864	0.723457	33.7081	26.3099	23.2388
1.44	6.57	25.3443	0.954746	26.5456	27.7573	24.2805
1.44	6.58	28.9733	0.85356	33.9441	31.1987	28.0352
1.44	6.59	28.9031	0.829527	34.8429	31.0722	27.6363
1.44	6.6	27.1479	1.78898	15.1751	32.4583	25.7405
1.44	7.36	21.9736	0.713759	30.7857	23.4979	21.182
1.44	7.37	22.5026	0.741715	30.3385	24.1221	21.542
1.44	7.38	21.7014	0.697108	31.1306	22.8953	20.5729
1.44	7.39	18.2946	0.728582	25.1098	19.6202	17.1989
1.44	7.4	17.6635	0.641378	27.54	18.9082	16.7425
1.44	7.41	18.9461	0.6351	29.8317	20.162	18.0198
1.44	7.42	16.9644	0.636941	26.6342	18.2589	16.1971
1.44	7.43	13.7051	0.627363	21.8455	14.9131	12.8656
1.44	7.44	14.9176	0.596774	24.9971	15.9144	13.9674
1.44	7.45	16.0574	0.492482	32.6051	16.9434	15.4198
1.44	7.46	12.9415	0.443773	29.1624	13.9157	12.4199
1.44	7.47	10.9539	0.621735	17.6183	12.0761	10.0079
1.44	7.48	14.0057	0.586727	23.8708	15.0475	13.144
1.44	7.49	14.7908	0.465367	31.7831	15.6933	14.2872
1.44	7.5	11.5701	0.402465	28.748	12.2889	11.0329
1.44	7.51	9.78097	0.229761	42.5702	10.0591	9.38296
1.44	7.52	13.2059	0.260896	50.6174	13.6048	12.7671
1.44	7.53	15.0445	0.262911	57.2229	15.446	14.4299
1.44	7.54	13.1213	0.241566	54.3178	13.5042	12.5867
1.44	7.55	13.6722	0.422755	32.3407	14.5243	13.0741
1.44	7.56	17.2831	0.359426	48.0852	17.913	16.8244
1.44	7.57	17.791	0.296579	59.9873	18.4116	17.3434
1.44	7.58	16.539	0.336938	49.0862	17.1786	16.0093
1.44	7.59	18.5439	0.566791	32.7174	19.4787	17.5685
1.44	7.6	21.5386	0.421857	51.0567	22.2333	20.8757
1.45	1.46	3.7938	0.0148124	256.123	3.82265	3.77231
1.45	1.47	5.38991	0.112961	47.715	5.57869	5.13204
1.45	1.48	5.23669	0.177736	29.4633	5.69155	4.95228
1.45	1.49	6.07427	0.165937	36.6058	6.22526	5.73786
1.45	1.5	8.62388	0.126792	68.016	8.82419	8.38648
1.45	1.51	9.88182	0.272926	36.2069	10.3011	9.1049
1.45	1.52	10.5899	0.160738	65.8827	10.7896	10.2987
1.45	1.53	12.0926	0.216698	55.8037	12.3739	11.778
1.45	1.54	14.206	0.286749	49.5415	14.6005	13.6715
1.45	1.55	15.9101	0.701446	22.6819	17.2724	14.7548
1.45	2.33	18.9995	0.623554	30.4697	19.9409	18.0766
1.45	2.34	19.6935	0.778628	25.2925	20.8449	18.4012
1.45	2.35	17.7967	0.655089	27.1668	19.3576	16.8859
1.45	2.36	14.6669	0.708048	20.7146	16.0689	13.5078
1.45	2.37	15.2415	0.723507	21.0662	16.2138	13.9693
1.45	2.38	15.8272	0.631701	25.0549	17.0369	14.9665
1.45	2.39	12.8299	0.718237	17.8631	14.3005	12.006
1.45	2.4	10.5692	0.532005	19.8667	11.4155	9.64639
1.45	2.41	12.7268	0.294497	43.2154	13.2091	12.1771
1.45	2.42	12.4225	0.153924	80.7058	12.627	12.1014
1.45	2.43	8.88053	0.207329	42.833	9.21656	8.53792
1.45	2.44	9.70112	0.476646	20.3529	10.7631	9.22392
1.45	2.45	12.8886	0.429038	30.0407	13.8297	12.4006
1.45	2.46	11.6802	0.371399	31.4491	12.6696	11.2753
1.45	2.47	9.4745	0.584185	16.2183	10.8447	8.92251
1.45	2.48	12.7456	0.66251	19.2383	14.4929	12.1122
1.45	2.49	14.8427	0.507687	29.236	15.9212	14.3375
1.45	2.5	13.319	0.604959	22.0164	14.5435	12.6532
1.45	2.51	13.6103	0.76396	17.8154	15.5391	12.961
1.45	2.52	17.1377	0.710639	24.1159	18.9075	16.4526
1.45	2.53	17.9665	0.572074	31.406	19.2936	17.4561
1.45	2.54	16.9287	0.714843	23.6817	18.3326	16.1748
1.45	2.55	19.2263	0.877204	21.9177	21.2884	18.3235
1.45	2.56	21.912	0.682209	32.1192	23.4215	21.101
1.45	3.46	25.7475	1.57631	16.334	27.3182	22.4962
1.45	3.47	23.1316	0.670243	34.5122	24.2299	22.3507
1.45	3.48	23.7731	0.598675	39.7095	24.9784	23.072
1.45	3.49	20.4025	0.666046	30.6323	21.9127	19.5605
1.45	3.5	19.2784	0.479267	40.2247	20.1987	18.4692
1.45	3.51	21.9884	0.538182	40.8568	23.1771	21.2565
1.45	3.52	21.2168	0.891275	23.805	23.403	20.3125
1.45	3.53	17.7331	0.865573	20.4871	19.9241	17.0435
1.45	3.54	19.2705	0.458358	42.0425	20.2238	18.715
1.45	3.55	21.9194	0.410917	53.3425	22.9091	21.5374
1.45	3.56	19.5904	0.321783	60.8809	20.42	19.2422
1.45	3.57	16.9512	0.276604	61.2832	17.4732	16.5809
1.45	3.58	19.5338	0.293928	66.4577	19.9019	18.889
1.45	3.59	21.652	0.209871	103.168	21.9295	21.2216
1.45	3.6	18.8415	0.212193	88.794	19.1652	18.5016
1.45	3.61	18.1156	0.281478	64.3588	18.6592	17.6669
1.45	3.62	21.8752	0.301971	72.4412	22.4503	21.4066
1.45	3.63	22.0749	0.264119	83.5794	22.4866	21.6352
1.45	3.64	19.7618	0.483066	40.9091	20.3487	18.6929
1.45	3.65	22.2522	0.722916	30.7812	23.2796	20.7985
1.45	3.66	25.1999	0.542131	46.4831	25.7874	23.9746
1.45	3.67	24.2211	0.702635	34.4718	25.0222	22.7672
1.45	4.33	31.6951	0.87906	36.0556	32.5849	29.4563
1.45	4.34	34.0099	0.828839	41.0331	35.0245	31.8745
1.45	4.35	31.974	0.896025	35.6843	33.458	29.778
1.45	4.36	28.7059	0.82241	34.9045	29.8954	26.495
1.45	4.37	30.4732	0.708058	43.0377	31.3768	28.673
1.45	4.38	31.8296	0.558068	57.0354	32.5157	30.3898
1.45	4.39	28.63	0.584374	48.9927	29.5648	27.4231
1.45	4.4	26.8334	0.618347	43.3954	27.9225	25.3211
1.45	4.41	29.8484	0.6802	43.8819	31.1115	28.2759
1.45	4.42	30.1267	0.385939	78.0607	30.8368	29.2364
1.45	4.43	26.5193	0.367516	72.1581	27.185	25.7809
1.45	4.44	26.9671	0.609995	44.2087	28.3679	26.0651
1.45	4.45	30.1123	0.453291	66.4304	31.0817	29.6465
1.45	4.46	28.3764	0.379462	74.7807	29.0289	27.5847
1.45	4.47	25.9177	0.465651	55.659	26.7204	25.0901
1.45	4.48	28.6343	0.579699	49.3951	29.8154	27.8892
1.45	4.49	31.0673	0.509516	60.9742	31.9819	30.1666
1.45	4.5	28.5917	0.628024	45.5264	30.1391	27.6419
1.45	4.51	28.1239	0.794611	35.3933	30.1047	26.8857
1.45	4.52	31.8905	0.774061	41.199	33.7442	30.6229
1.45	4.53	32.2814	0.614273	52.5522	33.4318	31.4683
1.45	4.54	29.8656	0.644493	46.3396	31.2531	29.0561
1.45	4.55	31.7341	0.609372	52.0768	33.2543	30.9046
1.45	4.56	35.143	0.564014	62.3088	36.4914	34.4325
1.45	5.3	40.5107	1.32167	30.6511	41.9343	37.294
1.45	5.31	39.0135	0.701801	55.5906	40.1381	37.9351
1.45	5.32	35.6332	0.682502	52.2096	36.6475	34.6057
1.45	5.33	36.4222	0.721364	50.4907	37.7318	35.3488
1.45	5.34	37.9592	0.569967	66.599	38.8767	37.0642
1.45	5.35	34.8417	0.507979	68.5889	35.5739	34.1821
1.45	5.36	32.7617	0.617809	53.0289	33.7797	31.8444
1.45	5.37	35.2301	0.612519	57.5168	36.3448	34.2178
1.45	5.38	35.0335	0.515927	67.904	36.0543	34.2773
1.45	5.39	31.2489	0.501262	62.3404	32.2243	30.5251
1.45	5.4	31.5809	0.62752	50.3266	32.5957	30.6965
1.45	5.41	34.1105	0.473193	72.0857	34.8184	33.3116
1.45	5.42	31.7729	0.323565	98.1963	32.3604	31.2929
1.45	5.43	29.1223	0.463614	62.8159	29.8088	28.3258
1.45	5.44	31.8393	0.528674	60.2248	32.5927	30.9946
1.45	5.45	32.8232	0.385316	85.1851	33.5429	32.2833
1.45	5.46	29.3311	0.469812	62.4317	30.1836	28.7909
1.45	5.47	29.2281	0.554188	52.7404	30.4331	28.2584
1.45	5.48	32.7054	0.563262	58.0644	34.1368	31.8841
1.45	5.49	31.8494	0.875274	36.388	34.086	31.0413
1.45	5.5	28.8928	0.919159	31.434	31.5065	27.9876
1.45	5.51	31.1474	0.836195	37.2489	33.4654	30.2408
1.45	5.52	34.2384	0.965216	35.4723	37.0009	33.3033
1.45	5.53	33.9864	1.25756	27.0256	37.8267	32.6093
1.45	5.54	31.2969	2.05245	15.2485	37.2672	29.6488
1.45	5.55	32.0488	2.06477	15.5217	36.6398	30.3953
1.45	5.56	34.9371	1.48915	23.4611	37.8781	33.7138
1.45	5.57	33.5701	2.05621	16.3262	38.1165	32.1296
1.45	6.36	28.3573	0.803495	35.2924	29.6948	27.0436
1.45	6.37	26.7537	1.15327	23.1981	28.9098	24.4455
1.45	6.38	23.2544	0.884167	26.3009	25.1065	21.9709
1.45	6.39	24.4251	0.631647	38.669	25.5045	23.4456
1.45	6.4	26.0927	0.680332	38.3529	27.7445	25.0605
1.45	6.41	23.1179	0.926998	24.9384	25.4718	21.6616
1.45	6.42	21.0192	0.622466	33.7676	22.2038	19.8363
1.45	6.43	23.9409	0.518204	46.1997	25.1067	22.9233
1.45	6.44	24.3987	0.738051	33.0583	26.1895	23.4487
1.45	6.45	20.9954	0.681294	30.817	22.836	19.9595
1.45	6.46	21.4464	0.790706	27.123	23.4391	20.3802
1.45	6.47	24.8223	0.555308	44.7001	25.9565	23.9799
1.45	6.48	24.1201	0.596289	40.4504	25.7485	23.4501
1.45	6.49	20.9329	0.537865	38.9185	22.461	20.3927
1.45	6.5	22.235	0.402415	55.2538	22.9734	21.6182
1.45	6.51	25.486	0.4927	51.7272	26.4077	24.5817
1.45	6.52	23.8869	0.622787	38.3549	24.7905	22.3775
1.45	6.53	23.3056	0.489678	47.5938	24.6313	22.6524
1.45	6.54	27.0081	0.489551	55.1692	28.3614	26.5278
1.45	6.55	27.8441	0.597292	46.6172	29.0853	26.4263
1.45	6.56	25.6408	0.729745	35.1366	27.6118	24.6819
1.45	6.57	27.065	0.924576	29.2729	29.4248	25.9781
1.45	6.58	30.5498	0.791047	38.6195	32.669	29.6318
1.45	6.59	30.2708	0.801906	37.7486	32.4123	29.052
1.45	6.6	28.8194	1.80867	15.934	34.153	27.2521
1.45	7.36	23.4611	0.752255	31.1876	24.9235	22.4926
1.45	7.37	23.5698	0.845034	27.8922	25.229	22.2502
1.45	7.38	23.1278	0.7608	30.3993	24.3826	21.7493
1.45	7.39	19.9468	0.776582	25.6854	21.3219	18.6281
1.45	7.4	18.6268	0.767068	24.2831	19.9603	17.3917
1.45	7.41	19.7344	0.744181	26.5183	21.0367	18.5171
1.45	7.42	18.2884	0.711835	25.6919	19.6345	17.3975
1.45	7.43	14.85	0.738128	20.1185	16.1939	13.8599
1.45	7.44	15.1577	0.740845	20.46	16.1677	14.0145
1.45	7.45	16.5541	0.558806	29.624	17.5088	15.7122
1.45	7.46	13.9643	0.445534	31.3429	15.0155	13.4401
1.45	7.47	11.1137	0.602709	18.4396	11.98	10.2622
1.45	7.48	13.5585	0.657488	20.6217	14.5177	12.5092
1.45	7.49	15.0008	0.473811	31.6598	15.8552	14.3104
1.45	7.5	11.9853	0.412763	29.0368	12.7087	11.3756
1.45	7.51	9.13183	0.320267	28.5132	9.57834	8.3895
1.45	7.52	11.9208	0.356255	33.4614	12.3727	11.1383
1.45	7.53	14.2832	0.346657	41.2026	14.741	13.2873
1.45	7.54	12.2762	0.376958	32.5664	12.6683	11.2384
1.45	7.55	11.7831	0.460493	25.588	12.6894	10.9538
1.45	7.56	15.5025	0.460533	33.6622	16.2992	14.6505
1.45	7.57	16.4977	0.398682	41.3807	17.1198	15.5145
1.45	7.58	14.8839	0.429788	34.6308	15.5208	14.0532
1.45	7.59	16.2686	0.522016	31.165	17.2946	15.4017
1.45	7.6	19.5606	0.450687	43.4018	20.4278	18.844
1.46	1.47	3.79089	0.0192112	197.327	3.82256	3.75851
1.46	1.48	5.50277	0.0728976	75.4863	5.60372	5.3553
1.46	1.49	5.0113	0.156303	32.0614	5.28342	4.79788
1.46	1.5	6.11948	0.144538	42.3381	6.38278	5.88849
1.46	1.51	8.50045	0.233496	36.4051	8.69252	7.80301
1.46	1.52	9.87778	0.140977	70.0667	10.0269	9.49451
1.46	1.53	10.3658	0.251395	41.2331	10.6939	9.85231
1.46	1.54	12.1233	0.281586	43.0537	12.5486	11.6667
1.46	1.55	14.5271	0.536866	27.059	15.6884	13.8684
1.46	2.33	16.2457	0.633095	25.6607	17.0373	15.2157
1.46	2.34	16.6751	0.790389	21.0974	17.7746	15.46
1.46	2.35	14.4169	0.677819	21.2695	15.9276	13.5206
1.46	2.36	11.5829	0.744108	15.5662	12.8409	10.4213
1.46	2.37	12.5331	0.762317	16.4408	13.607	11.3367
1.46	2.38	12.7156	0.662281	19.1997	13.8303	11.9318
1.46	2.39	9.40943	0.735692	12.7899	10.7746	8.52444
1.46	2.4	7.84461	0.501514	15.6418	8.50431	6.99451
1.46	2.41	10.3927	0.226851	45.8132	10.6254	10.0137
1.46	2.42	9.68796	0.0953004	101.657	9.8142	9.54015
1.46	2.43	6.60392	0.185584	35.5846	6.96224	6.37282
1.46	2.44	8.538	0.374815	22.7792	9.39113	8.20944
1.46	2.45	11.6062	0.294129	39.4594	12.225	11.3016
1.46	2.46	10.4935	0.299835	34.9976	11.301	10.0991
1.46	2.47	9.51106	0.462577	20.561	10.6624	9.12076
1.46	2.48	12.9615	0.457266	28.3456	14.1924	12.5519
1.46	2.49	14.6517	0.345012	42.4671	15.4097	14.371
1.46	2.5	13.6755	0.484132	28.2474	14.6787	13.0939
1.46	2.51	14.7876	0.570123	25.9375	16.2789	14.265
1.46	2.52	17.9312	0.500076	35.857	19.1955	17.4496
1.46	2.53	18.6158	0.469278	39.6689	19.7182	18.1058
1.46	2.54	18.2825	0.676061	27.0427	19.7121	17.5779
1.46	2.55	20.7883	0.757635	27.4383	22.8174	20.1151
1.46	2.56	23.0412	0.539499	42.7086	24.2648	22.4065
1.46	3.46	25.5569	1.48529	17.2067	27.0917	22.5524
1.46	3.47	22.8275	0.572498	39.8735	23.7095	22.0846
1.46	3.48	23.1491	0.511133	45.2897	24.2734	22.4988
1.46	3.49	19.883	0.594697	33.4338	21.2712	19.0521
[truncated: 12,366 more rows]

## Sheet: Fig.S3
ca1	ca2	ave	stdev	ave/stdev	max	min
1.35	1.36	3.83102	0.0381003	100.551	3.92807	3.78596
1.35	1.37	5.54247	0.156795	35.3485	5.89651	5.32068
1.35	1.38	5.10284	0.187111	27.2718	5.49901	4.72728
1.35	1.39	6.07334	0.221896	27.3702	6.4212	5.61816
1.35	1.4	8.49841	0.216509	39.252	8.87487	8.0203
1.35	1.41	9.94849	0.15254	65.2187	10.3468	9.58127
1.35	1.42	10.5132	0.201429	52.1934	10.8538	10.0347
1.35	1.43	12.0883	0.31788	38.0279	12.5319	11.4759
1.35	1.44	14.2602	0.237999	59.917	14.6188	13.767
1.35	1.45	15.4196	0.252915	60.9676	15.9902	14.6433
1.35	1.46	16.1245	0.426854	37.7753	17.1248	15.2613
1.35	1.47	18.0232	0.443225	40.6638	18.9136	17.0375
1.35	1.48	20.0165	0.41812	47.8726	20.9693	19.3955
1.35	1.49	20.8017	0.386579	53.8097	21.4236	20.0819
1.35	1.5	21.9723	0.582164	37.7424	22.8883	21.0495
1.35	1.51	23.7946	0.517874	45.9467	24.8033	22.9763
1.35	1.52	25.5571	0.374009	68.3328	26.1989	24.8143
1.35	1.53	26.5846	0.533262	49.8529	27.6818	25.6934
1.35	1.54	27.9897	0.661601	42.306	29.2211	26.8352
1.35	1.55	29.8405	0.492339	60.6096	30.7854	28.9037
1.35	1.56	31.2408	0.453253	68.9256	31.9954	30.4764
1.35	1.57	32.5695	0.752702	43.2701	34.1332	31.5514
1.35	1.58	34.0113	0.857964	39.6419	35.9412	31.5921
1.35	1.59	35.6846	0.541441	65.9067	36.5204	34.3349
1.35	2.38	37.7643	1.40093	26.9566	40.3351	35.5031
1.35	2.39	35.2351	1.70214	20.7004	37.9076	32.3985
1.35	2.4	33.6441	1.33526	25.1967	36.2633	31.5303
1.35	2.41	33.834	1.20542	28.0682	35.9073	32.0534
1.35	2.42	31.7517	1.43548	22.1192	33.9188	29.7297
1.35	2.43	29.2097	1.36276	21.4342	31.4324	27.0649
1.35	2.44	29.1838	1.09635	26.6189	31.0174	27.5254
1.35	2.45	28.5066	1.24176	22.9567	30.7608	26.4814
1.35	2.46	25.6328	1.39494	18.3755	28.0404	23.3796
1.35	2.47	24.1799	1.13673	21.2715	25.9984	22.5303
1.35	2.48	24.7052	1.01953	24.2319	26.8094	23.1457
1.35	2.49	22.8781	1.27625	17.9261	25.5562	20.8626
1.35	2.5	19.9063	1.21725	16.3535	22.109	18.1145
1.35	2.51	20.1286	0.949331	21.2029	22.1457	18.6567
1.35	2.52	20.2239	1.09927	18.3976	23.1044	18.5713
1.35	2.53	17.2084	1.24223	13.8528	20.3449	15.3264
1.35	2.54	15.2114	1.04454	14.5628	17.6602	13.4379
1.35	2.55	16.7532	1.02066	16.4142	19.4881	15.1285
1.35	2.56	16.1921	1.86959	8.66074	19.8277	13.3588
1.35	2.57	13.1974	2.48646	5.30771	17.3622	9.77372
1.35	2.58	12.1065	1.37746	8.78895	15.9813	9.86584
1.35	2.59	13.0761	1.8019	7.25684	18.9264	11.3186
1.35	2.6	12.1756	2.22493	5.47238	17.6446	8.51173
1.35	2.61	10.0581	2.36383	4.25498	14.8772	6.19502
1.35	2.62	10.5098	2.7195	3.86462	17.8624	7.38347
1.35	2.63	11.9997	2.8415	4.22303	19.3483	7.40216
1.35	2.64	11.3972	3.35192	3.4002	17.6823	6.69307
1.35	2.65	10.8577	4.07539	2.66421	20.7089	5.97143
1.35	3.22	23.4741	3.3225	7.06518	29.2632	13.3668
1.35	3.23	24.8262	2.46553	10.0693	30.5004	19.9866
1.35	3.24	21.5617	2.52008	8.55595	28.0907	16.3513
1.35	3.25	20.1685	2.4194	8.33619	25.1227	15.8262
1.35	3.26	22.7709	2.4228	9.39856	27.1404	18.5311
1.35	3.27	22.3586	2.4264	9.21472	27.46	17.3385
1.35	3.28	18.7827	2.35615	7.9718	23.9342	13.9512
1.35	3.29	19.5035	2.48513	7.84808	23.4036	15.6519
1.35	3.3	22.5214	2.38402	9.44682	26.2172	18.8421
1.35	3.31	21.0256	2.16692	9.703	25.5954	17.7707
1.35	3.32	18.5432	2.1197	8.74804	22.0543	15.1344
1.35	3.33	21.4372	2.16896	9.88364	24.5189	17.8411
1.35	3.34	23.8028	2.04017	11.6671	27.0052	20.6106
1.35	3.35	21.7562	1.97329	11.0253	25.2937	18.9803
1.35	3.36	21.3233	1.9195	11.1088	24.5347	18.4937
1.35	3.37	24.9759	1.95039	12.8056	28.2576	22.0897
1.35	3.38	26.1552	1.75555	14.8985	29.2022	23.4989
1.35	3.39	24.4379	1.67024	14.6313	27.365	21.792
1.35	3.4	26.0328	1.86937	13.926	29.1967	23.0905
1.35	3.41	29.312	1.80381	16.2501	32.4562	26.4826
1.35	3.42	29.3659	1.65971	17.6934	32.0758	26.6619
1.35	3.43	28.8146	1.77293	16.2525	31.8082	25.5966
1.35	3.44	31.6746	1.81003	17.4995	34.9582	28.4214
1.35	3.45	33.8355	1.70647	19.8278	36.7432	31.1732
1.35	3.46	33.1659	1.76127	18.8307	36.0972	30.249
1.35	3.47	34.17	1.85043	18.466	37.402	30.5327
1.35	3.48	37.2632	1.80461	20.6489	40.5297	33.8416
1.35	3.49	38.1886	1.76768	21.6037	41.076	35.087
1.35	3.5	37.9518	1.86694	20.3284	41.0057	34.62
1.35	3.51	40.0069	1.94326	20.5875	43.3702	36.1246
1.35	3.52	42.6625	1.86608	22.8621	45.9044	39.2468
1.35	3.53	42.8042	1.78648	23.9601	45.9067	39.6596
1.35	3.54	43.4286	1.98171	21.9147	46.9047	39.7595
1.35	3.55	45.6837	2.2982	19.8781	49.2796	41.7952
1.35	4.39	41.6318	2.12346	19.6056	47.7089	38.4753
1.35	4.4	42.3144	1.829	23.1353	45.6732	37.4326
1.35	4.41	41.6015	1.9409	21.4341	44.4436	35.653
1.35	4.42	38.4126	1.54894	24.7992	40.8235	35.9066
1.35	4.43	37.8299	1.514	24.9867	41.591	35.2313
1.35	4.44	39.0084	1.4529	26.8486	41.9026	36.3762
1.35	4.45	36.8116	1.77274	20.7654	39.5481	32.7898
1.35	4.46	33.9399	1.47161	23.063	36.6119	31.6808
1.35	4.47	35.0779	1.34579	26.0649	37.7833	33.014
1.35	4.48	35.5522	1.65601	21.4686	38.5585	33.1068
1.35	4.49	32.1959	1.80808	17.8067	35.2416	29.4789
1.35	4.5	30.6997	1.51245	20.298	33.4233	28.4599
1.35	4.51	33.2215	1.68715	19.691	36.1116	30.65
1.35	4.52	32.688	2.05864	15.8784	35.9404	29.1807
1.35	4.53	28.9582	2.06992	13.99	32.3131	25.5055
1.35	4.54	29.5739	2.00308	14.7642	33.0581	26.2026
1.35	4.55	31.983	2.14103	14.9381	35.6693	28.4375
1.35	4.56	29.6622	2.45474	12.0837	34.0506	25.7939
1.35	4.57	27.0679	2.42012	11.1845	31.077	23.3125
1.35	4.58	29.1705	2.32106	12.5678	34.231	25.4626
1.35	4.59	30.3195	2.72283	11.1353	34.8762	25.5655
1.35	4.6	27.4905	3.33836	8.23472	33.0171	22.1622
1.35	4.61	27.4451	2.55176	10.7553	32.8632	23.4963
1.35	4.62	30.2913	2.52697	11.9872	35.1804	26.3253
1.35	4.63	30.2456	3.47531	8.70302	35.3239	24.0323
1.35	5.36	28.0689	2.85535	9.83031	32.8604	21.4934
1.35	5.37	29.9162	3.38711	8.83239	35.3082	23.2101
1.35	5.38	28.6347	3.00233	9.53749	32.9936	22.8933
1.35	5.39	26.4296	2.52415	10.4707	30.1061	21.0078
1.35	5.4	27.7851	2.95832	9.3922	32.812	21.9462
1.35	5.41	29.4307	2.92268	10.0698	34.5307	24.5586
1.35	5.42	27.568	2.81572	9.79073	31.5821	21.9588
1.35	5.43	26.3397	2.20552	11.9426	29.8946	21.4631
1.35	5.44	28.5784	3.08879	9.25232	33.3656	22.9063
1.35	5.45	29.947	2.51621	11.9016	34.227	25.7746
1.35	5.46	27.706	2.49349	11.1113	31.6342	22.5398
1.35	5.47	26.5094	1.91004	13.879	29.7437	23.8003
1.35	5.48	28.9223	1.85425	15.5978	32.1569	25.9234
1.35	5.49	31.8664	1.88752	16.8827	35.4072	29.3238
1.35	5.5	30.6659	1.96365	15.6168	34.3525	27.855
1.35	5.51	29.4255	1.71948	17.113	33.0322	26.891
1.35	5.52	32.7676	1.71236	19.136	36.3726	29.7025
1.35	5.53	34.5581	1.78182	19.3948	38.317	31.9858
1.35	5.54	32.6438	1.73364	18.8296	36.4352	29.6235
1.35	5.55	33.3651	1.74729	19.0954	37.2672	30.4031
1.35	5.56	36.9673	1.71278	21.5832	40.9403	34.0753
1.35	5.57	37.3109	1.82663	20.4261	41.6741	33.874
1.35	5.58	35.749	1.84754	19.3495	39.8294	32.1665
1.35	5.59	37.9523	1.87909	20.1972	42.058	34.327
1.35	5.6	40.8982	1.76417	23.1827	44.9883	37.6791
1.35	5.61	39.9463	1.65191	24.1819	43.5918	36.7428
1.35	5.62	39.6043	1.98291	19.9728	43.4642	35.4867
1.35	5.63	42.9412	2.03369	21.1149	47.0286	38.484
1.35	5.64	44.4289	2.04819	21.6918	48.3302	39.6506
1.35	5.65	43.253	1.87385	23.0824	46.6554	40.1227
1.35	6.3	40.0709	2.00181	20.0174	45.9439	36.5373
1.35	6.31	39.0288	1.76984	22.0522	42.7424	35.2027
1.35	6.32	36.535	1.63772	22.3084	39.4905	32.9426
1.35	6.33	35.0877	1.41662	24.7686	37.0309	32.9198
1.35	6.34	34.9527	1.41687	24.6689	37.3736	32.1221
1.35	6.35	33.0447	1.50203	22	35.4449	29.054
1.35	6.36	30.4776	1.28038	23.8035	32.3373	27.8872
1.35	6.37	30.3017	1.45312	20.8529	32.6736	28.1445
1.35	6.38	30.122	1.56164	19.2887	32.8675	26.366
1.35	6.39	27.2526	1.52192	17.9068	29.7228	23.39
1.35	6.4	25.4558	1.37112	18.5657	27.7798	23.1771
1.35	6.41	26.2687	1.66178	15.8076	29.3331	23.8428
1.35	6.42	25.2661	1.92738	13.1091	28.6934	20.923
1.35	6.43	21.9613	1.69625	12.947	24.9837	18.6142
1.35	6.44	21.622	1.69068	12.789	24.833	18.7512
1.35	6.45	22.8514	1.98274	11.5252	26.5294	19.9731
1.35	6.46	20.7464	2.08241	9.96271	24.3585	16.5074
1.35	6.47	17.6861	1.83542	9.63596	21.1154	14.8349
1.35	6.48	18.979	1.961	9.67822	22.5571	16.0432
1.35	6.49	21.1066	2.09623	10.0688	25.3159	17.9456
1.35	6.5	18.7013	2.17534	8.59698	23.2885	15.5463
1.35	6.51	17.4343	2.11489	8.24358	21.6637	14.1806
1.35	6.52	20.8756	2.27242	9.18653	25.1911	17.0719
1.35	6.53	21.9964	2.39844	9.17113	26.8429	18.6231
1.35	6.54	19.5533	2.56381	7.62666	24.9104	15.903
1.35	6.55	20.3024	3.16299	6.41873	26.2105	15.1998
1.35	6.56	23.7154	3.28892	7.21068	29.6931	17.0624
1.35	6.57	23.6591	2.91842	8.10683	29.2489	18.255
1.35	6.58	22.0633	3.41887	6.45341	28.3146	14.5757
1.35	7.32	14.3073	2.65885	5.381	19.2919	9.30201
1.35	7.33	11.8417	2.19842	5.38644	17.0523	9.34372
1.35	7.34	13.236	1.85564	7.13283	16.7795	10.3193
1.35	7.35	12.9284	2.61845	4.9374	18.0909	7.06098
1.35	7.36	9.42338	2.46998	3.81516	14.7903	5.38534
1.35	7.37	9.81143	1.9805	4.95401	13.7502	6.8854
1.35	7.38	12.6812	2.22765	5.69263	17.0725	9.06819
1.35	7.39	11.4677	2.56204	4.47599	16.3683	6.43331
1.35	7.4	9.2181	2.10346	4.38235	13.3323	6.42687
1.35	7.41	12.1322	2.00026	6.06531	15.9226	8.83154
1.35	7.42	14.196	2.05384	6.91193	18.0596	11.5382
1.35	7.43	12.5439	1.7466	7.18193	15.6438	10.0881
1.35	7.44	12.9591	1.36172	9.51673	15.2239	11.2875
1.35	7.45	16.528	1.42168	11.6257	19.0178	14.9304
1.35	7.46	16.9842	1.35762	12.5103	19.2077	14.6206
1.35	7.47	16.4621	1.12314	14.6573	18.302	13.8506
1.35	7.48	18.6166	1.30985	14.2128	20.7916	15.9812
1.35	7.49	21.6989	1.2783	16.9748	23.4673	18.9297
1.35	7.5	22.4305	1.07095	20.9445	23.7198	19.0525
1.35	7.51	22.2516	1.18012	18.8554	23.7469	18.8228
1.35	7.52	24.5977	1.28106	19.201	26.1853	21.4029
1.35	7.53	26.9849	1.18598	22.7532	28.28	23.6617
1.35	7.54	27.2166	1.24524	21.8565	29.1858	23.6663
1.35	7.55	28.0883	1.36497	20.578	30.6183	25.4326
1.36	1.37	3.82472	0.0395278	96.7603	3.91574	3.78044
1.36	1.38	5.48655	0.128004	42.8622	5.71305	5.12005
1.36	1.39	5.23963	0.372468	14.0674	6.32827	4.79884
1.36	1.4	6.1262	0.315123	19.4407	7.1281	5.52124
1.36	1.41	8.69507	0.249066	34.9107	9.29623	8.21039
1.36	1.42	9.95387	0.318586	31.2439	10.8755	9.58622
1.36	1.43	10.4621	0.472703	22.1324	11.9813	9.81336
1.36	1.44	12.3328	0.449069	27.4631	13.937	11.6072
1.36	1.45	14.3355	0.3249	44.1229	15.4124	13.9269
1.36	1.46	15.1556	0.497441	30.4672	16.4834	14.454
1.36	1.47	16.3295	0.565644	28.8688	18.1357	15.5656
1.36	1.48	18.3673	0.539711	34.0318	19.8479	17.6972
1.36	1.49	19.7828	0.46198	42.8219	20.9681	19.1243
1.36	1.5	20.8851	0.566508	36.8665	22.2621	20.0622
1.36	1.51	22.1874	0.551409	40.2376	23.6787	21.3243
1.36	1.52	24.1882	0.542203	44.6109	25.6954	23.3867
1.36	1.53	25.5954	0.593785	43.1054	27.2137	24.8855
1.36	1.54	26.6845	0.683431	39.045	28.3301	25.5503
1.36	1.55	28.2824	0.553788	51.0707	29.7331	27.4198
1.36	1.56	30.033	0.540886	55.5255	31.3715	29.2004
1.36	1.57	31.5017	0.758408	41.5367	33.5072	30.4836
1.36	1.58	32.5988	0.875325	37.2419	34.9398	30.3568
1.36	1.59	34.2059	0.667426	51.2505	35.5475	32.828
1.36	2.38	37.4461	1.15466	32.4303	40.1948	35.7154
1.36	2.39	35.0952	1.34799	26.0351	38.0272	32.7823
1.36	2.4	33.1979	1.04169	31.8694	35.2289	31.5128
1.36	2.41	33.183	0.89993	36.8729	35.0821	31.9401
1.36	2.42	31.4117	1.0802	29.0796	33.4854	29.7591
1.36	2.43	28.8626	1.04698	27.5675	30.8362	27.0978
1.36	2.44	28.3691	0.864186	32.8276	30.3442	27.1588
1.36	2.45	27.7757	1.00408	27.6629	29.7944	26.427
1.36	2.46	25.2389	1.10433	22.8545	27.2116	23.6612
1.36	2.47	23.4121	0.907276	25.8048	25.3129	22.0672
1.36	2.48	23.5574	0.87244	27.0017	25.6126	22.5566
1.36	2.49	22.0779	1.06541	20.7224	24.1909	20.7408
1.36	2.5	19.208	0.994866	19.3071	21.3403	17.8349
1.36	2.51	18.7507	0.870249	21.5464	20.7658	17.7223
1.36	2.52	18.7383	1.07411	17.4454	20.8494	17.2748
1.36	2.53	16.1867	1.08506	14.9177	18.2418	14.4059
1.36	2.54	13.7871	0.996312	13.8382	15.9032	12.5703
1.36	2.55	14.624	1.09763	13.3232	16.8233	13.1888
1.36	2.56	14.294	1.86515	7.66375	17.7256	12.0068
1.36	2.57	11.5915	2.73148	4.24368	15.7565	8.23098
1.36	2.58	9.92168	1.60285	6.19004	12.7227	7.5547
1.36	2.59	10.6056	1.59492	6.64961	15.4952	8.3264
1.36	2.6	10.2426	1.98941	5.14854	14.3776	7.23004
1.36	2.61	8.09753	2.74939	2.94521	11.5609	4.12826
1.36	2.62	8.19233	2.12216	3.86037	14.1393	5.1567
1.36	2.63	9.87695	2.50667	3.94027	15.8646	4.10368
1.36	2.64	10.067	2.77009	3.63419	14.5622	5.81817
1.36	2.65	9.56673	3.40757	2.80749	17.567	5.0412
1.36	3.22	21.9563	3.03371	7.23743	27.1406	13.1018
1.36	3.23	23.0252	2.39988	9.5943	27.487	19.2132
1.36	3.24	19.6041	2.45862	7.97364	24.6944	15.4571
1.36	3.25	18.7682	2.25553	8.32094	23.6711	14.1646
1.36	3.26	21.5745	2.25619	9.56235	26.4965	17.3405
1.36	3.27	20.8336	2.3137	9.00444	24.9877	16.8288
1.36	3.28	17.4116	2.15544	8.07799	21.4078	13.942
1.36	3.29	18.8013	2.1998	8.5468	23.2513	15.2179
1.36	3.3	21.7081	2.14106	10.1389	25.7539	18.5715
1.36	3.31	19.9862	1.9799	10.0945	23.0146	17.1714
1.36	3.32	18.0549	1.84497	9.786	21.5344	15.1367
1.36	3.33	21.3275	1.87561	11.371	25.018	18.3714
1.36	3.34	23.3393	1.75025	13.3348	26.1929	20.6614
1.36	3.35	21.3186	1.63769	13.0175	24.2278	18.9693
1.36	3.36	21.5252	1.55154	13.8734	24.1314	19.2466
1.36	3.37	25.171	1.59134	15.8175	27.8687	22.8491
1.36	3.38	25.9912	1.44265	18.0162	28.3766	23.8082
1.36	3.39	24.553	1.30246	18.8512	26.883	22.33
1.36	3.4	26.6001	1.45535	18.2774	29.3247	24.1843
1.36	3.41	29.6241	1.40998	21.0102	32.2236	27.397
1.36	3.42	29.4631	1.26837	23.229	31.7851	27.1457
1.36	3.43	29.3251	1.42522	20.5758	31.8408	26.438
1.36	3.44	32.321	1.44036	22.4395	34.9815	29.5207
1.36	3.45	34.144	1.33689	25.5399	36.5709	31.929
1.36	3.46	33.5307	1.40288	23.9013	35.9062	30.8541
1.36	3.47	34.9126	1.53505	22.7436	37.65	31.5677
1.36	3.48	37.8925	1.46333	25.8947	40.6663	34.8843
1.36	3.49	38.5633	1.39581	27.6279	40.9594	35.7713
1.36	3.5	38.5542	1.52509	25.2801	41.1763	35.408
1.36	3.51	40.8239	1.60996	25.3571	43.6035	37.2556
1.36	3.52	43.245	1.48904	29.0422	45.8836	40.2057
1.36	3.53	43.2889	1.42039	30.4767	45.6003	40.3981
1.36	3.54	44.1981	1.56793	28.1889	46.6633	40.7643
1.36	3.55	46.5356	1.81984	25.5713	49.4409	43.0035
1.36	4.39	41.0007	1.97662	20.7428	46.9374	38.4006
1.36	4.4	41.5966	1.60398	25.9334	45.004	37.9188
1.36	4.41	41.124	1.622	25.3539	44.049	35.8576
1.36	4.42	37.9343	1.19808	31.6627	40.4633	36.1572
1.36	4.43	37.0626	1.38611	26.7386	40.0805	35.0279
1.36	4.44	38.3745	1.20626	31.8128	41.2247	36.7682
1.36	4.45	36.4527	1.41292	25.7995	39.1474	33.1133
1.36	4.46	33.3809	1.16998	28.5312	35.7655	31.521
1.36	4.47	34.3227	1.2198	28.1379	36.4752	32.5208
1.36	4.48	35.111	1.3393	26.216	37.8652	33.2058
1.36	4.49	31.9077	1.44694	22.0518	34.7679	29.7806
1.36	4.5	30.0589	1.31484	22.8613	32.5893	28.2487
1.36	4.51	32.5647	1.53199	21.2565	35.7745	30.3812
1.36	4.52	32.429	1.73242	18.7189	35.4457	29.5441
1.36	4.53	28.6821	1.77779	16.1336	31.7949	25.7674
1.36	4.54	28.9212	1.82848	15.817	33.0131	26.0515
1.36	4.55	31.5546	1.84094	17.1405	34.6872	28.5717
1.36	4.56	29.5524	2.04486	14.452	33.267	26.3297
1.36	4.57	26.6877	2.09224	12.7556	29.818	23.5389
1.36	4.58	28.5026	2.10975	13.5099	32.94	24.7253
1.36	4.59	29.9258	2.14768	13.934	33.0047	26.0261
1.36	4.6	27.1753	2.81163	9.66532	32.5176	22.3537
1.36	4.61	26.6963	2.20418	12.1117	31.2558	23.4806
1.36	4.62	29.5407	2.1532	13.7194	33.7466	26.2225
1.36	4.63	29.7915	2.83608	10.5045	34.2573	24.5145
1.36	5.36	29.2605	3.18981	9.17312	34.0419	22.0915
1.36	5.37	31.0577	3.67704	8.44639	36.0336	22.9844
1.36	5.38	29.5448	2.87462	10.2778	33.7112	23.9645
1.36	5.39	27.4897	2.32299	11.8337	30.9946	22.5117
1.36	5.4	29.0665	3.50691	8.28837	33.7668	21.0914
1.36	5.41	30.5324	3.08089	9.91023	35.1009	24.0411
1.36	5.42	28.4746	2.3043	12.3572	32.1027	24.0526
1.36	5.43	27.5152	2.1111	13.0336	30.8354	22.7382
1.36	5.44	29.8926	3.44836	8.66863	34.3198	22.5319
1.36	5.45	30.9925	2.38272	13.0072	34.712	26.1864
1.36	5.46	28.5903	1.77096	16.144	31.4618	24.5229
1.36	5.47	27.7199	1.64936	16.8065	30.3924	24.5175
1.36	5.48	30.4431	1.9912	15.2888	33.1544	25.7032
1.36	5.49	33.1421	1.7972	18.441	36.1304	29.2679
1.36	5.5	31.7292	1.74272	18.2068	34.7917	28.5396
1.36	5.51	30.8391	1.73355	17.7895	33.7989	26.6975
1.36	5.52	34.3221	1.81492	18.911	37.3013	29.8013
1.36	5.53	35.8057	1.68188	21.2892	38.9269	32.2394
1.36	5.54	33.8697	1.61685	20.948	36.9888	30.5127
1.36	5.55	34.9494	1.81371	19.2696	38.269	30.6837
1.36	5.56	38.4862	1.73851	22.1375	41.7887	34.3601
1.36	5.57	38.5505	1.69579	22.7331	42.23	35.3577
1.36	5.58	37.1246	1.817	20.4318	40.4972	33.1083
1.36	5.59	39.5903	1.93814	20.427	42.9906	34.8625
1.36	5.6	42.3347	1.74658	24.2386	45.7051	38.2885
1.36	5.61	41.212	1.57911	26.0982	44.1474	37.9568
1.36	5.62	41.1186	2.0401	20.1552	44.3004	35.9918
1.36	5.63	44.5297	2.09989	21.2057	47.9174	39.0614
1.36	5.64	45.7515	2.1151	21.6309	48.9519	39.8689
1.36	5.65	44.5258	1.85882	23.9538	47.2709	40.321
1.36	6.3	40.7238	2.08434	19.538	47.248	37.5809
1.36	6.31	39.9078	1.81514	21.986	44.1844	36.3618
1.36	6.32	37.3224	1.64189	22.7314	40.4496	33.8066
1.36	6.33	35.7147	1.39571	25.5889	38.0878	33.6114
1.36	6.34	35.8682	1.32778	27.0136	38.2183	33.4986
1.36	6.35	34.158	1.36523	25.0201	36.0702	30.3013
1.36	6.36	31.3504	1.20932	25.924	33.4573	28.9257
1.36	6.37	31.1726	1.34246	23.2204	33.681	28.9542
1.36	6.38	31.3945	1.36496	23.0003	33.728	28.0716
1.36	6.39	28.5739	1.38437	20.6404	30.7147	24.8103
1.36	6.4	26.5011	1.2126	21.8548	28.669	24.1477
1.36	6.41	27.5533	1.45405	18.9494	30.2128	24.8141
1.36	6.42	26.9543	1.67759	16.0673	30.0313	22.9912
1.36	6.43	23.5423	1.52531	15.4344	26.2962	19.9589
1.36	6.44	23.0152	1.47473	15.6064	25.7461	19.4505
1.36	6.45	24.6465	1.66529	14.8002	27.9568	21.3031
1.36	6.46	22.8747	1.81147	12.6277	26.1842	19.1198
1.36	6.47	19.5823	1.61407	12.1322	22.7268	16.3344
1.36	6.48	20.7369	1.56091	13.2851	23.9913	18.6762
1.36	6.49	23.2767	1.73008	13.4542	27.0727	20.2877
1.36	6.5	21.2288	1.90229	11.1596	25.4443	17.0859
1.36	6.51	19.6049	1.77792	11.0268	23.5064	16.7579
1.36	6.52	22.881	1.95852	11.6828	26.806	19.4705
1.36	6.53	24.432	2.20455	11.0826	28.8729	20.0125
1.36	6.54	22.0869	2.4076	9.17383	26.6401	17.4653
1.36	6.55	22.4267	2.98505	7.51299	27.3951	16.7906
1.36	6.56	25.9372	3.19696	8.11307	30.8436	19.1975
1.36	6.57	26.2219	2.82164	9.29313	30.7541	19.982
1.36	6.58	24.4424	3.27683	7.45917	29.6031	16.3212
1.36	7.32	16.8622	2.4013	7.02212	22.2607	12.4694
1.36	7.33	14.7407	1.99853	7.37576	18.6672	11.4112
1.36	7.34	16.1543	1.97998	8.15883	19.6168	12.2059
1.36	7.35	15.36	2.83189	5.42394	20.1916	9.38006
1.36	7.36	11.8802	2.33509	5.08768	16.4822	7.21141
1.36	7.37	12.6839	1.65428	7.6673	16.3181	10.5759
1.36	7.38	15.0822	2.16492	6.96663	19.3225	10.7575
1.36	7.39	13.1914	2.56584	5.14117	17.9399	7.47889
1.36	7.4	11.0546	1.67288	6.60812	14.9442	8.75445
1.36	7.41	14.1045	1.63223	8.64129	17.6566	11.3496
1.36	7.42	15.5434	1.79773	8.64608	19.1881	11.9949
1.36	7.43	13.1967	1.51851	8.6906	16.2502	10.2177
1.36	7.44	13.8981	1.12827	12.3181	16.1592	12.2478
1.36	7.45	17.3979	1.17235	14.8402	19.6964	15.8297
1.36	7.46	17.0624	1.06459	16.0273	18.982	15.5461
1.36	7.47	16.5042	1.02939	16.0331	18.2395	14.2567
1.36	7.48	19.2195	1.15612	16.6241	21.1832	16.8571
1.36	7.49	21.9904	1.10191	19.9566	23.4258	19.65
1.36	7.5	22.2555	1.06703	20.8574	23.959	19.0135
1.36	7.51	22.4753	1.26243	17.8033	24.0341	18.7893
1.36	7.52	25.132	1.22992	20.4339	26.5356	21.8704
1.36	7.53	27.0949	1.15618	23.4348	28.9972	23.805
1.36	7.54	27.1923	1.39027	19.559	29.9783	23.2679
1.36	7.55	28.4695	1.48183	19.2124	30.8238	25.3202
1.37	1.38	3.82531	0.0326723	117.081	3.89676	3.78697
1.37	1.39	5.4986	0.114982	47.8213	5.70855	5.23485
1.37	1.4	5.02806	0.228884	21.9678	5.34271	4.5018
1.37	1.41	6.22359	0.229258	27.1467	6.62013	5.84439
1.37	1.42	8.64511	0.181816	47.5487	9.00714	8.28832
1.37	1.43	9.77742	0.177208	55.1747	10.1083	9.41796
1.37	1.44	10.6203	0.271023	39.1861	10.9172	9.91609
1.37	1.45	12.3426	0.229537	53.7715	12.8682	11.8923
1.37	1.46	14.0238	0.274996	50.9965	14.527	13.3789
1.37	1.47	15.3299	0.201071	76.2411	15.704	14.8576
1.37	1.48	16.6736	0.447381	37.2693	17.5821	15.8917
1.37	1.49	18.114	0.399785	45.3094	18.8574	17.2778
1.37	1.5	19.8177	0.305799	64.8062	20.4612	19.0628
1.37	1.51	21.022	0.330603	63.5868	21.5333	20.1461
1.37	1.52	22.5566	0.444642	50.7299	23.3911	21.6401
1.37	1.53	24.244	0.34343	70.5937	24.9294	23.6719
1.37	1.54	25.6873	0.303313	84.6891	26.2114	24.869
1.37	1.55	26.9544	0.433849	62.1284	27.9828	26.0579
1.37	1.56	28.4769	0.477078	59.6904	29.2536	27.4196
1.37	1.57	30.2906	0.439556	68.9117	31.2046	29.3586
1.37	1.58	31.5116	0.494292	63.751	32.2854	30.0069
1.37	1.59	32.7854	0.57608	56.9112	34.0126	31.6112
1.37	2.38	36.8948	0.863693	42.7175	38.5613	35.1838
1.37	2.39	34.4838	1.27872	26.9675	36.6437	32.0868
1.37	2.4	32.4132	1.04475	31.0248	34.5115	30.7528
1.37	2.41	32.7358	0.701932	46.6367	34.1932	31.8355
1.37	2.42	31.188	0.86842	35.9135	32.6869	29.7209
1.37	2.43	28.3283	0.945103	29.9737	30.0347	26.6235
1.37	2.44	27.8908	0.63245	44.0996	29.0988	26.9122
1.37	2.45	27.7869	0.615188	45.1681	29.0743	26.8411
1.37	2.46	25.1941	0.853592	29.5153	26.8406	23.8239
1.37	2.47	23.0243	0.675267	34.0966	24.2958	21.911
1.37	2.48	23.5767	0.49561	47.5711	24.7059	22.5477
1.37	2.49	22.553	0.679064	33.2119	24.0257	21.5875
1.37	2.5	19.341	0.700556	27.6081	20.6719	18.3966
1.37	2.51	18.7241	0.494547	37.8611	19.8222	17.711
1.37	2.52	19.4165	0.761983	25.4815	20.8453	18.0167
1.37	2.53	17.119	0.780057	21.9458	18.778	15.4886
1.37	2.54	14.165	0.692684	20.4495	15.5125	13.0137
1.37	2.55	15.2807	0.828192	18.4506	16.978	13.6527
1.37	2.56	15.8126	1.38166	11.4446	18.1925	14.0378
1.37	2.57	13.2799	2.46526	5.38681	16.8101	10.3432
1.37	2.58	11.3673	1.32502	8.57895	13.3553	8.86973
1.37	2.59	12.5737	1.62614	7.73228	16.5777	8.91381
1.37	2.6	12.8896	1.61536	7.9794	15.9093	10.5679
1.37	2.61	10.8393	2.41825	4.48228	14.3652	7.42574
1.37	2.62	10.8575	1.88044	5.77392	15.4832	8.03437
1.37	2.63	12.8904	2.31261	5.57398	18.1149	6.49616
1.37	2.64	13.3582	2.54438	5.25008	17.3918	9.29111
1.37	2.65	12.7574	3.18451	4.00606	20.0607	8.64952
1.37	3.22	25.0768	2.76446	9.07113	29.8596	16.8895
1.37	3.23	25.8263	2.19049	11.7902	29.8551	21.5847
1.37	3.24	22.2869	2.21257	10.0729	26.3087	18.0809
1.37	3.25	21.7571	1.96138	11.0928	26.2058	17.6642
1.37	3.26	24.4001	1.94408	12.551	28.7659	20.8641
1.37	3.27	23.2649	2.01524	11.5445	26.8836	19.7186
1.37	3.28	19.8709	1.78788	11.1143	23.3662	16.8487
1.37	3.29	21.4186	1.83522	11.6709	25.2785	18.3085
1.37	3.3	24.0143	1.76042	13.6413	27.3921	21.5173
1.37	3.31	21.865	1.62961	13.4173	24.3232	19.7053
1.37	3.32	19.9832	1.53194	13.0444	23.0305	17.5089
1.37	3.33	23.3083	1.5583	14.9575	26.3781	20.7498
1.37	3.34	24.9827	1.39902	17.8574	27.5832	22.8595
1.37	3.35	22.5229	1.32292	17.0251	25.3611	20.6581
1.37	3.36	22.7921	1.32486	17.2035	25.1764	20.7995
1.37	3.37	26.5083	1.31943	20.0907	28.9809	24.5111
1.37	3.38	26.9492	1.16188	23.1945	29.2195	25.2377
1.37	3.39	25.1558	1.10999	22.6631	27.3197	23.2774
1.37	3.4	27.3446	1.32261	20.6748	29.8116	24.9757
1.37	3.41	30.4104	1.20092	25.3226	32.7659	28.3367
1.37	3.42	29.8319	1.10301	27.0459	31.9267	27.8387
1.37	3.43	29.5083	1.34817	21.8876	31.7746	26.7486
1.37	3.44	32.7352	1.34806	24.2832	35.1391	29.9874
1.37	3.45	34.4152	1.21582	28.3062	36.6004	32.3785
1.37	3.46	33.4183	1.36689	24.4484	35.9627	30.8989
1.37	3.47	34.8612	1.51713	22.9784	37.3244	31.454
1.37	3.48	38.0054	1.39909	27.1643	40.4999	34.9613
1.37	3.49	38.4115	1.38567	27.7205	41.1611	35.6897
1.37	3.5	38.1539	1.59033	23.9911	40.9257	34.9392
1.37	3.51	40.6156	1.65697	24.512	43.1487	36.8709
1.37	3.52	43.0571	1.50912	28.5312	45.4442	39.9417
1.37	3.53	42.7899	1.53939	27.7966	46.0602	39.847
1.37	3.54	43.6229	1.79015	24.3683	47.0088	39.9921
1.37	3.55	46.1645	2.03282	22.7096	49.3399	42.4272
1.37	4.39	40.766	2.01983	20.1828	47.1864	38.1547
1.37	4.4	41.62	1.36656	30.456	44.9785	38.2955
1.37	4.41	41.278	1.36958	30.1392	42.7042	36.0557
1.37	4.42	38.0032	0.908597	41.8262	39.4259	36.4138
1.37	4.43	37.2807	1.12946	33.0075	40.2632	35.564
1.37	4.44	38.884	0.718396	54.1262	40.1407	37.6133
1.37	4.45	36.9862	1.10568	33.4513	38.6027	33.8725
1.37	4.46	33.9017	0.784376	43.2213	35.3689	32.6518
1.37	4.47	35.1157	0.85872	40.8931	36.8521	33.7447
1.37	4.48	36.1084	0.929032	38.8667	37.6699	34.838
1.37	4.49	32.8795	1.15923	28.3632	34.8026	31.2238
1.37	4.5	31.1702	0.873933	35.6665	33.0142	29.768
1.37	4.51	33.9437	1.0867	31.2356	36.4053	32.3292
1.37	4.52	33.9459	1.36538	24.8618	36.1597	31.6292
1.37	4.53	30.2538	1.44222	20.9773	32.7564	27.8442
1.37	4.54	30.6892	1.49002	20.5965	34.1006	28.4384
1.37	4.55	33.5305	1.49338	22.4528	35.9916	31.148
1.37	4.56	31.6537	1.77299	17.8533	35.1271	28.9076
1.37	4.57	28.8832	1.70976	16.8931	31.8569	26.3531
1.37	4.58	30.844	1.71153	18.0213	33.9927	27.5993
1.37	4.59	32.4925	1.80688	17.9826	35.2253	29.245
1.37	4.6	29.8912	2.55561	11.6963	34.9252	25.6496
1.37	4.61	29.4299	1.79291	16.4146	32.7899	26.8071
1.37	4.62	32.3735	1.74909	18.5087	35.4955	29.6669
1.37	4.63	32.8048	2.54085	12.911	36.9791	28.013
1.37	5.36	32.1201	2.88139	11.1474	36.6015	25.7177
1.37	5.37	33.8135	3.29385	10.2656	38.5048	26.5206
1.37	5.38	32.226	2.644	12.1883	36.2072	26.834
1.37	5.39	30.0334	2.13486	14.0681	33.2982	25.3035
1.37	5.4	31.4306	3.09994	10.1391	35.8275	24.511
1.37	5.41	32.8205	2.69593	12.1741	37.1131	27.4648
1.37	5.42	30.6425	2.2314	13.7324	34.1303	25.9407
1.37	5.43	29.4556	1.84701	15.9477	32.559	25.0416
1.37	5.44	31.7082	3.01493	10.517	35.8601	25.5923
1.37	5.45	32.7477	2.08587	15.6998	36.2923	29.1293
1.37	5.46	30.1823	1.88581	16.0049	33.6208	25.7682
1.37	5.47	29.0645	1.45906	19.92	31.5575	26.975
1.37	5.48	31.7698	1.63089	19.48	34.2468	28.3381
1.37	5.49	34.4076	1.51212	22.7545	37.1874	31.838
1.37	5.5	32.687	1.53541	21.2888	35.6067	30.4121
1.37	5.51	31.6074	1.44177	21.9226	34.3932	28.7923
1.37	5.52	35.1473	1.47489	23.8304	37.9405	32.0224
1.37	5.53	36.4937	1.43822	25.3742	39.4685	34.2564
1.37	5.54	34.2324	1.4307	23.927	37.2181	31.4983
1.37	5.55	35.2483	1.57719	22.3487	38.3245	32.3597
1.37	5.56	38.8494	1.50366	25.8365	41.9976	36.0465
1.37	5.57	38.6882	1.57746	24.5256	42.2582	35.3278
1.37	5.58	36.9836	1.69175	21.8611	40.251	33.4868
1.37	5.59	39.5021	1.7927	22.035	42.782	36.1664
1.37	5.6	42.2381	1.59775	26.4359	45.4712	39.0082
1.37	5.61	40.8319	1.52539	26.7682	43.6619	37.5718
1.37	5.62	40.5819	1.96209	20.683	43.6726	36.8091
1.37	5.63	44.0687	2.04569	21.5422	47.3685	39.6327
1.37	5.64	45.1962	2.05081	22.0383	48.3378	40.36
1.37	5.65	43.6901	1.90692	22.9114	47.1667	40.4443
1.37	6.3	39.5215	2.00799	19.6821	45.8069	36.004
1.37	6.31	38.6638	1.85069	20.8916	42.8896	34.8609
1.37	6.32	35.9525	1.77627	20.2405	39.2243	32.359
1.37	6.33	34.5497	1.32971	25.9829	36.5469	32.2265
1.37	6.34	34.9488	1.27943	27.316	36.987	32.3455
1.37	6.35	33.0672	1.56386	21.1446	36.1724	28.945
1.37	6.36	30.2395	1.23228	24.5394	32.5982	27.9445
1.37	6.37	30.4593	1.24916	24.3838	32.1979	28.2204
1.37	6.38	30.7799	1.46408	21.0233	33.297	27.0727
1.37	6.39	27.7603	1.58005	17.5692	30.5256	23.8745
1.37	6.4	25.9175	1.22003	21.2434	27.9051	24.1755
1.37	6.41	27.3796	1.43709	19.0522	29.7331	24.8361
1.37	6.42	26.6923	1.83334	14.5593	29.638	22.4269
1.37	6.43	23.1974	1.66115	13.9647	25.9987	20.4597
1.37	6.44	23.1514	1.49384	15.4979	25.5999	20.3347
1.37	6.45	25.0382	1.7629	14.2028	28.0481	22.4827
1.37	6.46	23.084	2.03994	11.3161	26.3846	19.0407
1.37	6.47	19.9981	1.75455	11.3979	22.876	17.334
1.37	6.48	21.7175	1.66615	13.0345	24.6676	18.6021
1.37	6.49	24.3322	1.83231	13.2795	27.8421	20.7628
1.37	6.5	22.4355	1.95076	11.5009	26.3881	18.7204
1.37	6.51	21.2781	1.73674	12.2517	24.8736	17.9988
1.37	6.52	24.6547	1.82626	13.5001	28.2465	21.3834
1.37	6.53	26.1638	2.02284	12.9342	30.2796	22.5876
1.37	6.54	24.0929	2.22552	10.8258	28.5004	20.6413
1.37	6.55	24.7418	2.72741	9.07152	29.476	20.0725
1.37	6.56	28.1734	2.8775	9.79094	33.0162	22.1984
1.37	6.57	28.4621	2.58418	11.014	33.0682	23.2518
1.37	6.58	26.9894	3.09317	8.72548	32.254	19.6242
1.37	7.32	19.5152	2.51741	7.75211	24.4157	14.5847
1.37	7.33	17.009	2.19531	7.74786	22.0353	14.4991
1.37	7.34	18.1618	1.87864	9.66752	21.489	15.3157
1.37	7.35	17.6759	2.59345	6.81561	22.2793	12.0852
1.37	7.36	14.1793	2.27244	6.23967	18.6427	10.1501
1.37	7.37	14.161	1.78568	7.93032	17.7987	11.136
1.37	7.38	16.5664	2.0733	7.99036	20.6188	12.7111
1.37	7.39	14.9688	2.45859	6.08836	19.4922	9.12135
1.37	7.4	12.2121	1.78031	6.85953	16.0555	9.60838
1.37	7.41	14.6649	1.88752	7.76942	18.1471	10.657
1.37	7.42	16.4149	1.74965	9.38181	19.8652	13.1123
1.37	7.43	13.8548	1.50905	9.18115	16.8824	10.4674
1.37	7.44	13.6778	1.34384	10.1781	16.0783	12.1331
1.37	7.45	17.289	1.2911	13.3909	19.4326	15.8912
1.37	7.46	16.8769	1.04145	16.2053	18.7257	15.4353
1.37	7.47	15.5477	1.14908	13.5306	18.0175	13.891
1.37	7.48	18.1603	1.45877	12.449	21.1859	15.8019
1.37	7.49	21.1032	1.21343	17.3913	23.2747	19.2387
1.37	7.5	20.9192	1.00099	20.8985	22.5861	18.5749
1.37	7.51	20.7648	1.44538	14.3663	22.6329	17.577
1.37	7.52	23.7044	1.4953	15.8526	26.0131	20.6603
1.37	7.53	25.6634	1.26514	20.285	27.7038	22.9741
1.37	7.54	25.3171	1.48103	17.0943	27.7441	22.1058
1.37	7.55	26.5158	1.58397	16.7402	28.7625	23.3012
1.38	1.39	3.82307	0.0359675	106.293	3.90938	3.75529
1.38	1.4	5.43217	0.112131	48.4448	5.67322	5.14905
1.38	1.41	5.22301	0.12841	40.6745	5.54048	5.01273
1.38	1.42	6.25299	0.225727	27.7015	6.80998	5.80765
1.38	1.43	8.60494	0.21895	39.301	8.9372	8.20485
1.38	1.44	10.062	0.229884	43.7697	10.7759	9.70544
1.38	1.45	10.7369	0.236769	45.3475	11.4577	10.4179
1.38	1.46	12.0768	0.408834	29.5397	13.0795	11.4621
1.38	1.47	14.203	0.30387	46.7404	14.9956	13.6818
1.38	1.48	15.6363	0.378994	41.2572	16.6076	15.1135
1.38	1.49	16.3277	0.374294	43.6227	16.9832	15.4939
1.38	1.5	17.9949	0.49233	36.5505	19.0061	17.0398
1.38	1.51	19.7931	0.343612	57.603	20.6491	19.0127
1.38	1.52	21.1479	0.389572	54.2849	22.0031	20.4835
1.38	1.53	22.3678	0.479081	46.689	23.3942	21.6634
1.38	1.54	24.0937	0.490126	49.1581	25.1159	23.0012
1.38	1.55	25.6888	0.356431	72.0723	26.4552	25.0393
1.38	1.56	26.8728	0.413542	64.9821	27.6533	26.1433
1.38	1.57	28.4798	0.63795	44.6427	29.8691	27.4532
1.38	1.58	30.0493	0.679529	44.2207	31.6937	27.8213
1.38	1.59	31.4512	0.429416	73.2418	32.5106	30.4312
1.38	2.38	34.4045	1.27464	26.9916	36.6012	31.9442
1.38	2.39	31.8504	1.66175	19.1667	34.5248	28.7591
1.38	2.4	30.0126	1.33626	22.4602	32.6125	27.6822
1.38	2.41	30.5203	1.07759	28.3226	32.4217	28.8176
1.38	2.42	28.7274	1.2938	22.204	30.6999	26.4937
1.38	2.43	25.838	1.30141	19.8538	28.026	23.4695
1.38	2.44	25.8068	0.965733	26.7225	27.2958	24.089
1.38	2.45	25.6795	1.0162	25.2703	27.1399	24.0113
1.38	2.46	22.782	1.25045	18.2191	24.6461	20.7869
1.38	2.47	20.8888	1.01098	20.6619	22.4081	19.1019
1.38	2.48	21.8544	0.755244	28.9368	23.3029	20.5877
1.38	2.49	20.5924	0.987878	20.8451	22.3632	19.025
1.38	2.5	17.2055	1.011	17.0183	18.792	15.5603
1.38	2.51	17.2296	0.70153	24.56	18.5888	15.9657
1.38	2.52	18.1857	0.763068	23.8324	19.9034	17.0275
1.38	2.53	15.5063	0.909653	17.0464	17.6364	13.8765
1.38	2.54	12.8117	0.785539	16.3094	14.4414	11.5133
1.38	2.55	14.8052	0.750481	19.7276	16.2715	13.3448
1.38	2.56	15.3403	1.44209	10.6376	17.465	13.3038
1.38	2.57	12.5712	2.33666	5.37997	15.9402	9.63981
1.38	2.58	11.3206	1.04517	10.8314	13.6997	8.64176
1.38	2.59	13.1085	1.69387	7.73877	17.1823	10.1479
1.38	2.6	13.2225	1.55596	8.49792	16.7468	10.3171
1.38	2.61	11.3319	1.8341	6.17848	14.3297	8.45012
1.38	2.62	11.9866	2.36539	5.06749	17.3762	8.271
1.38	2.63	14.2116	2.44605	5.81001	19.4141	8.35601
1.38	2.64	14.367	2.6042	5.51687	19.6044	11.0561
1.38	2.65	14.0152	3.36723	4.16224	22.3823	9.60513
1.38	3.22	25.6708	2.65033	9.68588	29.6559	17.6372
1.38	3.23	26.2578	2.05235	12.794	30.3617	22.2282
1.38	3.24	22.7535	2.1179	10.7435	27.5323	18.5005
1.38	3.25	21.8933	1.90406	11.4982	25.2461	17.9586
1.38	3.26	24.1374	1.89874	12.7123	27.4695	20.5315
1.38	3.27	22.9718	2.00859	11.4368	26.6385	18.4967
1.38	3.28	19.4334	1.85858	10.4561	22.9288	15.3449
1.38	3.29	20.5126	1.91469	10.7132	23.4843	17.3064
1.38	3.3	22.9466	1.84879	12.4117	25.4199	19.8766
1.38	3.31	20.7167	1.7578	11.7856	24.0912	17.7691
1.38	3.32	18.4117	1.72553	10.6701	20.8521	15.2946
1.38	3.33	21.4787	1.75488	12.2394	23.9249	18.2919
1.38	3.34	23.2078	1.63375	14.2052	25.9746	20.4253
1.38	3.35	20.531	1.6311	12.5872	23.6335	17.8631
1.38	3.36	20.3729	1.59823	12.7471	22.9753	17.7698
1.38	3.37	24.1124	1.60488	15.0244	26.774	21.5652
1.38	3.38	24.6398	1.43494	17.1713	27.1819	22.2062
1.38	3.39	22.523	1.45009	15.5321	24.97	20.0133
1.38	3.4	24.4762	1.68732	14.5059	27.1353	21.3578
1.38	3.41	27.7128	1.56771	17.6773	30.2377	24.8101
1.38	3.42	27.1517	1.47006	18.4698	29.5665	24.5179
1.38	3.43	26.5171	1.68886	15.7012	29.0476	23.2118
1.38	3.44	29.7248	1.7034	17.4503	32.4098	26.3957
1.38	3.45	31.5777	1.56998	20.1135	34.2979	28.8965
1.38	3.46	30.4706	1.70625	17.8582	33.5363	27.4271
1.38	3.47	31.7036	1.82919	17.3321	34.4024	27.8167
1.38	3.48	34.9442	1.74775	19.9939	37.6225	31.3357
1.38	3.49	35.4615	1.73538	20.4344	38.6715	32.1845
1.38	3.5	35.0425	1.88886	18.5522	38.1853	31.3982
1.38	3.51	37.4095	1.96834	19.0056	40.8799	33.2133
1.38	3.52	39.9866	1.8483	21.6342	42.7857	36.3381
1.38	3.53	39.7529	1.83084	21.713	43.3423	36.3398
1.38	3.54	40.4261	2.0699	19.5304	44.7883	36.4158
1.38	3.55	42.94	2.3468	18.2973	47.3155	38.7691
1.38	4.39	38.5672	2.16793	17.7899	44.714	35.4769
1.38	4.4	39.5332	1.73374	22.8022	42.4594	34.9668
1.38	4.41	39.0038	1.83097	21.3022	41.3112	32.8459
1.38	4.42	35.7066	1.37333	26	37.7399	33.4441
1.38	4.43	35.2584	1.34359	26.242	38.4444	32.8616
1.38	4.44	36.8176	1.1458	32.1326	39.0394	34.4307
1.38	4.45	34.6943	1.55749	22.2757	36.8184	30.7041
1.38	4.46	31.7623	1.1603	27.3742	33.6092	29.7971
1.38	4.47	33.2295	0.967115	34.3594	35.1942	31.5602
1.38	4.48	34.0336	1.29276	26.3263	36.2532	31.8282
1.38	4.49	30.6688	1.52903	20.0577	32.9952	28.0631
1.38	4.5	29.2925	1.08018	27.1181	31.2465	27.1232
1.38	4.51	32.1995	1.18845	27.0938	34.2596	29.8054
1.38	4.52	31.9505	1.59522	20.029	34.4642	28.9293
1.38	4.53	28.2974	1.63612	17.2954	30.9788	25.2008
1.38	4.54	29.1369	1.53304	19.006	31.6344	26.1953
1.38	4.55	31.9236	1.62533	19.6413	34.4199	28.8985
1.38	4.56	29.8865	1.97045	15.1673	33.4593	26.5239
1.38	4.57	27.379	1.89873	14.4196	30.4305	24.3147
1.38	4.58	29.676	1.78841	16.5935	33.8531	26.4567
1.38	4.59	31.2879	2.07285	15.0941	34.4916	27.3358
1.38	4.6	28.7568	2.77028	10.3805	33.4651	23.9746
1.38	4.61	28.6467	2.06216	13.8916	33.1301	25.6078
1.38	4.62	31.6955	2.02574	15.6464	35.5179	28.5023
1.38	4.63	32.0794	2.87062	11.1751	36.2965	26.72
1.38	5.36	30.411	2.43867	12.4704	34.3117	24.3809
1.38	5.37	31.9346	2.87122	11.1223	36.2375	25.9169
1.38	5.38	30.3517	2.61896	11.5892	33.987	24.8086
1.38	5.39	28.0414	2.15226	13.0288	31.4666	22.9899
1.38	5.4	29.1785	2.60071	11.2195	33.2004	23.6638
1.38	5.41	30.5163	2.47346	12.3375	34.6168	26.2575
1.38	5.42	28.3585	2.54409	11.1468	32.7989	22.9345
1.38	5.43	26.9404	1.89292	14.2322	29.8563	22.3557
1.38	5.44	29.0162	2.72702	10.6403	33.0481	23.776
1.38	5.45	30.1022	2.17907	13.8142	33.6186	25.8126
1.38	5.46	27.5362	2.37353	11.6014	32.7528	22.3527
1.38	5.47	26.1621	1.70186	15.3726	29.6508	23.4062
1.38	5.48	28.716	1.60242	17.9204	31.1677	26.2526
1.38	5.49	31.399	1.65805	18.9373	34.3077	28.8205
1.38	5.5	29.6476	1.80209	16.4518	32.9888	26.7395
1.38	5.51	28.3555	1.54302	18.3766	31.2048	25.8783
1.38	5.52	31.8518	1.51402	21.0379	34.6838	29.4412
1.38	5.53	33.2654	1.64313	20.2451	36.3467	30.5409
1.38	5.54	30.9276	1.65445	18.6936	34.0606	27.7438
1.38	5.55	31.7903	1.66456	19.0983	34.9677	28.63
1.38	5.56	35.4244	1.62771	21.7633	38.6829	32.2567
1.38	5.57	35.3266	1.79435	19.6877	39.0704	31.5585
1.38	5.58	33.5299	1.83404	18.282	36.9718	29.7063
1.38	5.59	35.9613	1.87462	19.1833	39.3741	32.6192
1.38	5.6	38.7669	1.74039	22.2749	42.1714	35.2313
1.38	5.61	37.4053	1.69275	22.0974	40.8195	33.8514
1.38	5.62	37.0575	2.0276	18.2765	40.4717	33.4121
1.38	5.63	40.5187	2.11534	19.1547	43.9721	36.1522
1.38	5.64	41.7449	2.14653	19.4476	45.8104	37.0382
1.38	5.65	40.2653	2.01265	20.0061	44.5553	37.0918
1.38	6.3	36.4223	2.06055	17.676	42.5086	32.6707
1.38	6.31	35.4435	1.90985	18.5583	39.4843	31.4171
1.38	6.32	32.7897	1.80256	18.1906	35.8284	28.9782
1.38	6.33	31.4388	1.45408	21.6211	33.7356	29.1433
1.38	6.34	31.6732	1.44486	21.9212	34.3784	28.7348
1.38	6.35	29.7075	1.67218	17.7658	33.289	25.4124
1.38	6.36	26.9746	1.36146	19.8129	29.7427	24.3652
1.38	6.37	27.1785	1.43156	18.9852	29.4932	24.8613
1.38	6.38	27.3229	1.6485	16.5744	30.6095	23.3669
1.38	6.39	24.2722	1.6967	14.3056	27.6122	20.1807
1.38	6.4	22.5333	1.41867	15.8834	25.2743	20.6523
1.38	6.41	23.9383	1.66297	14.3949	26.8388	21.2775
1.38	6.42	23.104	1.99812	11.5629	26.7767	18.6449
1.38	6.43	19.6195	1.80636	10.8613	22.9438	16.6722
1.38	6.44	19.7142	1.72399	11.4352	22.7167	17.094
1.38	6.45	21.5523	1.99383	10.8095	25.0761	18.6662
1.38	6.46	19.4991	2.18907	8.90747	23.1877	15.379
1.38	6.47	16.504	1.94431	8.48834	19.8074	13.5725
1.38	6.48	18.4643	1.94554	9.49061	21.7719	14.8886
1.38	6.49	21.0413	2.02631	10.384	24.4276	17.2058
1.38	6.5	19.2448	1.99053	9.66817	22.9298	15.4956
1.38	6.51	18.3861	1.84358	9.97307	21.6903	14.8101
1.38	6.52	21.8057	1.95671	11.144	25.1439	18.3254
1.38	6.53	23.2808	1.97244	11.8031	27.04	19.5861
1.38	6.54	21.4821	2.07418	10.3569	25.5636	18.0174
1.38	6.55	22.3651	2.5328	8.83019	26.8061	18.397
1.38	6.56	25.7092	2.58275	9.95422	30.2097	20.9172
1.38	6.57	26.082	2.26393	11.5207	30.198	21.8518
1.38	6.58	24.9638	2.74797	9.08446	29.7105	18.4264
1.38	7.32	18.2072	2.37789	7.65687	23.5812	13.5139
1.38	7.33	15.5146	2.17049	7.14797	21.8359	13.0453
1.38	7.34	16.0995	1.67244	9.62636	19.07	13.2359
1.38	7.35	15.6746	2.17528	7.20582	19.5568	10.589
1.38	7.36	12.2718	2.0504	5.98506	16.2249	7.9761
1.38	7.37	11.5652	1.73091	6.68155	14.7151	9.04133
1.38	7.38	13.7383	2.02424	6.78691	17.37	10.0721
1.38	7.39	12.3903	2.3881	5.18836	16.5452	6.57062
1.38	7.4	9.24325	1.96745	4.69809	12.9055	6.29836
1.38	7.41	11.288	2.11437	5.33872	14.63	7.0419
1.38	7.42	13.2973	1.96346	6.77238	16.6305	10.0554
1.38	7.43	10.9354	1.75288	6.23852	13.9413	7.78701
1.38	7.44	10.3084	1.57606	6.54058	12.904	8.46546
1.38	7.45	13.9964	1.55856	8.98034	16.4766	12.2496
1.38	7.46	14.0574	1.33326	10.5437	16.0915	12.2434
1.38	7.47	12.6865	1.218	10.4159	14.9871	10.877
1.38	7.48	14.9538	1.535	9.74185	17.9199	12.5534
1.38	7.49	18.1054	1.37598	13.1582	20.6017	15.9566
1.38	7.5	18.3029	1.06503	17.1853	20.1369	15.7235
1.38	7.51	17.9377	1.33124	13.4745	19.6862	14.7832
1.38	7.52	20.632	1.47794	13.9599	22.7592	17.5349
1.38	7.53	22.8788	1.29525	17.6636	24.9173	20.0282
1.38	7.54	22.7492	1.37391	16.558	24.9032	19.6281
1.38	7.55	23.7107	1.47566	16.0678	26.0648	20.7952
1.39	1.4	3.82233	0.0391161	97.7175	3.89442	3.73129
1.39	1.41	5.47461	0.113915	48.0589	5.74532	5.31691
1.39	1.42	5.06474	0.136653	37.0627	5.30648	4.80938
1.39	1.43	6.06166	0.241294	25.1215	6.36998	5.39489
1.39	1.44	8.66316	0.205738	42.1076	9.03395	8.13169
1.39	1.45	9.95487	0.191457	51.9955	10.4211	9.642
1.39	1.46	10.267	0.294915	34.8134	10.9357	9.63773
1.39	1.47	12.0085	0.389381	30.8401	12.8461	11.2315
1.39	1.48	14.2098	0.335958	42.2965	15.1525	13.6542
1.39	1.49	15.0935	0.256773	58.7813	15.548	14.6356
1.39	1.5	16.0724	0.449444	35.7606	16.7162	15.4248
1.39	1.51	17.8007	0.452701	39.3211	18.6702	17.0677
1.39	1.52	19.7151	0.291499	67.6334	20.293	19.0773
1.39	1.53	20.7769	0.415955	49.95	21.6091	20.1122
1.39	1.54	22.0369	0.566006	38.934	22.9899	21.0421
1.39	1.55	23.8831	0.414973	57.5534	24.7402	23.1552
1.39	1.56	25.4107	0.34502	73.6499	26.0473	24.793
1.39	1.57	26.7217	0.643979	41.4946	27.9975	25.6538
1.39	1.58	28.0588	0.775401	36.1862	29.784	25.8362
1.39	1.59	29.7698	0.487123	61.1135	30.5294	28.4759
1.39	2.38	32.4185	0.983284	32.9696	34.2085	30.8049
1.39	2.39	30.014	1.2233	24.5354	31.8994	27.8776
1.39	2.4	28.1531	0.971	28.994	30.039	26.5379
1.39	2.41	28.2765	0.83989	33.6669	29.8653	27.0513
1.39	2.42	26.4597	0.99141	26.689	28.0534	24.9904
1.39	2.43	23.809	0.975022	24.419	25.4227	22.1881
1.39	2.44	23.4954	0.787956	29.8181	24.9135	22.3361
1.39	2.45	23.0322	0.873185	26.3772	24.6155	21.6817
1.39	2.46	20.3255	0.999616	20.3333	22.1044	18.7304
1.39	2.47	18.5016	0.836534	22.117	19.9136	17.2446
1.39	2.48	19.0097	0.741161	25.6485	20.5217	18.0084
1.39	2.49	17.572	0.907636	19.3602	19.4261	16.2493
1.39	2.5	14.4177	0.89198	16.1637	15.9918	13.1909
1.39	2.51	14.2987	0.737969	19.3757	15.8006	13.2568
1.39	2.52	14.8147	0.84956	17.4381	16.8587	13.5836
1.39	2.53	12.0938	0.928386	13.0267	14.3057	10.4248
1.39	2.54	9.52885	0.855055	11.1441	11.3818	8.21906
1.39	2.55	11.3719	0.862427	13.1859	13.357	9.94564
1.39	2.56	11.6352	1.52588	7.62527	14.0963	9.50474
1.39	2.57	8.82848	2.35451	3.7496	12.1853	5.84624
1.39	2.58	7.81177	1.13651	6.87347	10.7044	4.99338
1.39	2.59	9.6857	1.78116	5.43786	14.0624	7.25739
1.39	2.6	9.91594	1.39289	7.11895	13.3158	7.10189
1.39	2.61	8.39776	1.51632	5.53826	11.2759	5.97904
1.39	2.62	9.34494	2.56167	3.64798	14.651	5.31489
1.39	2.63	11.7515	2.47473	4.74861	16.3371	6.4746
1.39	2.64	12.2062	2.24689	5.4325	17.3809	9.59134
1.39	2.65	12.2936	2.96829	4.14164	19.7327	8.28986
1.39	3.22	22.5212	2.35471	9.56434	26.4012	15.7528
1.39	3.23	22.818	1.96737	11.5982	26.9458	18.9054
1.39	3.24	19.2941	2.07545	9.29637	24.1671	15.2003
1.39	3.25	18.5283	1.78304	10.3914	21.6419	14.9391
1.39	3.26	20.6491	1.77074	11.6613	23.8209	17.2577
1.39	3.27	19.3338	1.97359	9.79623	23.0396	14.9296
1.39	3.28	15.8171	1.80233	8.77594	19.347	12.0173
1.39	3.29	17.0566	1.72222	9.90381	20.0442	14.1653
1.39	3.3	19.4062	1.72013	11.2818	22.1009	16.6613
1.39	3.31	17.1192	1.69942	10.0735	20.4247	14.4046
1.39	3.32	14.9847	1.57109	9.53778	17.6276	12.3641
1.39	3.33	18.2299	1.53596	11.8687	20.9583	15.721
1.39	3.34	19.8636	1.47123	13.5013	22.3777	17.5424
1.39	3.35	17.3319	1.43442	12.0829	20.1979	15.2096
1.39	3.36	17.4953	1.33899	13.066	19.7225	15.2088
1.39	3.37	21.2164	1.34281	15.8	23.4972	18.9492
1.39	3.38	21.7068	1.2346	17.5821	23.9812	19.8357
1.39	3.39	19.9347	1.14917	17.3471	22.066	18.0415
1.39	3.4	22.1147	1.26906	17.426	24.5341	20.0681
1.39	3.41	25.1624	1.21815	20.6562	27.493	23.2839
1.39	3.42	24.7132	1.14635	21.5582	26.8793	22.663
1.39	3.43	24.477	1.27572	19.1868	26.7973	21.9047
1.39	3.44	27.6245	1.25598	21.9944	30.0248	25.1715
1.39	3.45	29.3427	1.20672	24.3161	31.5973	27.4049
1.39	3.46	28.5445	1.29888	21.9762	30.799	26.1205
1.39	3.47	29.9998	1.36136	22.0367	32.5318	26.9689
1.39	3.48	33.0351	1.29092	25.5903	35.6	30.3312
1.39	3.49	33.5714	1.29179	25.9882	35.8616	31.021
1.39	3.5	33.5059	1.41501	23.6789	36.0035	30.6274
1.39	3.51	35.8738	1.45824	24.6007	38.4479	32.6353
1.39	3.52	38.2647	1.36121	28.1108	40.7496	35.5143
1.39	3.53	38.211	1.3416	28.4816	40.7292	35.581
1.39	3.54	39.1528	1.49178	26.2458	41.7653	36.0491
1.39	3.55	41.5576	1.7614	23.5935	44.2599	38.0381
1.39	4.39	36.1963	1.94586	18.6018	42.1809	33.509
1.39	4.4	36.9435	1.47229	25.0925	39.6431	33.236
1.39	4.41	36.4302	1.53371	23.753	38.3305	31.0886
1.39	4.42	33.1781	1.09482	30.3046	34.721	31.3155
1.39	4.43	32.5007	1.21653	26.7159	35.5889	30.4222
1.39	4.44	33.9467	0.956265	35.4993	35.8151	32.3082
1.39	4.45	31.9267	1.29528	24.6485	33.7529	28.5952
1.39	4.46	28.8934	0.985703	29.3124	30.644	27.2319
1.39	4.47	30.1384	0.930784	32.3796	32.0163	28.7052
1.39	4.48	30.9835	1.10788	27.9663	32.757	29.3645
1.39	4.49	27.687	1.30082	21.2842	29.6703	25.8383
1.39	4.5	26.0777	0.991001	26.3145	27.9422	24.5119
1.39	4.51	28.8909	1.13955	25.353	31.2419	27.0155
1.39	4.52	28.769	1.4311	20.1027	31.0109	26.2892
1.39	4.53	25.0767	1.48556	16.8803	27.5055	22.4937
1.39	4.54	25.7065	1.47816	17.3908	28.7817	23.14
1.39	4.55	28.5523	1.47709	19.3302	30.7621	25.9868
1.39	4.56	26.6347	1.74029	15.3048	29.8466	23.8928
1.39	4.57	23.9956	1.71763	13.9702	26.6337	21.4326
1.39	4.58	26.1809	1.68195	15.5658	30.0111	22.8643
1.39	4.59	27.9096	1.79625	15.5377	30.7699	24.5477
1.39	4.6	25.4301	2.50607	10.1474	29.8259	21.0551
1.39	4.61	25.1683	1.92368	13.0834	29.4016	22.2998
1.39	4.62	28.2401	1.8842	14.9878	31.7907	25.433
1.39	4.63	28.7859	2.59573	11.0897	32.6966	23.9176
1.39	5.36	28.1105	2.4324	11.5567	31.7342	22.674
1.39	5.37	29.4954	2.88088	10.2383	33.4509	22.9524
1.39	5.38	27.7083	2.44647	11.3258	30.886	22.2803
1.39	5.39	25.5654	1.89282	13.5066	28.1807	20.791
1.39	5.4	26.8607	2.80469	9.57707	30.6265	20.3141
1.39	5.41	28.0015	2.44723	11.4421	31.7852	23.0144
1.39	5.42	25.73	2.14841	11.9763	29.1003	21.4436
1.39	5.43	24.5987	1.69682	14.497	27.1952	19.9244
1.39	5.44	26.776	2.86628	9.3417	30.4664	20.7266
1.39	5.45	27.6437	1.9363	14.2765	30.6123	24.2833
1.39	5.46	25.0225	1.78142	14.0464	28.952	21.096
1.39	5.47	24.0121	1.31721	18.2294	26.119	21.663
1.39	5.48	26.8138	1.59196	16.8432	29.1698	23.0444
1.39	5.49	29.3063	1.42182	20.6119	31.7479	26.5061
1.39	5.5	27.5427	1.43646	19.1741	30.0956	25.2677
1.39	5.51	26.6464	1.39626	19.0842	28.8953	23.3038
1.39	5.52	30.2171	1.45214	20.8087	32.4488	26.5691
1.39	5.53	31.4495	1.34025	23.4653	33.9863	28.7999
1.39	5.54	29.3098	1.32279	22.1576	31.8865	26.7144
1.39	5.55	30.5195	1.55464	19.6313	33.6904	26.8917
1.39	5.56	34.0385	1.44049	23.6297	36.7015	30.6593
1.39	5.57	33.8644	1.43112	23.6629	37.053	31.2328
1.39	5.58	32.4022	1.60888	20.1395	35.2401	28.9461
1.39	5.59	35.0129	1.7542	19.9595	37.9321	30.8255
1.39	5.6	37.6378	1.51745	24.8033	40.4566	34.2231
1.39	5.61	36.3656	1.40788	25.8301	38.8416	33.6446
1.39	5.62	36.3702	1.9428	18.7206	39.0537	31.645
1.39	5.63	39.8149	2.01125	19.796	42.63	34.6166
1.39	5.64	40.888	2.01518	20.29	43.6291	35.3172
1.39	5.65	39.6244	1.74925	22.6522	42.0127	35.6465
1.39	6.3	35.6429	1.96001	18.1851	42.2325	32.3625
1.39	6.31	34.8898	1.63782	21.3026	39.219	31.8874
1.39	6.32	32.3138	1.44348	22.3861	35.4535	29.1766
1.39	6.33	30.6267	1.22511	24.9991	33.0987	28.6435
1.39	6.34	30.8481	1.11551	27.6539	32.654	28.4315
1.39	6.35	29.2316	1.12279	26.0347	30.9633	25.8818
1.39	6.36	26.3312	0.980344	26.8591	27.7112	24.3043
1.39	6.37	26.1417	1.13362	23.0604	28.2366	23.8731
1.39	6.38	26.5401	1.09914	24.1462	28.5982	23.9289
1.39	6.39	23.752	1.15919	20.4901	25.6473	20.4757
1.39	6.4	21.5574	0.958893	22.4815	23.221	19.5207
1.39	6.41	22.8001	1.20484	18.9237	25.1223	20.1044
1.39	6.42	22.4333	1.39925	16.0323	25.0932	19.2379
1.39	6.43	18.9576	1.31495	14.417	21.3604	15.8278
1.39	6.44	18.4552	1.24328	14.8439	20.7855	15.2125
1.39	6.45	20.4771	1.36881	14.9598	23.2245	17.626
1.39	6.46	18.9502	1.47489	12.8486	21.6512	16.1846
1.39	6.47	15.5917	1.31752	11.8341	18.151	13.1727
1.39	6.48	17	1.25692	13.5251	19.5919	15.3582
1.39	6.49	19.9386	1.29934	15.3452	22.8979	17.9672
1.39	6.5	18.4882	1.35246	13.67	21.7144	15.3858
1.39	6.51	17.0434	1.19956	14.208	19.9451	15.2208
1.39	6.52	20.2291	1.37638	14.6973	23.1439	17.1026
1.39	6.53	22.1857	1.44504	15.353	25.4429	19.3421
1.39	6.54	20.4739	1.65066	12.4034	23.7215	17.0842
1.39	6.55	20.8528	2.15446	9.67893	24.2431	16.204
1.39	6.56	24.2966	2.2308	10.8914	27.7731	19.618
1.39	6.57	25.0961	1.90369	13.1829	28.171	20.2668
1.39	6.58	23.8307	2.35326	10.1267	27.3957	17.008
1.39	7.32	17.7434	1.96651	9.02278	23.8505	14.4462
1.39	7.33	15.5385	1.77815	8.73861	20.2946	13.1343
1.39	7.34	15.9424	1.49036	10.697	18.4096	12.9214
1.39	7.35	14.8109	2.00777	7.3768	18.066	10.1445
1.39	7.36	11.4566	1.68361	6.80478	14.3892	7.41548
1.39	7.37	11.3743	1.13616	10.0112	13.7749	9.65618
1.39	7.38	12.8995	1.6383	7.87368	16.1084	8.94265
1.39	7.39	10.7034	2.19085	4.88552	14.4911	5.16622
1.39	7.4	7.99577	1.25975	6.34711	11.1323	6.11874
1.39	7.41	10.5276	1.21269	8.68124	13.4914	8.63235
1.39	7.42	11.5753	1.46387	7.90731	14.7175	7.84412
1.39	7.43	8.68767	1.35289	6.42158	11.5663	5.25372
1.39	7.44	9.09658	0.961562	9.46021	11.217	7.43845
1.39	7.45	12.5253	0.994907	12.5894	14.6295	10.8555
1.39	7.46	11.9871	0.948862	12.6331	13.6362	10.6351
1.39	7.47	11.3577	0.960286	11.8274	12.9948	9.10227
1.39	7.48	14.1849	1.06407	13.3308	16.0788	11.811
1.39	7.49	16.8533	0.996588	16.911	18.2223	14.5173
1.39	7.5	17.1842	0.961912	17.8647	18.3681	13.7925
1.39	7.51	17.5582	1.1492	15.2786	18.9912	13.6406
1.39	7.52	20.1317	1.0887	18.4916	21.2897	16.7297
1.39	7.53	22.0356	1.01487	21.7128	23.1571	18.5727
1.39	7.54	22.3282	1.20698	18.4993	24.0808	18.1523
1.39	7.55	23.6789	1.38537	17.0922	26.1049	20.2788
1.4	1.41	3.82799	0.0332543	115.113	3.91402	3.78402
1.4	1.42	5.47033	0.112689	48.5436	5.70834	5.30494
1.4	1.43	5.0482	0.155843	32.3928	5.35806	4.69228
1.4	1.44	6.24686	0.232165	26.907	6.94885	5.88864
1.4	1.45	8.66216	0.160527	53.9608	9.02721	8.39917
1.4	1.46	9.76892	0.224332	43.5467	10.1404	9.3334
1.4	1.47	10.57	0.227829	46.3944	11.173	10.1712
1.4	1.48	12.346	0.368336	33.5182	13.1122	11.8355
1.4	1.49	14.0599	0.315103	44.6199	14.5504	13.3057
1.4	1.5	15.3541	0.252487	60.8115	15.7367	14.7712
1.4	1.51	16.3686	0.250984	65.2179	16.9373	15.9389
1.4	1.52	18.2657	0.341845	53.4328	18.8786	17.7283
1.4	1.53	19.9487	0.296403	67.3027	20.6056	19.4998
1.4	1.54	21.066	0.295048	71.3988	21.6285	20.441
1.4	1.55	22.4099	0.325468	68.8544	23.1954	21.985
1.4	1.56	24.1906	0.34145	70.8469	24.7695	23.6925
1.4	1.57	25.867	0.392158	65.9608	26.8321	25.1907
1.4	1.58	26.8975	0.52041	51.6852	28.1968	25.2964
1.4	1.59	28.3319	0.49209	57.5746	29.3469	27.5377
1.4	2.38	32.6872	0.682054	47.9247	34.0749	31.3546
1.4	2.39	30.444	0.927812	32.8126	32.0281	28.8135
1.4	2.4	28.1976	0.802929	35.1184	29.4607	27.0001
1.4	2.41	28.3016	0.515882	54.8605	29.5702	27.6305
1.4	2.42	26.9441	0.548392	49.133	28.141	26.0876
1.4	2.43	24.1463	0.632385	38.1829	25.5466	22.9913
1.4	2.44	23.3761	0.519603	44.9884	24.5773	22.6694
1.4	2.45	23.2882	0.480668	48.4496	24.2687	22.4873
1.4	2.46	20.9523	0.569598	36.7843	22.2497	19.9576
1.4	2.47	18.5591	0.490817	37.8127	19.7018	17.7895
1.4	2.48	18.8718	0.488868	38.6031	19.7918	17.9142
1.4	2.49	18.1173	0.559504	32.381	19.1276	16.8701
1.4	2.5	14.9776	0.506525	29.5694	15.9243	13.9542
1.4	2.51	13.9459	0.492059	28.3419	14.8533	12.984
1.4	2.52	14.7569	0.80817	18.2596	16.0282	13.278
1.4	2.53	12.8453	0.742547	17.299	14.4291	10.9417
1.4	2.54	9.55756	0.694807	13.7557	10.9015	8.04059
1.4	2.55	10.5676	0.860285	12.2839	12.1176	8.99873
1.4	2.56	11.6991	1.20725	9.69068	13.9824	9.67265
1.4	2.57	9.57379	2.28152	4.19623	13.0741	6.5594
1.4	2.58	7.70285	1.20036	6.4171	9.49532	5.25414
1.4	2.59	9.40482	1.78158	5.27893	13.052	5.32882
1.4	2.6	10.5779	1.1273	9.3834	12.5797	7.8127
1.4	2.61	9.24764	1.70562	5.42188	12.1405	6.84944
1.4	2.62	9.67894	1.67144	5.79078	13.3187	6.46907
1.4	2.63	12.149	2.17415	5.58792	16.1413	5.76787
1.4	2.64	13.2543	1.797	7.37579	16.5279	9.02491
1.4	2.65	13.2655	2.21739	5.98247	18.5961	10.0182
1.4	3.22	23.2222	2.06113	11.2667	26.326	17.5803
1.4	3.23	23.1915	1.87139	12.3926	25.8599	18.8211
1.4	3.24	19.5506	1.89358	10.3246	22.651	15.4253
1.4	3.25	19.4572	1.5124	12.8651	22.5807	16.4223
1.4	3.26	21.6964	1.526	14.2178	24.886	19.3555
1.4	3.27	19.9688	1.75515	11.3773	22.6206	16.4855
1.4	3.28	16.7312	1.38811	12.0533	19.2999	14.5409
1.4	3.29	18.6293	1.32538	14.0558	21.5503	16.5555
1.4	3.3	20.713	1.37809	15.0302	23.3212	18.7834
1.4	3.31	18.1088	1.39035	13.0246	20.0669	15.5821
1.4	3.32	16.6247	1.23157	13.4988	19.3127	14.7207
1.4	3.33	20.1246	1.2271	16.4001	22.7379	18.0884
1.4	3.34	21.2569	1.12163	18.9518	23.1199	19.4784
1.4	3.35	18.6281	1.07982	17.2512	20.7735	16.6395
1.4	3.36	19.4212	1.08366	17.9218	21.4836	17.3663
1.4	3.37	23.0632	1.04745	22.0184	25.0111	21.2003
1.4	3.38	23.0428	0.970333	23.7473	24.7115	21.4808
1.4	3.39	21.4116	0.818297	26.166	23.0603	20.1889
1.4	3.4	24.0169	0.927827	25.8851	25.9294	22.3457
1.4	3.41	26.7961	0.874004	30.659	28.6032	25.6001
1.4	3.42	25.9579	0.791327	32.803	27.5592	24.7684
1.4	3.43	26.0139	0.97456	26.693	27.7747	24.101
1.4	3.44	29.3417	0.952964	30.7899	31.1669	27.5809
1.4	3.45	30.6666	0.893813	34.3099	32.3253	28.9547
1.4	3.46	29.7373	0.985361	30.1791	31.3809	27.8913
1.4	3.47	31.5402	1.11063	28.3985	33.4352	28.9465
1.4	3.48	34.5248	0.995977	34.6642	36.4375	32.3913
1.4	3.49	34.6974	0.977732	35.4877	36.5743	32.7063
1.4	3.5	34.7059	1.14309	30.3615	36.6277	32.1402
1.4	3.51	37.3364	1.19225	31.316	39.3666	34.437
1.4	3.52	39.5164	1.05346	37.5112	41.4369	37.2438
1.4	3.53	39.2151	1.10209	35.5826	41.5916	36.9534
1.4	3.54	40.3573	1.24456	32.4269	42.2329	37.4681
1.4	3.55	42.9218	1.4489	29.6236	44.9592	39.9694
1.4	4.39	36.3041	2.0076	18.0834	42.6931	34.0549
1.4	4.4	37.0961	1.3235	28.0287	40.652	34.7802
1.4	4.41	36.889	1.17364	31.4312	38.2296	32.303
1.4	4.42	33.6159	0.693404	48.4795	35.0822	32.3541
1.4	4.43	32.7332	1.1809	27.7189	35.4158	30.9782
1.4	4.44	34.4477	0.678935	50.7378	35.5961	33.2566
1.4	4.45	32.7265	0.859795	38.0631	33.7934	30.2355
1.4	4.46	29.5226	0.63448	46.5305	30.4752	28.1794
1.4	4.47	30.6911	0.952152	32.2334	32.6556	28.8334
1.4	4.48	31.9315	0.757756	42.1395	33.1184	30.3567
1.4	4.49	28.8116	0.920765	31.291	30.1748	27.1549
1.4	4.5	26.9452	0.778235	34.6235	28.6702	25.0381
1.4	4.51	29.8226	1.00349	29.7188	32.0745	27.851
1.4	4.52	30.1413	1.08861	27.6879	32.1447	28.372
1.4	4.53	26.5135	1.17436	22.577	28.6636	24.5846
1.4	4.54	26.8506	1.307	20.5438	29.9128	24.562
1.4	4.55	29.9455	1.21436	24.6594	32.0946	27.6346
1.4	4.56	28.3922	1.37999	20.5743	30.8047	26.6422
1.4	4.57	25.5834	1.33414	19.1759	27.6472	23.2081
1.4	4.58	27.5095	1.48806	18.4869	30.316	24.3235
1.4	4.59	29.5278	1.20613	24.4814	31.4356	27.3857
1.4	4.6	27.1985	1.95093	13.9413	31.5226	23.7958
1.4	4.61	26.5603	1.37123	19.3697	29.5922	24.5403
1.4	4.62	29.6023	1.42259	20.8087	32.3413	27.7363
1.4	4.63	30.4429	1.93857	15.7038	33.7514	26.6418
1.4	5.36	31.0164	2.7559	11.2546	34.684	24.5717
1.4	5.37	32.3693	3.08722	10.4849	36.1622	25.2169
1.4	5.38	30.4301	2.3874	12.7461	34.4391	25.3613
1.4	5.39	28.3687	1.94056	14.6188	30.9349	24.1718
1.4	5.4	29.7785	3.21355	9.26652	33.3738	22.127
1.4	5.41	30.7813	2.55044	12.069	34.2196	25.0673
1.4	5.42	28.3573	1.85618	15.2772	31.1882	24.9766
1.4	5.43	27.3609	1.83979	14.8718	30.253	23.1506
1.4	5.44	29.5886	3.07239	9.63049	33.3894	22.5493
1.4	5.45	30.2337	1.83246	16.499	32.8701	26.2229
1.4	5.46	27.4691	1.3507	20.3369	30.0045	24.389
1.4	5.47	26.6303	1.30588	20.3926	29.1445	23.3875
1.4	5.48	29.6181	1.73336	17.0871	32.449	25.1206
1.4	5.49	31.8782	1.39146	22.91	34.0761	28.3569
1.4	5.5	29.8501	1.29321	23.0822	31.9453	26.8724
1.4	5.51	29.1575	1.46423	19.9132	31.5031	25.2257
1.4	5.52	32.8125	1.51683	21.6323	35.301	28.7284
1.4	5.53	33.7398	1.24883	27.0172	35.948	30.5881
1.4	5.54	31.46	1.24826	25.2031	33.717	28.3762
1.4	5.55	32.9014	1.59106	20.6789	36.287	28.9759
1.4	5.56	36.3646	1.4275	25.4744	38.7481	32.7237
1.4	5.57	35.8679	1.32785	27.012	38.7722	33.0867
1.4	5.58	34.3889	1.59112	21.613	36.9768	30.7229
1.4	5.59	37.2027	1.77295	20.9835	40.1962	32.9458
1.4	5.6	39.6471	1.48008	26.7872	42.2051	36.1618
1.4	5.61	38.1044	1.37803	27.6513	40.3577	35.3116
1.4	5.62	38.2234	1.9755	19.3487	41.1371	33.5148
1.4	5.63	41.7396	2.06631	20.2001	44.6535	36.3991
1.4	5.64	42.5466	2.07938	20.4612	45.1097	36.7358
1.4	5.65	41.0992	1.83686	22.3747	43.7597	36.8617
1.4	6.3	36.425	2.00576	18.1602	43.437	33.0073
1.4	6.31	35.8484	1.7148	20.9053	40.6456	32.929
1.4	6.32	33.1454	1.51854	21.8272	36.9007	30.0621
1.4	6.33	31.4476	1.17373	26.7929	34.3881	29.8436
1.4	6.34	32.0552	1.01813	31.4844	33.4192	29.641
1.4	6.35	30.5295	1.09363	27.9157	32.0127	27.1575
1.4	6.36	27.4547	0.917752	29.9152	28.9398	25.7281
1.4	6.37	27.4904	1.02559	26.8045	29.8686	25.3616
1.4	6.38	28.271	0.961294	29.4093	29.7689	25.7972
1.4	6.39	25.463	1.1388	22.3596	27.2851	22.2678
1.4	6.4	23.2156	0.849299	27.3351	24.6539	21.7666
1.4	6.41	24.8406	1.03592	23.9793	26.4656	22.282
1.4	6.42	24.7422	1.25126	19.7738	26.797	21.6898
1.4	6.43	21.2345	1.23234	17.231	23.5084	18.6812
1.4	6.44	20.8471	1.10519	18.8629	22.5545	17.8317
1.4	6.45	23.2124	1.17418	19.769	25.3844	20.5519
1.4	6.46	21.8485	1.39697	15.6399	24.317	19.2107
1.4	6.47	18.5459	1.23043	15.0727	20.8933	16.3803
1.4	6.48	20.0461	1.03293	19.407	22.1494	18.5857
1.4	6.49	23.1736	1.11564	20.7717	25.6526	21.2415
1.4	6.5	21.9604	1.26546	17.3536	24.8364	18.8167
1.4	6.51	20.4947	1.07174	19.1228	23.0784	18.2472
1.4	6.52	23.5678	1.16617	20.2095	26.0837	20.883
1.4	6.53	25.6903	1.32872	19.3345	28.6076	22.6437
1.4	6.54	24.0622	1.60768	14.967	27.1092	20.5155
1.4	6.55	24.3012	2.09249	11.6135	27.3101	19.5057
1.4	6.56	27.7466	2.2065	12.575	30.8686	22.7902
1.4	6.57	28.6675	1.91669	14.9568	31.6117	23.6687
1.4	6.58	27.3256	2.37578	11.5017	30.6933	20.3759
1.4	7.32	21.0568	1.98499	10.608	27.156	17.6218
1.4	7.33	18.8836	1.76602	10.6928	23.5745	16.1874
1.4	7.34	19.4592	1.63445	11.9057	21.8587	15.8127
1.4	7.35	18.2881	2.29283	7.97619	21.6844	12.5461
1.4	7.36	14.939	1.79822	8.30767	18.0031	10.531
1.4	7.37	14.9569	1.16454	12.8437	17.4609	13.106
1.4	7.38	16.4205	1.74391	9.41589	19.5497	12.6703
1.4	7.39	14.1201	2.26508	6.23382	17.6884	8.91654
1.4	7.4	11.4939	1.16194	9.89202	14.3649	9.52208
1.4	7.41	13.7587	1.15522	11.91	16.4758	11.6513
1.4	7.42	14.5195	1.41025	10.2957	17.2831	10.6675
1.4	7.43	11.2752	1.25942	8.95272	13.8075	7.41862
1.4	7.44	11.4369	0.912219	12.5374	13.3099	9.9493
1.4	7.45	14.6238	0.884134	16.5402	16.2608	12.5692
1.4	7.46	13.3134	0.707129	18.8274	14.6298	12.262
1.4	7.47	12.1917	0.934943	13.0401	14.207	10.7149
1.4	7.48	15.3959	1.1017	13.9746	17.721	13.4869
1.4	7.49	17.7742	0.87698	20.2675	19.2169	16.3123
1.4	7.5	17.3277	0.859418	20.1621	18.7345	14.9203
1.4	7.51	17.8701	1.29031	13.8495	19.629	14.2706
1.4	7.52	20.877	1.17616	17.7501	22.3704	17.7838
1.4	7.53	22.3306	1.01096	22.0885	23.5643	19.496
1.4	7.54	22.2022	1.33197	16.6686	24.2465	18.2938
1.4	7.55	23.8858	1.50411	15.8803	26.2207	20.4057
1.41	1.42	3.81959	0.0319952	119.38	3.89025	3.74829
1.41	1.43	5.38989	0.0847555	63.5934	5.56085	5.16255
1.41	1.44	5.20325	0.252464	20.6098	5.71944	4.81356
1.41	1.45	6.16208	0.194399	31.6981	6.49652	5.85698
1.41	1.46	8.37075	0.304771	27.4657	8.80266	7.78141
1.41	1.47	9.95114	0.161568	61.5911	10.2172	9.6849
1.41	1.48	10.7945	0.415841	25.9583	11.8373	10.0664
1.41	1.49	11.9936	0.42561	28.1797	12.7974	10.7914
1.41	1.5	14.0393	0.333914	42.0447	14.6224	13.3246
1.41	1.51	15.3357	0.331711	46.2322	15.9993	14.6985
1.41	1.52	16.5252	0.455586	36.2724	17.5283	15.5331
1.41	1.53	18.2302	0.412241	44.2221	18.8097	17.1923
1.41	1.54	19.9427	0.30553	65.2727	20.4394	19.3653
1.41	1.55	21.117	0.444396	47.5185	22.3675	20.465
1.41	1.56	22.4113	0.479748	46.7146	23.2188	21.3849
1.41	1.57	24.3409	0.469986	51.7905	25.1544	23.2873
1.41	1.58	25.7289	0.519888	49.4893	26.7023	24.2267
1.41	1.59	26.875	0.549873	48.8749	28.2457	26.0542
1.41	2.38	31.4057	0.916511	34.2666	33.3956	29.7688
1.41	2.39	29.0218	1.37572	21.0956	31.2581	26.7477
1.41	2.4	26.7511	1.21012	22.1061	28.9661	24.6425
1.41	2.41	27.3243	0.854047	31.9939	28.9713	26.0277
1.41	2.42	26.0481	0.928157	28.0643	27.7734	24.606
1.41	2.43	22.9287	1.03959	22.0554	24.8257	21.2652
1.41	2.44	22.4865	0.759029	29.6254	23.8186	21.3128
1.41	2.45	22.8929	0.62333	36.7268	24.195	21.8838
1.41	2.46	20.3345	0.879775	23.1132	22.1708	18.9154
1.41	2.47	17.7906	0.758949	23.4411	19.2514	16.6387
1.41	2.48	18.8086	0.47583	39.5279	19.8088	17.871
1.41	2.49	18.3751	0.559844	32.8219	19.7403	17.4882
1.41	2.5	14.8638	0.644559	23.0604	16.3203	13.9015
1.41	2.51	14.1279	0.468798	30.1364	15.0669	13.1353
1.41	2.52	15.8025	0.610933	25.8661	16.77	14.4206
1.41	2.53	13.9623	0.627458	22.2522	15.3089	12.2789
1.41	2.54	10.5372	0.582638	18.0853	11.6391	9.38599
1.41	2.55	12.3293	0.735619	16.7605	13.3576	10.5837
1.41	2.56	14.0707	0.978215	14.384	16.0511	12.7505
1.41	2.57	12.0731	2.00035	6.03548	15.1117	9.60381
1.41	2.58	10.5658	0.885656	11.9299	12.3345	7.9616
1.41	2.59	12.6874	1.84351	6.88221	15.8492	8.55984
1.41	2.6	13.8773	1.01867	13.6229	15.5996	11.2796
1.41	2.61	12.5374	1.39597	8.98113	14.669	10.4158
1.41	2.62	13.1564	1.74867	7.52369	16.7795	9.98026
1.41	2.63	15.6937	2.09149	7.50363	19.352	9.48842
1.41	2.64	16.5949	1.86608	8.89296	20.3129	12.7233
1.41	2.65	16.5097	2.3817	6.93192	22.376	13.1697
1.41	3.22	26.5715	1.99449	13.3225	29.1229	20.7271
1.41	3.23	26.3892	1.73484	15.2113	29.0295	22.5156
1.41	3.24	22.7634	1.75624	12.9614	25.8853	19.2318
1.41	3.25	22.623	1.36514	16.5719	25.078	19.6739
1.41	3.26	24.5785	1.3306	18.4717	26.7948	22.2006
1.41	3.27	22.6842	1.57879	14.3681	25.0035	19.4338
1.41	3.28	19.4454	1.23467	15.7494	21.2515	16.9161
1.41	3.29	21.0974	1.18906	17.743	23.0446	18.9208
1.41	3.3	22.8946	1.17256	19.5252	24.6863	20.9495
1.41	3.31	20.0413	1.21412	16.5069	22.2644	18.0778
1.41	3.32	18.3588	1.08827	16.8697	20.152	16.6282
1.41	3.33	21.6363	1.0659	20.2986	23.2472	19.9174
1.41	3.34	22.5562	0.987392	22.8442	24.5457	21.1286
1.41	3.35	19.5068	0.989909	19.7056	21.7694	18.0295
1.41	3.36	20.0463	0.950927	21.0808	21.7372	18.2993
1.41	3.37	23.6873	0.908414	26.0754	25.4961	22.11
1.41	3.38	23.4133	0.810658	28.8818	25.1942	22.0872
1.41	3.39	21.2794	0.849365	25.0533	23.0434	19.8421
1.41	3.4	23.8135	1.05809	22.5061	25.65	21.7845
1.41	3.41	26.706	0.915544	29.1695	28.4629	24.953
1.41	3.42	25.5104	0.937945	27.1982	27.388	23.9622
1.41	3.43	25.187	1.21119	20.7952	27.1211	22.7637
1.41	3.44	28.6848	1.17076	24.5011	30.6808	26.295
1.41	3.45	29.9812	1.08439	27.6481	32.3198	28.2943
1.41	3.46	28.6203	1.30744	21.8904	31.2989	26.3219
1.41	3.47	30.3336	1.41623	21.4186	32.5119	27.0953
1.41	3.48	33.5179	1.28353	26.1138	35.5603	30.6981
1.41	3.49	33.5119	1.38289	24.2332	36.5642	30.9641
1.41	3.5	33.1747	1.56749	21.1642	36.1584	30.0106
1.41	3.51	35.9174	1.57989	22.7341	38.2316	32.2854
1.41	3.52	38.1981	1.48329	25.7523	40.9947	35.2361
1.41	3.53	37.6211	1.5849	23.7372	41.2303	34.7555
1.41	3.54	38.5812	1.78546	21.6085	41.7879	35.0041
1.41	3.55	41.3177	1.96672	21.0084	45.0921	37.7177
1.41	4.39	35.5097	2.31313	15.3513	42.6929	31.895
1.41	4.4	36.6189	1.54808	23.6543	40.4512	33.7321
1.41	4.41	36.4143	1.46448	24.8651	37.954	31.1646
1.41	4.42	33.0634	1.05563	31.3211	34.8963	31.2178
1.41	4.43	32.5042	1.31618	24.6958	35.7529	30.444
1.41	4.44	34.4471	0.746025	46.1743	35.7488	32.951
1.41	4.45	32.6147	1.07805	30.2535	34.6339	29.6644
1.41	4.46	29.5245	0.83282	35.4513	31.0653	28.083
1.41	4.47	31.0888	0.845785	36.7573	33.2002	29.8741
1.41	4.48	32.3722	0.686862	47.1306	33.5758	31.3683
1.41	4.49	29.1735	1.04571	27.8983	31.3471	27.7619
1.41	4.5	27.6637	0.553014	50.0236	28.6398	26.55
1.41	4.51	30.8085	0.617449	49.8964	31.8945	29.5013
1.41	4.52	31.0685	0.930232	33.3986	32.5046	29.4719
1.41	4.53	27.551	1.03936	26.5076	29.2947	25.8364
1.41	4.54	28.289	1.02497	27.5999	30.1086	26.5803
1.41	4.55	31.4562	1.00536	31.2885	33.1187	29.7896
1.41	4.56	29.8961	1.32105	22.6305	32.3503	28.0347
1.41	4.57	27.3462	1.26757	21.5738	29.4358	25.256
1.41	4.58	29.5529	1.3693	21.5824	32.8114	26.9169
1.41	4.59	31.653	1.23906	25.546	33.9064	29.2257
1.41	4.6	29.4615	2.01038	14.6547	33.0647	25.8273
1.41	4.61	29.0589	1.47506	19.7001	32.5893	26.8013
1.41	4.62	32.1861	1.52222	21.1441	35.3003	30.2818
1.41	4.63	33.0614	2.10401	15.7136	36.5949	29.0645
1.41	5.36	32.828	2.22591	14.7481	35.7342	27.804
1.41	5.37	34.0514	2.57394	13.2293	37.1879	28.1325
1.41	5.38	32.1234	2.20439	14.5725	35.3301	26.9717
1.41	5.39	29.9086	1.66432	17.9705	31.81	25.7784
1.41	5.4	31.0312	2.50633	12.3811	34.0566	25.0756
1.41	5.41	31.9771	2.07813	15.3874	34.8968	27.7655
1.41	5.42	29.5303	1.98088	14.9077	32.8375	25.4448
1.41	5.43	28.2318	1.42846	19.7639	30.5317	24.3117
1.41	5.44	30.2323	2.44068	12.3868	33.5266	25.2745
1.41	5.45	30.8759	1.64219	18.8017	33.6279	27.5469
1.41	5.46	28.0372	1.80314	15.5491	32.1312	24.1629
1.41	5.47	26.8448	1.09789	24.4514	28.9212	25.0839
1.41	5.48	29.666	1.22588	24.1998	32.0316	27.1672
1.41	5.49	31.8993	1.13566	28.0888	34.024	30.3684
1.41	5.5	29.6348	1.23904	23.9175	31.9918	27.8088
1.41	5.51	28.6418	1.10888	25.8295	30.8174	26.6813
1.41	5.52	32.2706	1.12705	28.6328	34.4759	30.1574
1.41	5.53	33.1304	1.17314	28.2409	35.6294	31.154
1.41	5.54	30.5379	1.20312	25.3823	33.0861	28.1205
1.41	5.55	31.7994	1.36151	23.3559	34.6633	29.3029
1.41	5.56	35.3163	1.27211	27.762	38.0135	32.7426
1.41	5.57	34.671	1.39551	24.8448	37.8973	31.4707
1.41	5.58	32.8811	1.51863	21.6518	35.8002	29.6799
1.41	5.59	35.6624	1.65427	21.5578	38.5498	32.8303
1.41	5.6	38.1374	1.43113	26.6485	41.0136	35.0988
1.41	5.61	36.3695	1.41815	25.6457	38.9404	33.2605
1.41	5.62	36.27	1.87222	19.3728	39.1022	33.2302
1.41	5.63	39.8261	1.98316	20.0821	42.8521	35.8139
1.41	5.64	40.6119	2.01265	20.1784	43.7162	36.2012
1.41	5.65	38.9152	1.89144	20.5744	42.1912	35.9507
1.41	6.3	34.1	1.89043	18.0382	40.3635	30.8798
1.41	6.31	33.3923	1.75088	19.0717	37.6493	29.856
1.41	6.32	30.5925	1.72298	17.7556	33.9772	27.0894
1.41	6.33	29.1492	1.24415	23.429	31.2632	26.6139
1.41	6.34	29.907	1.16632	25.6423	31.6863	27.7054
1.41	6.35	28.1531	1.50631	18.6901	31.0276	24.1831
1.41	6.36	25.1218	1.16296	21.6016	27.298	22.7044
1.41	6.37	25.5654	1.13286	22.5672	27.3779	23.3201
1.41	6.38	26.3312	1.34376	19.5951	28.7284	23.0769
1.41	6.39	23.3174	1.56531	14.8963	25.979	19.6501
1.41	6.4	21.3899	1.13879	18.783	23.2968	19.3083
1.41	6.41	23.3802	1.28673	18.1702	25.4073	20.7513
1.41	6.42	23.1019	1.65669	13.9446	26.3861	19.4094
1.41	6.43	19.5715	1.58243	12.368	22.9488	17.3821
1.41	6.44	19.7527	1.3472	14.6621	22.1728	17.7217
1.41	6.45	22.2764	1.52842	14.5748	25.4289	20.0552
1.41	6.46	20.7001	1.86003	11.1289	24.4892	17.2474
1.41	6.47	17.7279	1.62399	10.9163	21.0824	15.304
1.41	6.48	19.8252	1.45353	13.6393	23.0139	17.2429
1.41	6.49	22.8896	1.48549	15.4087	25.7825	20.0041
1.41	6.5	21.8375	1.38842	15.7283	24.0504	19.0499
1.41	6.51	20.9478	1.13449	18.4645	22.8383	18.5408
1.41	6.52	24.0716	1.25984	19.107	26.0625	21.481
1.41	6.53	26.0446	1.24972	20.8403	28.2685	23.4728
1.41	6.54	24.7405	1.39912	17.6829	27.3344	22.3649
1.41	6.55	25.3535	1.83044	13.8511	28.4696	21.494
1.41	6.56	28.6471	1.85105	15.4761	31.5888	25.0129
1.41	6.57	29.5329	1.61375	18.3008	32.0994	25.6592
1.41	6.58	28.5749	2.14603	13.3152	31.7802	22.4371
1.41	7.32	22.6142	2.01064	11.2473	28.2637	18.5796
1.41	7.33	20.1125	1.88286	10.6819	25.3069	17.9799
1.41	7.34	20.3429	1.41548	14.3717	22.8196	17.8589
1.41	7.35	19.4956	1.84368	10.5743	22.2012	15.2541
1.41	7.36	16.247	1.59157	10.2082	18.7438	12.8862
1.41	7.37	15.4732	1.13611	13.6194	17.4826	13.9385
1.41	7.38	16.8512	1.44871	11.6319	19.2765	13.7362
1.41	7.39	15.0463	1.91933	7.83933	17.8721	10.1073
1.41	7.4	11.9448	1.24708	9.57822	14.2201	9.26266
1.41	7.41	13.3769	1.46065	9.15821	15.6244	10.3386
1.41	7.42	14.5139	1.30021	11.1628	16.7869	11.5974
1.41	7.43	11.3912	1.25068	9.10802	13.4161	7.97898
1.41	7.44	10.3754	1.32443	7.83385	13.0603	8.81804
1.41	7.45	13.5406	1.31316	10.3114	16.2857	12.004
1.41	7.46	12.4567	1.13949	10.9319	15.0027	11.0241
1.41	7.47	10.3927	1.33177	7.8037	13.2634	8.38052
1.41	7.48	13.2363	1.61555	8.19305	16.7518	10.5922
1.41	7.49	15.8949	1.32812	11.968	18.5557	13.5878
1.41	7.5	15.1493	1.05811	14.3173	16.7075	12.734
1.41	7.51	15.1245	1.5457	9.7849	17.6332	12.1297
1.41	7.52	18.3239	1.57346	11.6456	20.8273	15.3759
1.41	7.53	19.9386	1.36473	14.6099	22.3116	17.3155
1.41	7.54	19.4422	1.49997	12.9617	21.5829	16.3709
1.41	7.55	20.9108	1.55733	13.4273	23.4864	17.8974
1.42	1.43	3.81613	0.0310344	122.965	3.86981	3.73305
1.42	1.44	5.56376	0.124263	44.7741	5.76091	5.33639
1.42	1.45	5.26137	0.183046	28.7435	5.56857	4.76383
1.42	1.46	5.85846	0.360575	16.2475	6.55472	5.27438
1.42	1.47	8.41838	0.327687	25.6903	9.11752	7.88468
1.42	1.48	10.0168	0.262288	38.1901	10.668	9.50316
1.42	1.49	10.335	0.261191	39.5688	10.8493	9.88031
1.42	1.5	11.7894	0.472205	24.9668	12.6309	10.8614
1.42	1.51	13.8023	0.421241	32.7657	14.3365	12.9235
1.42	1.52	15.2038	0.240663	63.1747	15.5558	14.727
1.42	1.53	16.2162	0.409536	39.5965	16.8471	15.5196
1.42	1.54	17.9278	0.496829	36.0844	18.59	16.8353
1.42	1.55	19.6746	0.35954	54.7215	20.1499	18.9087
1.42	1.56	20.8353	0.321011	64.9054	21.3382	20.205
1.42	1.57	22.3157	0.60219	37.0576	23.3331	21.2994
1.42	1.58	23.9297	0.696522	34.356	25.2505	21.6603
1.42	1.59	25.4428	0.383567	66.3321	26.0892	24.2598
1.42	2.38	28.4835	1.02876	27.6871	30.5854	26.5209
1.42	2.39	26.0315	1.43155	18.1842	28.6731	23.524
1.42	2.4	23.9935	1.23396	19.4443	26.7006	22.0387
1.42	2.41	24.5041	1.02614	23.8799	26.6958	23.1097
1.42	2.42	22.9251	1.14478	20.0258	25.059	21.1316
1.42	2.43	19.91	1.17218	16.9854	22.207	17.9365
1.42	2.44	19.7304	0.936348	21.0717	21.5756	18.2212
1.42	2.45	19.8764	0.941327	21.1153	21.6749	18.4598
1.42	2.46	17.0777	1.13516	15.0443	19.2898	15.3697
1.42	2.47	14.8636	0.978988	15.1827	16.68	13.2883
1.42	2.48	16.0659	0.762101	21.0811	17.6186	14.9256
1.42	2.49	15.2536	0.904116	16.8713	17.3412	13.9747
1.42	2.5	11.6425	0.942799	12.3488	13.6968	10.3432
1.42	2.51	11.5775	0.71272	16.2441	13.1215	10.2521
1.42	2.52	13.3039	0.733585	18.1355	15.2006	11.5912
1.42	2.53	11.0709	0.850549	13.0162	13.4467	9.36597
1.42	2.54	8.03818	0.756768	10.6217	9.99889	6.31223
1.42	2.55	10.7473	0.723618	14.8522	12.1551	8.5838
1.42	2.56	12.3096	1.04788	11.7471	14.1684	10.6627
1.42	2.57	10.2652	1.69662	6.05039	12.5833	8.08494
1.42	2.58	9.57508	1.17918	8.12009	11.5167	6.60761
1.42	2.59	12.103	1.95674	6.18528	15.2283	8.64506
1.42	2.6	13.0734	0.936251	13.9635	15.4947	11.4469
1.42	2.61	12.0716	0.919212	13.1325	14.1482	10.6679
1.42	2.62	13.2791	2.32418	5.71347	17.2582	9.74516
1.42	2.63	15.8386	2.27329	6.96727	19.3233	10.2738
1.42	2.64	16.537	2.00623	8.24283	21.2275	13.8435
1.42	2.65	16.7857	2.6488	6.33711	23.3596	13.3569
1.42	3.22	25.5748	1.91733	13.3388	29.1897	20.6407
1.42	3.23	25.1704	1.71529	14.6741	29.1737	22.005
1.42	3.24	21.6427	1.8178	11.906	26.0785	18.5222
1.42	3.25	21.2473	1.47859	14.37	24.1152	18.1902
1.42	3.26	22.7753	1.40322	16.2308	25.1651	19.7981
1.42	3.27	20.8408	1.67605	12.4345	24.585	17.0095
1.42	3.28	17.5622	1.46539	11.9846	20.8642	14.4807
1.42	3.29	18.8303	1.34505	13.9997	20.7972	16.4384
1.42	3.3	20.3903	1.35731	15.0226	23.0997	17.8505
1.42	3.31	17.4753	1.4515	12.0395	21.0964	14.8263
1.42	3.32	15.527	1.28801	12.055	17.8066	13.2168
1.42	3.33	18.5869	1.2155	15.2915	20.2918	16.6181
1.42	3.34	19.4718	1.25296	15.5406	21.7749	17.521
1.42	3.35	16.2907	1.2706	12.8212	18.9212	14.3943
1.42	3.36	16.5979	1.09912	15.1011	18.4908	14.7585
1.42	3.37	20.2315	1.09495	18.4771	22.2433	18.5612
1.42	3.38	20.0081	1.03985	19.2414	22.1087	18.3463
1.42	3.39	17.7334	1.05819	16.7583	19.7414	16.0473
1.42	3.4	20.184	1.18407	17.0463	22.2489	18.0747
1.42	3.41	23.1391	1.11127	20.8223	25.1046	21.1796
1.42	3.42	22.0268	1.15017	19.1509	24.4266	20.2333
1.42	3.43	21.6297	1.29627	16.6862	23.861	19.1909
1.42	3.44	25.088	1.2446	20.1575	27.1987	22.7354
1.42	3.45	26.4896	1.22388	21.6439	29.1673	24.6829
1.42	3.46	25.2118	1.38792	18.1652	28.1348	22.8599
1.42	3.47	26.8551	1.40238	19.1496	29.062	23.7841
1.42	3.48	30.0221	1.31916	22.7584	32.1782	27.3002
1.42	3.49	30.1584	1.43524	21.0128	33.3411	27.6076
1.42	3.5	29.8841	1.52771	19.5614	32.8355	26.9049
1.42	3.51	32.531	1.51878	21.4191	34.9229	29.1823
1.42	3.52	34.8491	1.47466	23.6319	37.6236	32.0358
1.42	3.53	34.4374	1.52488	22.5837	37.9516	31.7292
1.42	3.54	35.403	1.64488	21.5231	38.5918	32.1762
1.42	3.55	38.038	1.87165	20.3233	41.4251	34.7792
1.42	4.39	32.6586	2.26835	14.3975	39.6158	29.5965
1.42	4.4	33.7307	1.6402	20.565	37.1247	30.0656
1.42	4.41	33.3318	1.68417	19.7913	35.4051	27.6015
1.42	4.42	29.9825	1.27313	23.5502	31.9345	27.8673
1.42	4.43	29.5565	1.3987	21.1314	33.234	27.1484
1.42	4.44	31.3662	0.998815	31.4034	32.9971	29.5202
1.42	4.45	29.3571	1.35299	21.698	31.8923	25.9422
1.42	4.46	26.3576	1.09935	23.9757	28.552	24.5445
1.42	4.47	28.0343	0.974427	28.7701	30.4708	26.3942
1.42	4.48	29.1363	1.0039	29.0231	31.016	27.633
1.42	4.49	25.8381	1.30601	19.784	28.5901	23.9895
1.42	4.5	24.5232	0.835699	29.3446	25.7957	22.8801
1.42	4.51	27.7313	0.83865	33.0666	29.0735	25.9025
1.42	4.52	27.8091	1.21192	22.9464	29.6671	25.834
1.42	4.53	24.3168	1.3026	18.6678	26.3772	22.2298
1.42	4.54	25.3211	1.23317	20.5334	27.8268	23.2026
1.42	4.55	28.4385	1.27216	22.3545	31.0779	26.354
1.42	4.56	26.7972	1.55705	17.2102	29.4975	24.5518
1.42	4.57	24.4471	1.55038	15.7684	27.2259	21.9986
1.42	4.58	26.8788	1.58747	16.9318	30.5148	24.1709
1.42	4.59	28.9722	1.56402	18.5242	32.0864	26.3911
1.42	4.6	26.8835	2.22949	12.0581	30.5492	23.1701
1.42	4.61	26.7224	1.86966	14.2926	30.7393	24.133
1.42	4.62	29.9105	1.8653	16.0352	33.5926	27.8038
1.42	4.63	30.7965	2.36682	13.0118	34.6551	26.8241
1.42	5.36	30.1924	1.88272	16.0365	32.6258	25.6355
1.42	5.37	31.1994	2.23944	13.9318	33.8348	26.0463
1.42	5.38	29.1998	2.14552	13.6097	32.4085	24.0079
1.42	5.39	26.9994	1.59895	16.8857	29.7842	23.037
1.42	5.4	27.9703	2.08839	13.3932	30.7951	22.7547
1.42	5.41	28.7572	1.84475	15.5886	31.5206	25.1258
1.42	5.42	26.2926	2.12002	12.402	30.3768	22.2971
1.42	5.43	24.9582	1.33263	18.7285	27.1392	21.1045
1.42	5.44	26.8381	2.16028	12.4234	30.0122	22.3408
1.42	5.45	27.3924	1.61561	16.9548	30.0947	24.0428
1.42	5.46	24.5355	1.99149	12.3201	29.2694	20.7118
1.42	5.47	23.3209	1.08854	21.4239	25.8932	21.4368
1.42	5.48	26.1294	1.12567	23.2123	28.5354	24.026
1.42	5.49	28.2878	1.10839	25.5215	30.4288	26.6604
1.42	5.5	25.9963	1.25559	20.7044	28.5848	24.1591
1.42	5.51	25.0354	1.04518	23.9531	27.052	23.2085
1.42	5.52	28.663	1.05683	27.1216	30.7708	26.6495
1.42	5.53	29.4893	1.1308	26.0782	31.9054	27.6599
1.42	5.54	26.948	1.13256	23.7939	29.391	24.876
1.42	5.55	28.2685	1.29887	21.764	31.0402	26.0209
1.42	5.56	31.7533	1.18876	26.7112	34.2832	29.6858
1.42	5.57	31.1401	1.30323	23.8946	34.2589	28.3768
1.42	5.58	29.4668	1.42989	20.6077	32.1973	26.8623
1.42	5.59	32.2697	1.58133	20.4067	34.9039	29.3508
1.42	5.6	34.7178	1.33196	26.0652	37.4204	32.2738
1.42	5.61	33.0653	1.29927	25.4492	35.4631	30.5706
1.42	5.62	33.0835	1.81643	18.2134	35.7427	29.4151
1.42	5.63	36.6054	1.93297	18.9374	39.35	32.0407
1.42	5.64	37.4165	1.95007	19.1872	40.1423	32.4883
1.42	5.65	35.8943	1.76731	20.3101	38.6896	32.35
1.42	6.3	31.3484	1.89645	16.5301	38.0321	27.9156
1.42	6.31	30.6537	1.6253	18.8604	35.2094	27.7548
1.42	6.32	27.9622	1.47401	18.9701	31.4472	24.8743
1.42	6.33	26.3458	1.15151	22.8793	29.0108	24.6509
1.42	6.34	26.9077	1.02296	26.3037	28.2964	24.3716
1.42	6.35	25.2807	1.15116	21.961	27.4843	21.9584
1.42	6.36	22.2213	0.930679	23.8764	23.8169	20.4305
1.42	6.37	22.3761	1.05992	21.1111	24.4028	19.8995
1.42	6.38	23.1216	1.08826	21.2464	25.0534	20.6838
1.42	6.39	20.2275	1.2376	16.3442	22.277	17.0807
1.42	6.4	18.0796	0.959832	18.8362	19.6346	16.5716
1.42	6.41	19.9274	1.19313	16.7018	21.6404	17.0165
1.42	6.42	19.8107	1.3546	14.6248	22.5803	16.9299
1.42	6.43	16.274	1.33669	12.1748	19.1502	14.4484
1.42	6.44	16.2189	1.26571	12.8141	18.3848	14.3867
1.42	6.45	18.8472	1.3474	13.9879	21.6731	16.6267
1.42	6.46	17.5269	1.48808	11.7782	20.7843	14.7694
1.42	6.47	14.45	1.38235	10.4532	17.4217	12.8561
1.42	6.48	16.4429	1.34483	12.2268	19.4633	14.5385
1.42	6.49	19.6615	1.25867	15.6208	22.2792	17.6874
1.42	6.5	18.9449	1.01372	18.6885	20.7806	17.3198
1.42	6.51	18.0274	0.86086	20.9411	19.8957	16.5016
1.42	6.52	20.9779	1.12399	18.6638	22.9255	18.5618
1.42	6.53	23.154	0.918677	25.2036	25.1568	21.599
1.42	6.54	22.1595	1.03876	21.3327	23.9922	19.9791
1.42	6.55	22.6836	1.48635	15.2612	25.1949	18.9966
1.42	6.56	25.8898	1.44136	17.962	28.2033	22.659
1.42	6.57	27.045	1.24127	21.7882	28.8297	23.4832
1.42	6.58	26.3047	1.73582	15.1541	28.4496	20.5702
1.42	7.32	21.3548	1.81127	11.79	27.4592	18.1626
1.42	7.33	19.0438	1.74651	10.9039	24.106	16.9208
1.42	7.34	18.7789	1.26264	14.8728	21.26	16.3988
1.42	7.35	17.6601	1.38026	12.7948	19.6195	14.3272
1.42	7.36	14.6746	1.22674	11.9623	16.2559	11.6188
1.42	7.37	13.7026	0.840286	16.3071	15.0889	12.0552
1.42	7.38	14.4516	1.10188	13.1154	16.3436	11.6388
1.42	7.39	12.5202	1.56428	8.00381	14.3933	8.4571
1.42	7.4	9.48999	1.00183	9.47268	10.9878	6.83819
1.42	7.41	10.5526	1.09087	9.67361	12.6404	8.78829
1.42	7.42	11.2349	1.10777	10.1419	13.2692	8.55396
1.42	7.43	7.97482	1.15829	6.88502	9.92892	4.92999
1.42	7.44	6.91376	1.168	5.91933	9.47875	5.34265
1.42	7.45	9.93184	1.23167	8.06369	12.6835	8.57579
1.42	7.46	8.83704	1.21306	7.28489	11.4708	7.3419
1.42	7.47	7.1156	1.17703	6.04539	9.68802	5.31786
1.42	7.48	10.1321	1.33713	7.57748	13.0823	8.16738
1.42	7.49	12.7331	1.16678	10.9131	15.0512	10.9646
1.42	7.5	12.5471	0.891697	14.071	13.6888	10.1294
1.42	7.51	12.8451	1.22606	10.4767	14.4752	9.00646
1.42	7.52	15.684	1.23452	12.7045	17.5208	12.2611
1.42	7.53	17.4149	1.09304	15.9325	19.1384	14.381
1.42	7.54	17.4992	1.20643	14.505	19.2065	13.5948
1.42	7.55	18.9622	1.39746	13.569	21.4593	15.3785
1.43	1.44	3.82333	0.029887	127.926	3.88351	3.78353
1.43	1.45	5.58158	0.155055	35.9975	5.94271	5.31015
1.43	1.46	5.12298	0.173807	29.4751	5.41803	4.67398
1.43	1.47	6.00509	0.229556	26.1595	6.49285	5.49231
1.43	1.48	8.51457	0.278284	30.5967	9.17748	7.96193
1.43	1.49	9.83272	0.222761	44.1402	10.1777	9.45938
1.43	1.5	10.5512	0.238118	44.3108	10.902	10.0381
1.43	1.51	11.8682	0.318148	37.3039	12.4468	11.1808
1.43	1.52	14.0171	0.22451	62.4342	14.4523	13.671
1.43	1.53	15.3128	0.251338	60.925	15.9486	14.8337
1.43	1.54	16.31	0.326073	50.0195	16.9173	15.6803
1.43	1.55	17.9947	0.312568	57.5704	18.6037	17.1968
1.43	1.56	19.7673	0.2359	83.7954	20.2592	19.3219
1.43	1.57	21.1599	0.415792	50.8906	22.1486	20.4802
1.43	1.58	22.2689	0.545331	40.8356	23.6513	20.6883
1.43	1.59	23.9469	0.393114	60.916	24.5513	23.0604
1.43	2.38	27.7902	0.562964	49.364	29.0325	26.5285
1.43	2.39	25.6261	0.744669	34.4128	27.139	24.644
1.43	2.4	23.3345	0.70979	32.8752	24.6265	22.2404
1.43	2.41	23.3766	0.512897	45.5776	24.4799	22.6918
1.43	2.42	22.0724	0.460613	47.9196	22.9703	21.3809
1.43	2.43	19.2745	0.515717	37.3741	20.2873	18.4914
1.43	2.44	18.43	0.506325	36.3996	19.7175	17.7043
1.43	2.45	18.4096	0.408901	45.0221	19.2424	17.6316
1.43	2.46	16.1255	0.450841	35.7677	17.175	15.2163
1.43	2.47	13.6028	0.441369	30.8195	14.4935	12.9291
1.43	2.48	14.0298	0.436261	32.1592	14.8851	13.1165
1.43	2.49	13.4945	0.460333	29.3146	14.4844	12.302
1.43	2.5	10.2282	0.434167	23.5582	11.0822	9.18112
1.43	2.51	9.15624	0.438683	20.8721	10.0885	8.22131
1.43	2.52	10.5676	0.644254	16.4029	11.7403	9.21549
1.43	2.53	8.93499	0.667519	13.3854	10.1075	7.05756
1.43	2.54	5.34661	0.598983	8.92614	6.48362	3.91634
1.43	2.55	7.30156	0.678462	10.7619	8.43871	5.37612
1.43	2.56	9.34515	0.823472	11.3485	10.8728	8.07745
1.43	2.57	7.97213	1.55522	5.12605	10.4853	5.91986
1.43	2.58	7.14463	0.829452	8.61367	8.45339	5.13283
1.43	2.59	9.48543	1.90024	4.9917	11.8795	6.12668
1.43	2.6	11.0901	0.705537	15.7186	12.4575	9.05831
1.43	2.61	10.7025	0.669053	15.9966	11.8352	9.43043
1.43	2.62	11.8197	1.76526	6.69574	14.6589	8.96531
1.43	2.63	14.3318	1.96638	7.28842	17.6448	9.50912
1.43	2.64	15.4997	1.533	10.1107	19.2167	12.5463
1.43	2.65	16.0164	1.90517	8.40677	20.8898	13.537
1.43	3.22	23.3175	1.52562	15.2839	26.1948	19.9215
1.43	3.23	22.5125	1.56266	14.4066	25.9208	19.9307
1.43	3.24	18.9531	1.6382	11.5695	22.7352	16.6463
1.43	3.25	19.0426	1.17906	16.1507	21.0522	16.4374
1.43	3.26	20.5306	1.0681	19.2215	22.3111	18.714
1.43	3.27	18.2542	1.43118	12.7546	21.1672	15.4823
1.43	3.28	15.2281	1.04031	14.638	17.4666	13.6512
1.43	3.29	17.0416	0.807366	21.1076	18.0807	15.4227
1.43	3.3	18.3667	0.914774	20.0778	19.8841	16.9157
1.43	3.31	15.2505	1.07004	14.2523	17.652	13.6975
1.43	3.32	13.9589	0.824089	16.9386	15.3936	11.6611
1.43	3.33	17.3181	0.792932	21.8406	18.6259	14.93
1.43	3.34	17.8134	0.772936	23.0464	19.43	16.4095
1.43	3.35	14.8029	0.785277	18.8505	16.5502	13.4659
1.43	3.36	15.8778	0.887815	17.8842	17.2333	13.2671
1.43	3.37	19.3886	0.774947	25.0193	20.5453	17.0989
1.43	3.38	18.8541	0.711204	26.5102	20.1636	17.7267
1.43	3.39	17.1302	0.664609	25.7749	18.3154	15.5827
1.43	3.4	20.0349	0.772584	25.9323	21.4587	17.8298
1.43	3.41	22.5923	0.669869	33.7265	23.7415	21.0562
1.43	3.42	21.4247	0.665821	32.1778	22.502	20.0778
1.43	3.43	21.6603	0.842656	25.7048	23.814	19.8637
1.43	3.44	25.091	0.787301	31.8697	27.1503	23.4222
1.43	3.45	26.1304	0.802231	32.5722	27.473	24.1563
1.43	3.46	25.1507	0.863458	29.1279	26.9283	23.5869
1.43	3.47	27.1959	0.924298	29.4233	29.392	25.378
1.43	3.48	30.0848	0.8159	36.8731	31.8508	28.5108
1.43	3.49	30.0595	0.84721	35.4805	31.8187	28.6818
1.43	3.5	30.2061	0.944545	31.9795	31.7105	28.2677
1.43	3.51	32.9585	0.960738	34.3054	34.6314	30.8441
1.43	3.52	34.9619	0.860376	40.6356	36.3531	33.4011
1.43	3.53	34.6163	0.931124	37.1769	36.7679	32.9611
1.43	3.54	35.9508	0.970207	37.0548	37.3663	33.7839
1.43	3.55	38.5348	1.18163	32.6116	40.5783	35.9521
1.43	4.39	31.4055	2.00349	15.6754	37.7085	29.0961
1.43	4.4	32.246	1.24704	25.8581	35.6472	30.4792
1.43	4.41	32.0595	1.08708	29.4915	33.3434	27.8639
1.43	4.42	28.7616	0.666796	43.134	30.0758	27.4447
1.43	4.43	27.9274	1.17461	23.7759	30.6083	26.2225
1.43	4.44	29.7589	0.562456	52.9088	30.843	28.5414
1.43	4.45	28.0613	0.802262	34.9778	29.3374	25.9919
1.43	4.46	24.8432	0.616232	40.3146	25.8486	23.7481
1.43	4.47	26.1822	0.875904	29.8917	28.6138	24.8614
1.43	4.48	27.5649	0.606794	45.4272	28.3858	26.2752
1.43	4.49	24.4691	0.881156	27.7693	25.9683	22.7155
1.43	4.5	22.709	0.514486	44.1392	23.6542	21.4868
1.43	4.51	25.8187	0.632015	40.8514	27.1207	24.2663
1.43	4.52	26.2977	0.774952	33.9347	27.3369	24.7629
1.43	4.53	22.8075	0.870207	26.2093	23.9589	21.3432
1.43	4.54	23.3622	0.912664	25.5978	25.2447	21.5125
1.43	4.55	26.6595	0.83141	32.0655	28.0335	24.9058
1.43	4.56	25.3498	1.08619	23.3383	27.1718	23.6955
1.43	4.57	22.7561	1.04157	21.848	24.4681	20.6897
1.43	4.58	24.8659	1.27973	19.4306	27.7306	22.3407
1.43	4.59	27.1941	0.918376	29.6111	29.2056	25.6533
1.43	4.6	25.2299	1.69423	14.8917	28.3308	22.3049
1.43	4.61	24.6889	1.39803	17.6597	27.8781	22.6549
1.43	4.62	27.8336	1.51681	18.35	30.6807	25.649
1.43	4.63	29.0023	1.85923	15.5991	32.1905	25.8583
1.43	5.36	30.029	2.3038	13.0345	33.1119	24.7447
1.43	5.37	30.9458	2.56685	12.0559	34.4128	24.8846
1.43	5.38	28.7304	2.11873	13.5602	33.445	23.979
1.43	5.39	26.7564	1.67259	15.997	29.7159	22.2933
1.43	5.4	27.9685	2.78789	10.0321	31.8052	21.1967
1.43	5.41	28.5434	2.14039	13.3356	31.9975	23.8127
1.43	5.42	25.9421	1.75409	14.7895	29.6445	22.8897
1.43	5.43	24.9817	1.73406	14.4065	28.401	20.3214
1.43	5.44	27.0066	2.76864	9.75446	31.1628	20.928
1.43	5.45	27.2707	1.59065	17.1444	30.1626	24.4022
1.43	5.46	24.3401	1.32141	18.4198	27.1328	22.1038
1.43	5.47	23.6052	1.29123	18.2812	26.6674	20.9176
1.43	5.48	26.7134	1.72582	15.4786	30.109	22.8121
1.43	5.49	28.5876	1.2759	22.4058	31.2464	25.7567
1.43	5.5	26.2231	1.15654	22.6738	28.5516	23.7512
1.43	5.51	25.7712	1.50816	17.0879	28.6496	22.144
1.43	5.52	29.4675	1.51672	19.4284	32.4152	25.8042
1.43	5.53	29.9982	1.1212	26.7554	32.3257	27.2729
1.43	5.54	27.6375	1.19054	23.2142	29.8291	24.7311
1.43	5.55	29.3805	1.67546	17.5358	32.6434	25.5282
1.43	5.56	32.7	1.41811	23.0589	35.1391	29.2693
1.43	5.57	31.8938	1.21668	26.2138	34.265	29.2392
1.43	5.58	30.5591	1.63253	18.7188	33.3955	26.8083
1.43	5.59	33.5862	1.85867	18.07	36.7451	29.2774
1.43	5.6	35.7714	1.47951	24.1778	37.9868	32.3306
1.43	5.61	34.1046	1.40832	24.2164	36.2489	31.1984
1.43	5.62	34.5027	2.10202	16.4141	37.8658	29.5312
1.43	5.63	38.0088	2.19275	17.3338	41.2897	32.3179
1.43	5.64	38.5582	2.17518	17.7264	41.2453	32.393
1.43	5.65	37.1655	1.92963	19.2605	40.209	32.4202
1.43	6.3	32.1966	2.20591	14.5956	40.1799	28.3814
1.43	6.31	31.8187	1.81118	17.5679	37.4851	28.5481
1.43	6.32	29.1719	1.48139	19.6923	33.6865	26.7723
1.43	6.33	27.2448	1.31156	20.7728	31.4281	25.3374
1.43	6.34	27.9816	1.14558	24.4257	30.5226	24.9741
1.43	6.35	26.7599	0.85879	31.16	28.4347	24.3567
1.43	6.36	23.5202	0.894501	26.2942	25.9908	21.8752
1.43	6.37	23.393	1.16993	19.9952	26.7419	20.9308
1.43	6.38	24.5479	0.838033	29.2922	26.3788	22.3435
1.43	6.39	21.9664	0.862787	25.4599	23.6231	19.7401
1.43	6.4	19.4149	0.823218	23.5842	21.5875	17.7844
1.43	6.41	21.2063	1.10038	19.2718	23.3164	18.0138
1.43	6.42	21.6403	0.915098	23.648	23.1966	19.3756
1.43	6.43	18.2208	0.992005	18.3676	20.0366	15.6974
1.43	6.44	17.6184	1.12798	15.6194	20.1298	14.5859
1.43	6.45	20.4275	1.06511	19.1788	21.9394	17.46
1.43	6.46	19.6523	0.899928	21.8376	21.5392	17.6687
1.43	6.47	16.3786	0.84734	19.3294	18.2852	14.6907
1.43	6.48	17.767	0.810142	21.9307	19.4252	16.1904
1.43	6.49	21.2481	0.795221	26.7197	22.756	19.7352
1.43	6.5	20.8088	0.809758	25.6976	22.2775	18.3599
1.43	6.51	19.3491	0.657475	29.4294	20.5296	17.8658
1.43	6.52	22.023	0.855379	25.7465	23.117	19.0775
1.43	6.53	24.5949	0.805639	30.5285	25.9816	22.8031
1.43	6.54	23.5895	1.11138	21.2253	25.0628	20.8483
1.43	6.55	23.6111	1.55339	15.1997	25.3383	19.2614
1.43	6.56	26.8909	1.58644	16.9505	28.7779	22.7342
1.43	6.57	28.3568	1.40784	20.142	30.4076	24.1064
1.43	6.58	27.3699	1.78344	15.3467	29.2084	21.2995
1.43	7.32	22.625	1.68024	13.4653	28.624	20.3721
1.43	7.33	20.6882	1.59333	12.9843	25.0844	18.0377
1.43	7.34	20.5668	1.55593	13.2184	23.7359	16.8553
1.43	7.35	18.9951	1.80853	10.503	21.0351	13.8633
1.43	7.36	16.0338	1.46333	10.957	18.1526	12.051
1.43	7.37	15.7154	1.07109	14.6724	17.8528	13.4059
1.43	7.38	16.1722	1.4979	10.7966	17.9677	12.1602
1.43	7.39	13.6214	1.89027	7.20606	16.062	8.47251
1.43	7.4	11.1844	1.01827	10.9837	12.9138	9.05396
1.43	7.41	12.6769	0.855528	14.8177	14.2704	10.3763
1.43	7.42	12.4494	1.29708	9.59802	14.0335	8.74683
1.43	7.43	8.81681	1.20505	7.31656	10.3373	5.16126
1.43	7.44	8.99077	0.823838	10.9133	10.1267	6.4346
1.43	7.45	11.335	0.807737	14.033	12.3168	8.45546
1.43	7.46	9.13278	0.639479	14.2816	10.328	7.58268
1.43	7.47	8.24514	0.785959	10.4905	9.82858	7.09039
1.43	7.48	11.8595	0.877974	13.5078	13.5322	10.0652
1.43	7.49	13.5747	0.731904	18.547	14.8864	12.0828
1.43	7.5	13.0229	0.82096	15.8631	14.3154	10.102
1.43	7.51	14.2545	1.1865	12.0139	16.1506	10.0097
1.43	7.52	17.1105	0.983315	17.4008	18.4955	13.6463
1.43	7.53	18.1477	0.888975	20.4142	19.0512	14.8232
1.43	7.54	18.3909	1.28498	14.3122	20.3052	13.7343
1.43	7.55	20.4082	1.56191	13.0662	22.7316	16.2876
1.44	1.45	3.82145	0.0301348	126.812	3.88488	3.78958
1.44	1.46	5.48338	0.176579	31.0534	5.91253	5.15978
1.44	1.47	5.32722	0.290965	18.3088	6.11341	4.87251
1.44	1.48	6.19096	0.415479	14.9008	7.17002	5.6042
1.44	1.49	8.41386	0.366934	22.9301	9.19281	7.55946
1.44	1.5	10.1005	0.275679	36.6386	10.8538	9.73451
1.44	1.51	10.6227	0.404519	26.2601	11.7051	9.9032
1.44	1.52	12.2102	0.373524	32.6892	13.2568	11.5565
1.44	1.53	14.3019	0.326939	43.7449	15.1225	13.7309
1.44	1.54	15.5277	0.347364	44.7015	16.6416	15.1442
1.44	1.55	16.4702	0.473195	34.8064	18.0757	15.6708
1.44	1.56	18.2086	0.419818	43.3727	19.3001	17.6316
1.44	1.57	20.1828	0.360944	55.9166	21.1979	19.6724
1.44	1.58	21.1747	0.532983	39.7287	22.5621	20.2507
1.44	1.59	22.3411	0.581234	38.4373	24.1841	21.6454
1.44	2.38	28.0766	0.641179	43.7891	29.2894	27.2766
1.44	2.39	26.0073	0.849714	30.6071	27.692	24.6029
1.44	2.4	23.3537	0.917005	25.4674	24.8234	21.9856
1.44	2.41	23.6711	0.710927	33.2961	25.1661	22.7815
1.44	2.42	22.8879	0.542316	42.2041	23.7222	22.0474
1.44	2.43	19.8079	0.609464	32.5005	20.8474	18.7774
1.44	2.44	18.7273	0.649531	28.8321	20.2606	17.9123
1.44	2.45	19.4023	0.488159	39.7458	20.3382	18.5954
1.44	2.46	17.4146	0.446935	38.9645	18.2593	16.7242
1.44	2.47	14.3289	0.49709	28.8257	15.0689	13.6438
1.44	2.48	14.9912	0.57668	25.9957	16.2069	13.9948
1.44	2.49	15.3571	0.522499	29.3916	16.3051	14.2874
1.44	2.5	12.1078	0.465577	26.0061	12.7526	11.0599
1.44	2.51	10.3652	0.591614	17.5202	11.6252	9.32623
1.44	2.52	12.503	0.83462	14.9805	14.1641	11.0413
1.44	2.53	11.7742	0.746618	15.77	13.3488	10.092
1.44	2.54	8.03994	0.735292	10.9343	9.59559	6.5717
1.44	2.55	9.22577	0.832992	11.0755	10.9313	8.07076
1.44	2.56	12.0637	0.782386	15.4191	14.195	11.2079
1.44	2.57	11.2479	1.58434	7.09939	14.0411	9.25801
1.44	2.58	9.90268	0.891903	11.1029	11.134	7.52157
1.44	2.59	12.0321	1.78502	6.7406	14.474	8.44718
1.44	2.6	14.0325	0.911085	15.402	15.3753	11.1722
1.44	2.61	13.5431	1.10186	12.2912	15.4976	10.97
1.44	2.62	14.2101	1.28675	11.0434	16.5402	11.7312
1.44	2.63	16.7655	1.75695	9.54243	19.2222	11.6917
1.44	2.64	18.186	1.32243	13.7519	20.9815	14.4102
1.44	2.65	18.462	1.59877	11.5476	22.2815	16.0514
1.44	3.22	26.0737	1.49741	17.4126	29.393	22.9813
1.44	3.23	25.0891	1.66955	15.0275	28.4334	21.1907
1.44	3.24	21.5159	1.61626	13.3122	25.3657	18.399
1.44	3.25	22.0278	1.11842	19.6954	24.3736	19.824
1.44	3.26	23.5511	1.08742	21.6577	25.5651	21.4033
1.44	3.27	21.0272	1.4294	14.7105	22.7392	17.866
1.44	3.28	18.2624	0.901188	20.2648	19.7599	16.5013
1.44	3.29	20.3658	0.752798	27.0535	21.4786	18.5171
1.44	3.3	21.4514	0.900627	23.8183	22.7277	19.4827
1.44	3.31	18.1535	1.02531	17.7053	19.4561	15.9731
1.44	3.32	17.2506	0.816195	21.1354	18.3889	14.6319
1.44	3.33	20.583	0.792019	25.988	21.5838	18.0844
1.44	3.34	20.6759	0.754209	27.414	22.0451	19.0674
1.44	3.35	17.5236	0.763692	22.9458	18.8792	15.9014
1.44	3.36	18.857	0.891342	21.1557	20.3021	16.2835
1.44	3.37	22.2162	0.755312	29.4133	23.2134	20.0281
1.44	3.38	21.2109	0.736118	28.8145	22.3092	19.9438
1.44	3.39	19.3821	0.635162	30.5152	20.6977	17.858
1.44	3.4	22.4687	0.709976	31.6472	23.986	20.4649
1.44	3.41	24.8384	0.615406	40.361	26.1103	23.4979
1.44	3.42	23.1957	0.658495	35.2253	24.5632	21.8862
1.44	3.43	23.4399	0.797483	29.3924	25.7449	21.9575
1.44	3.44	27.0404	0.746785	36.2091	29.2592	25.6228
1.44	3.45	27.7387	0.821056	33.7841	29.3653	25.8688
1.44	3.46	26.4117	0.879068	30.0452	28.4236	25.169
1.44	3.47	28.6561	0.905307	31.6535	31.0068	26.817
1.44	3.48	31.5852	0.799911	39.4858	33.5215	30.2875
1.44	3.49	31.153	0.940166	33.1357	33.4534	29.9453
1.44	3.5	31.1506	1.02474	30.3986	33.2944	29.1519
1.44	3.51	34.1589	0.992527	34.4161	35.9388	31.8992
1.44	3.52	36.0304	0.965026	37.3362	38.1457	34.4779
1.44	3.53	35.3097	1.10986	31.8147	38.2459	33.6447
1.44	3.54	36.6901	1.16157	31.5867	38.9161	34.3181
1.44	3.55	39.4903	1.31289	30.0789	42.4605	36.8314
1.44	4.39	31.7963	2.28251	13.9304	38.8116	28.6993
1.44	4.4	32.8564	1.43526	22.8924	36.6531	30.8454
1.44	4.41	32.9578	1.13808	28.9593	34.5635	29.0082
1.44	4.42	29.631	0.78564	37.7158	31.1013	28.2672
1.44	4.43	28.8055	1.37225	20.9914	31.7469	27.1802
1.44	4.44	30.9903	0.800329	38.7219	32.3096	29.6011
1.44	4.45	29.5178	0.888365	33.2271	31.1512	27.8308
1.44	4.46	26.2629	0.814597	32.2404	27.8324	24.5868
1.44	4.47	27.7315	1.13391	24.4567	30.8673	25.6004
1.44	4.48	29.4547	0.752751	39.1293	30.583	27.6726
1.44	4.49	26.5158	1.01356	26.1612	28.3713	24.311
1.44	4.5	24.7664	0.7295	33.9498	26.0187	22.6896
1.44	4.51	27.9974	0.797894	35.0891	29.3755	25.9299
1.44	4.52	28.7847	0.760152	37.867	29.686	26.9269
1.44	4.53	25.4586	0.838151	30.3747	26.3972	23.3981
1.44	4.54	25.9627	0.879676	29.5139	27.3815	23.6766
1.44	4.55	29.4137	0.788423	37.307	30.4468	27.1664
1.44	4.56	28.3686	0.99809	28.4229	29.9291	26.598
1.44	4.57	25.7993	0.971691	26.5509	27.3658	23.4462
1.44	4.58	27.8008	1.27522	21.8008	30.5406	24.8976
1.44	4.59	30.3129	0.754779	40.1613	31.7498	28.583
1.44	4.6	28.5077	1.52044	18.7497	31.6306	26.0135
1.44	4.61	27.8073	1.23405	22.5334	30.7355	25.8914
1.44	4.62	30.9173	1.41791	21.8048	33.6577	28.4015
1.44	4.63	32.2605	1.67752	19.231	35.3675	29.5948
1.44	5.36	33.6789	2.38245	14.1362	36.7723	28.1174
1.44	5.37	34.5762	2.57354	13.4352	38.0086	28.4648
1.44	5.38	32.3185	2.0925	15.4449	37.0583	27.7129
1.44	5.39	30.3203	1.69425	17.896	33.335	26.0729
1.44	5.4	31.4924	2.79284	11.2761	35.2676	24.7393
1.44	5.41	32.0029	2.08039	15.3831	35.3968	27.4411
1.44	5.42	29.3349	1.69711	17.2852	33.0871	26.4446
1.44	5.43	28.3176	1.71488	16.5129	31.6566	23.9557
1.44	5.44	30.2747	2.64124	11.4623	34.3339	24.4838
1.44	5.45	30.4301	1.5025	20.2529	33.324	27.9146
1.44	5.46	27.4191	1.31287	20.8849	30.0658	25.2622
1.44	5.47	26.6175	1.20057	22.1707	29.6132	24.2445
1.44	5.48	29.7105	1.55793	19.0705	32.9469	26.319
1.44	5.49	31.4291	1.13609	27.6642	34.0301	28.9989
1.44	5.5	28.81	1.0354	27.825	31.156	26.6851
1.44	5.51	28.3267	1.32831	21.3254	31.0755	25.378
1.44	5.52	32.0169	1.31074	24.4266	34.7944	29.1
1.44	5.53	32.3138	0.967742	33.3909	34.5757	30.3069
1.44	5.54	29.7086	1.03809	28.6185	31.8315	27.5724
1.44	5.55	31.4778	1.49211	21.0961	34.6877	28.5033
1.44	5.56	34.7606	1.23492	28.1481	37.0694	32.2177
1.44	5.57	33.6525	1.09384	30.7654	35.994	31.8637
1.44	5.58	32.1306	1.47885	21.7267	34.8647	29.3456
1.44	5.59	35.2493	1.7142	20.5632	38.2476	31.9543
1.44	5.6	37.3089	1.32503	28.157	39.3815	34.8878
1.44	5.61	35.3163	1.2992	27.1832	37.4602	33.426
1.44	5.62	35.6573	1.96599	18.137	39.1095	31.7679
1.44	5.63	39.2174	2.09177	18.7485	42.3033	34.293
1.44	5.64	39.5496	2.08152	19.0003	42.419	34.1334
1.44	5.65	37.8629	1.90426	19.8832	41.0951	33.7855
1.44	6.3	32.2522	2.07868	15.5157	39.8843	28.4021
1.44	6.31	31.9485	1.75861	18.1668	37.4526	29.3447
1.44	6.32	29.1515	1.56216	18.661	33.7444	26.5906
1.44	6.33	27.4078	1.21755	22.5105	31.269	25.7502
1.44	6.34	28.5634	1.03315	27.6469	30.6435	25.7017
1.44	6.35	27.2816	0.961771	28.366	28.7744	24.5167
1.44	6.36	23.9756	0.882868	27.1565	25.8867	22.4337
1.44	6.37	24.3051	1.07901	22.5253	27.1353	21.9916
1.44	6.38	25.7238	0.847196	30.3635	27.3512	23.9192
1.44	6.39	23.0366	1.07727	21.3842	24.9366	20.5986
1.44	6.4	20.7182	0.887152	23.3536	22.6902	19.3084
1.44	6.41	22.9714	1.0416	22.0539	24.7615	20.0039
1.44	6.42	23.4413	1.00275	23.3771	25.7772	21.4652
1.44	6.43	20.0572	1.13497	17.672	22.7262	18.5546
1.44	6.44	19.9056	1.09314	18.2095	22.3674	17.7349
1.44	6.45	22.9144	1.01711	22.529	25.0454	20.4082
1.44	6.46	22.0633	1.10084	20.0423	24.8152	19.9581
1.44	6.47	19.0654	1.01071	18.8634	21.4186	17.9909
1.44	6.48	20.8126	0.861127	24.169	22.9945	19.6093
1.44	6.49	24.2652	0.821467	29.5389	26.2183	23.1556
1.44	6.5	23.9214	0.723682	33.0551	25.0319	22.1057
1.44	6.51	22.7468	0.539429	42.1684	23.6487	21.6841
1.44	6.52	25.4314	0.77742	32.7126	26.2484	22.838
1.44	6.53	27.9317	0.658929	42.3896	29.0161	26.5274
1.44	6.54	27.0275	0.995558	27.1481	28.4105	24.5163
1.44	6.55	27.1887	1.48997	18.2479	28.9568	22.9948
1.44	6.56	30.4135	1.49733	20.3119	32.1406	26.4627
1.44	6.57	31.84	1.32213	24.0824	33.7467	27.7333
1.44	6.58	30.9307	1.79411	17.2402	32.854	24.7977
1.44	7.32	25.906	1.73056	14.9698	31.9128	23.0455
1.44	7.33	23.7588	1.63439	14.5368	28.3762	21.2271
1.44	7.34	23.7244	1.43329	16.5524	26.3457	20.311
1.44	7.35	22.3674	1.83323	12.2011	24.3306	17.1493
1.44	7.36	19.3321	1.46168	13.226	21.5053	15.2854
1.44	7.37	18.7919	0.886417	21.1998	20.3721	16.975
1.44	7.38	19.4191	1.33147	14.5847	20.9663	15.8897
1.44	7.39	17.1086	1.8327	9.33523	19.1039	12.1544
1.44	7.4	14.4551	0.934212	15.473	15.8895	12.177
1.44	7.41	15.6178	0.802215	19.4684	17.3117	13.5983
1.44	7.42	15.6408	1.10108	14.205	16.838	12.4302
1.44	7.43	12.1273	1.08891	11.1371	13.5615	8.77234
1.44	7.44	11.5463	0.894252	12.9116	13.4058	9.09862
1.44	7.45	13.6885	0.917224	14.9239	15.6968	11.3095
1.44	7.46	11.2926	0.903233	12.5024	13.511	9.4434
1.44	7.47	9.44382	1.01633	9.2921	12.0246	7.91826
1.44	7.48	12.8665	1.14676	11.2198	15.8394	11.1047
1.44	7.49	14.4193	0.925831	15.5744	16.5398	12.8768
1.44	7.5	12.8978	0.800599	16.1102	14.4646	11.1962
1.44	7.51	13.8987	1.29478	10.7344	15.9998	10.5565
1.44	7.52	17.2155	1.15813	14.8649	19.1452	14.3993
1.44	7.53	17.8817	1.03108	17.3426	19.8687	15.5471
1.44	7.54	17.4433	1.30284	13.3887	19.7533	13.5342
1.44	7.55	19.637	1.47214	13.3391	21.8014	15.8129
1.45	1.46	3.81431	0.0323544	117.892	3.88463	3.77086
1.45	1.47	5.62968	0.1509	37.3075	6.03618	5.32485
1.45	1.48	5.38655	0.322385	16.7084	6.54264	5.04131
1.45	1.49	5.89262	0.358901	16.4185	6.91167	4.93539
1.45	1.5	8.42417	0.274746	30.6617	9.12078	7.73633
1.45	1.51	9.87552	0.298809	33.0496	10.9563	9.41234
1.45	1.52	10.5686	0.401409	26.3288	11.7914	9.81491
1.45	1.53	12.2098	0.334409	36.5116	13.0314	11.3419
1.45	1.54	14.2381	0.29803	47.774	15.2581	13.7092
1.45	1.55	15.3532	0.417703	36.7563	16.8574	14.7824
[truncated: 17,010 more rows]

## Sheet: Fig.S6a
ca1	ca2	ave	stdev	ave/stdev	max	min
[truncated: 14,365 more rows]

[truncated: 1 more sheets: Fig.S6b]
