# Supplementary material for: Sequence and intramolecular distance scoring analyses of microbial rhodopsins
Source: F1000Res. 2016 Apr 6;5:165. Originally published 2016 Feb 12. [Version 2] doi: 10.12688/f1000research.7920.2 (PMC4792210; doi:10.12688/f1000research.7920.2)
Supplement: Python script for making a score vs distance plot [file f1000research-5-9078-s0001.tgz]

Archive with 1 entries (1 files):
- 07bbbb20-a98e-47b8-9337-d0ee0438b235_score-analyzer_v01.py
