# Supplementary material for: Sequence and intramolecular distance scoring analyses of microbial rhodopsins
Source: F1000Res. 2016 Apr 6;5:165. Originally published 2016 Feb 12. [Version 2] doi: 10.12688/f1000research.7920.2 (PMC4792210; doi:10.12688/f1000research.7920.2)
Supplement: Python script for making a score vs distance plot [file f1000research-5-9078-s0001.tgz › 07bbbb20-a98e-47b8-9337-d0ee0438b235_score-analyzer_v01.py]

# -*- coding: utf-8 -*- 

###########################################################################
## Score Analyzer v01 @gses.jp
## for F1000Res submission
###########################################################################

'''
# Making a plot using Table S6

1. Make a new excel file containing one of the sheets in Table S6 file.

2. Open it in Excel and delete the 1st row of the columns C to G and shift upward.

3. Save it.

4. Select File/Open/Numbering(7TM) menu of Score Analyzer and read the saved file: Numbering data will be shown in the grids (slow).

5. Select File/Open/Score menu (or Load Scores button) of Score Analyzer and read the saved file: Other data will be shown in the grids.

6. Select the graph type by pull down menu.

7. Make a plot by Plot button (slow).


# Remarks

1. The upper half of the Score Analyzer frame and some of the menus are still in the middle of changes for adapting it to process other families of proteins.

2. The graph type menu 4 and 5 are set for Fig.S5a and b in this version.

'''

import wx
import wx.xrc
import wx.richtext
import wx.grid
import os
import pandas as pd
import xlrd
import xlwt

from matplotlib.figure import Figure
from matplotlib.backends.backend_wxagg import FigureCanvasWxAgg as FigCanvas
import math

import logging

###########################################################################
## Class MyFrame1
###########################################################################

class MyFrame1 ( wx.Frame ):
	
	def __init__( self, parent ):
		wx.Frame.__init__ ( self, parent, id = wx.ID_ANY, title = u"Score Analyzer v01", pos = wx.DefaultPosition, size = wx.Size( 1270,810 ), style = wx.DEFAULT_FRAME_STYLE|wx.TAB_TRAVERSAL )
		
		self.SetSizeHintsSz( wx.DefaultSize, wx.DefaultSize )
		
		self.m_menubar1 = wx.MenuBar( 0 )
		self.m_menu1 = wx.Menu()
		self.m_menuItem1 = wx.Menu()
		self.m_menuItem14 = wx.MenuItem( self.m_menuItem1, wx.ID_ANY, u"Numbering", wx.EmptyString, wx.ITEM_NORMAL )
		self.m_menuItem1.AppendItem( self.m_menuItem14 )
		
		self.m_menuItem191 = wx.MenuItem( self.m_menuItem1, wx.ID_ANY, u"Numbering(7TM)", wx.EmptyString, wx.ITEM_NORMAL )
		self.m_menuItem1.AppendItem( self.m_menuItem191 )
  
		self.m_menuItem15 = wx.MenuItem( self.m_menuItem1, wx.ID_ANY, u"Distance", wx.EmptyString, wx.ITEM_NORMAL )
		self.m_menuItem1.AppendItem( self.m_menuItem15 )
		
		self.m_menuItem18 = wx.MenuItem( self.m_menuItem1, wx.ID_ANY, u"Score", wx.EmptyString, wx.ITEM_NORMAL )
		self.m_menuItem1.AppendItem( self.m_menuItem18 )
		
		self.m_menu1.AppendSubMenu( self.m_menuItem1, u"Open" )
		
		self.m_menuItem2 = wx.MenuItem( self.m_menu1, wx.ID_ANY, u"Close", wx.EmptyString, wx.ITEM_NORMAL )
		self.m_menu1.AppendItem( self.m_menuItem2 )
		
		self.m_menu5 = wx.Menu()
		self.m_menuItem3 = wx.MenuItem( self.m_menu5, wx.ID_ANY, u"Numbering", wx.EmptyString, wx.ITEM_NORMAL )
		self.m_menu5.AppendItem( self.m_menuItem3 )
		
		self.m_menuItem17 = wx.MenuItem( self.m_menu5, wx.ID_ANY, u"Distance", wx.EmptyString, wx.ITEM_NORMAL )
		self.m_menu5.AppendItem( self.m_menuItem17 )
		
		self.m_menuItem171 = wx.MenuItem( self.m_menu5, wx.ID_ANY, u"Score", wx.EmptyString, wx.ITEM_NORMAL )
		self.m_menu5.AppendItem( self.m_menuItem171 )
		
		self.m_menu1.AppendSubMenu( self.m_menu5, u"Save" )
		
		self.m_menuItem4 = wx.MenuItem( self.m_menu1, wx.ID_ANY, u"Exit", wx.EmptyString, wx.ITEM_NORMAL )
		self.m_menu1.AppendItem( self.m_menuItem4 )
		
		self.m_menubar1.Append( self.m_menu1, u"File" ) 
		
		self.m_menu2 = wx.Menu()
		self.m_menuItem5 = wx.MenuItem( self.m_menu2, wx.ID_ANY, u"Undo", wx.EmptyString, wx.ITEM_NORMAL )
		self.m_menu2.AppendItem( self.m_menuItem5 )
		
		self.m_menuItem6 = wx.MenuItem( self.m_menu2, wx.ID_ANY, u"Redo", wx.EmptyString, wx.ITEM_NORMAL )
		self.m_menu2.AppendItem( self.m_menuItem6 )
		
		self.m_menu2.AppendSeparator()
		
		self.m_menuItem81 = wx.MenuItem( self.m_menu2, wx.ID_ANY, u"Copy", wx.EmptyString, wx.ITEM_NORMAL )
		self.m_menu2.AppendItem( self.m_menuItem81 )
		
		self.m_menuItem10 = wx.MenuItem( self.m_menu2, wx.ID_ANY, u"Cut", wx.EmptyString, wx.ITEM_NORMAL )
		self.m_menu2.AppendItem( self.m_menuItem10 )
		
		self.m_menuItem9 = wx.MenuItem( self.m_menu2, wx.ID_ANY, u"Paste", wx.EmptyString, wx.ITEM_NORMAL )
		self.m_menu2.AppendItem( self.m_menuItem9 )
		
		self.m_menuItem11 = wx.MenuItem( self.m_menu2, wx.ID_ANY, u"Delete", wx.EmptyString, wx.ITEM_NORMAL )
		self.m_menu2.AppendItem( self.m_menuItem11 )
		
		self.m_menuItem12 = wx.MenuItem( self.m_menu2, wx.ID_ANY, u"Select All", wx.EmptyString, wx.ITEM_NORMAL )
		self.m_menu2.AppendItem( self.m_menuItem12 )
		
		self.m_menubar1.Append( self.m_menu2, u"Edit" ) 
		
		self.m_menu3 = wx.Menu()
			
		self.m_menuItem19 = wx.MenuItem( self.m_menu3, wx.ID_ANY, u"Launch viewer (pdb)", wx.EmptyString, wx.ITEM_NORMAL )
		self.m_menu3.AppendItem( self.m_menuItem19 )

		self.m_menuItem151 = wx.MenuItem( self.m_menu3, wx.ID_ANY, u"Parameter settings", wx.EmptyString, wx.ITEM_NORMAL )
		self.m_menu3.AppendItem( self.m_menuItem151 )
		
		self.m_menubar1.Append( self.m_menu3, u"Graphics" ) 
		
		self.SetMenuBar( self.m_menubar1 )
		
		self.m_statusBar1 = self.CreateStatusBar( 1, wx.ST_SIZEGRIP, wx.ID_ANY )
		bSizer1 = wx.BoxSizer( wx.VERTICAL )
		
		bSizer8 = wx.BoxSizer( wx.HORIZONTAL )
		
		sbSizer7 = wx.StaticBoxSizer( wx.StaticBox( self, wx.ID_ANY, u"File selection" ), wx.HORIZONTAL )
		
		bSizer6 = wx.BoxSizer( wx.VERTICAL )
		
		self.m_staticText12 = wx.StaticText( self, wx.ID_ANY, u"Number of Files", wx.DefaultPosition, wx.DefaultSize, 0 )
		self.m_staticText12.Wrap( -1 )
		bSizer6.Add( self.m_staticText12, 0, wx.ALIGN_CENTER_HORIZONTAL|wx.ALL, 5 )
		
		self.m_textCtrl31 = wx.TextCtrl( self, wx.ID_ANY, wx.EmptyString, wx.DefaultPosition, wx.Size( 40,-1 ), wx.TE_CENTRE )
		bSizer6.Add( self.m_textCtrl31, 0, wx.ALIGN_CENTER_HORIZONTAL|wx.ALL, 5 )
		
		self.m_staticText11 = wx.StaticText( self, wx.ID_ANY, u"Number of CA", wx.DefaultPosition, wx.DefaultSize, 0 )
		self.m_staticText11.Wrap( -1 )
		bSizer6.Add( self.m_staticText11, 0, wx.ALIGN_CENTER_HORIZONTAL|wx.ALL, 5 )
		
		self.m_textCtrl6 = wx.TextCtrl( self, wx.ID_ANY, wx.EmptyString, wx.DefaultPosition, wx.Size( 60,-1 ), wx.TE_CENTRE )
		bSizer6.Add( self.m_textCtrl6, 0, wx.ALIGN_CENTER_HORIZONTAL|wx.ALL, 5 )
		
		self.m_staticText91 = wx.StaticText( self, wx.ID_ANY, u"Number of C-C", wx.DefaultPosition, wx.DefaultSize, 0 )
		self.m_staticText91.Wrap( -1 )
		bSizer6.Add( self.m_staticText91, 0, wx.ALIGN_CENTER_HORIZONTAL|wx.ALL, 5 )
		
		self.m_textCtrl2 = wx.TextCtrl( self, wx.ID_ANY, wx.EmptyString, wx.DefaultPosition, wx.Size( 80,-1 ), wx.TE_CENTRE )
		bSizer6.Add( self.m_textCtrl2, 0, wx.ALIGN_CENTER_HORIZONTAL|wx.ALL, 5 )
		
		self.m_staticText111 = wx.StaticText( self, wx.ID_ANY, u"1st position", wx.DefaultPosition, wx.DefaultSize, 0 )
		self.m_staticText111.Wrap( -1 )
		bSizer6.Add( self.m_staticText111, 0, wx.ALIGN_CENTER_HORIZONTAL|wx.ALL, 5 )
		
		self.m_textCtrl7 = wx.TextCtrl( self, wx.ID_ANY, wx.EmptyString, wx.DefaultPosition, wx.Size( 60,-1 ), wx.TE_CENTRE )
		bSizer6.Add( self.m_textCtrl7, 0, wx.ALIGN_CENTER_HORIZONTAL|wx.ALL, 5 )
		
		self.m_staticText71 = wx.StaticText( self, wx.ID_ANY, u"Family type", wx.DefaultPosition, wx.DefaultSize, 0 )
		self.m_staticText71.Wrap( -1 )
		bSizer6.Add( self.m_staticText71, 0, wx.ALIGN_CENTER_HORIZONTAL|wx.ALL, 5 )
		
		self.m_textCtrl4 = wx.TextCtrl( self, wx.ID_ANY, wx.EmptyString, wx.DefaultPosition, wx.Size( 80,-1 ), wx.TE_CENTRE )
		bSizer6.Add( self.m_textCtrl4, 0, wx.ALIGN_CENTER_HORIZONTAL|wx.ALL, 5 )
		
		
		bSizer6.AddSpacer( ( 0, 0), 1, wx.EXPAND, 5 )
		
		self.m_button81 = wx.Button( self, wx.ID_ANY, u"Clear", wx.DefaultPosition, wx.DefaultSize, 0 )
		bSizer6.Add( self.m_button81, 0, wx.ALIGN_CENTER_HORIZONTAL|wx.ALL, 5 )
		
		
		sbSizer7.Add( bSizer6, 0, wx.EXPAND|wx.LEFT|wx.RIGHT, 5 )
		
		bSizer7 = wx.BoxSizer( wx.VERTICAL )
		
		self.m_staticText13 = wx.StaticText( self, wx.ID_ANY, u"Columns", wx.DefaultPosition, wx.DefaultSize, 0 )
		self.m_staticText13.Wrap( -1 )
		bSizer7.Add( self.m_staticText13, 0, wx.ALIGN_CENTER_HORIZONTAL|wx.ALL, 5 )
		
		m_checkList1Choices = [u"Dist1", u"Dist2", u"Dist3", u"Dist4", u"Dist5", u"Dist6", u"Dist7", u"Dist8", u"Dist9", u"Dist10", u"Dist11", u"Dist12", u"Dist13", u"Dist14", u"Dist15", u"Dist16", u"Dist17", u"Dist18", u"Dist19", u"Dist20", u"Dist21", u"Dist22", u"Dist23", u"Dist24", u"Dist25", u"Dist26"]
		self.m_checkList1 = wx.CheckListBox( self, wx.ID_ANY, wx.DefaultPosition, wx.DefaultSize, m_checkList1Choices, 0 )
		bSizer7.Add( self.m_checkList1, 1, wx.ALIGN_CENTER_HORIZONTAL|wx.ALL, 5 )
		
		self.m_button8 = wx.Button( self, wx.ID_ANY, u"Get Scores", wx.DefaultPosition, wx.DefaultSize, 0 )
		bSizer7.Add( self.m_button8, 0, wx.ALIGN_CENTER_HORIZONTAL|wx.ALL, 5 )
		
		
		sbSizer7.Add( bSizer7, 0, wx.EXPAND|wx.LEFT|wx.RIGHT, 5 )
		
		
		bSizer8.Add( sbSizer7, 0, wx.EXPAND|wx.LEFT|wx.RIGHT|https://protect-eu.mimecast.com/s/DdxhBeog1fW, 5 )
		
		sbSizer3 = wx.StaticBoxSizer( wx.StaticBox( self, wx.ID_ANY, u"Settings" ), wx.VERTICAL )
		
		sbSizer3.SetMinSize( wx.Size( 600,100 ) ) 
		fgSizer1 = wx.FlexGridSizer( 0, 2, 0, 0 )
		fgSizer1.SetFlexibleDirection( wx.BOTH )
		fgSizer1.SetNonFlexibleGrowMode( wx.FLEX_GROWMODE_SPECIFIED )
		
		self.m_textCtrl3 = wx.TextCtrl( self, wx.ID_ANY, wx.EmptyString, wx.DefaultPosition, wx.Size( 200,-1 ), wx.TE_CENTRE )
		fgSizer1.Add( self.m_textCtrl3, 0, wx.ALIGN_CENTER_HORIZONTAL|wx.ALL, 5 )
		
		self.m_staticText4 = wx.StaticText( self, wx.ID_ANY, u"C-C data", wx.DefaultPosition, wx.DefaultSize, 0 )
		self.m_staticText4.Wrap( -1 )
		fgSizer1.Add( self.m_staticText4, 0, wx.ALIGN_CENTER_HORIZONTAL|wx.ALL, 5 )
		
		self.m_richText2 = wx.richtext.RichTextCtrl( self, wx.ID_ANY, wx.EmptyString, wx.DefaultPosition, wx.Size( 485,260 ), 0|wx.HSCROLL|wx.SUNKEN_BORDER|wx.VSCROLL|wx.WANTS_CHARS )
		fgSizer1.Add( self.m_richText2, 1, wx.ALL|wx.EXPAND, 5 )
		
		self.m_grid2 = wx.grid.Grid( self, wx.ID_ANY, wx.DefaultPosition, wx.Size( 505,260 ), wx.SUNKEN_BORDER )
		
		# Grid
		self.m_grid2.CreateGrid( 30000, 30 )
		self.m_grid2.EnableEditing( True )
		self.m_grid2.EnableGridLines( False )
		self.m_grid2.EnableDragGridSize( False )
		self.m_grid2.SetMargins( 0, 0 )
		
		# Columns
		self.m_grid2.SetColSize( 0, 50 )
		self.m_grid2.SetColSize( 1, 50 )
		self.m_grid2.SetColSize( 2, 50 )
		self.m_grid2.SetColSize( 3, 30 )
		self.m_grid2.SetColSize( 4, 30 )
		self.m_grid2.SetColSize( 5, 50 )
		self.m_grid2.SetColSize( 6, 50 )
		self.m_grid2.SetColSize( 7, 50 )
		self.m_grid2.SetColSize( 8, 50 )
		self.m_grid2.SetColSize( 9, 50 )
		self.m_grid2.SetColSize( 10, 50 )
		self.m_grid2.SetColSize( 11, 50 )
		self.m_grid2.SetColSize( 12, 50 )
		self.m_grid2.SetColSize( 13, 50 )
		self.m_grid2.SetColSize( 14, 50 )
		self.m_grid2.SetColSize( 15, 50 )
		self.m_grid2.SetColSize( 16, 50 )
		self.m_grid2.SetColSize( 17, 50 )
		self.m_grid2.SetColSize( 18, 50 )
		self.m_grid2.SetColSize( 19, 50 )
		self.m_grid2.SetColSize( 20, 50 )
		self.m_grid2.SetColSize( 21, 50 )
		self.m_grid2.SetColSize( 22, 50 )
		self.m_grid2.SetColSize( 23, 50 )
		self.m_grid2.SetColSize( 24, 50 )
		self.m_grid2.SetColSize( 25, 50 )
		self.m_grid2.SetColSize( 26, 50 )
		self.m_grid2.SetColSize( 27, 50 )
		self.m_grid2.SetColSize( 28, 50 )
		self.m_grid2.SetColSize( 29, 50 )
		self.m_grid2.EnableDragColMove( False )
		self.m_grid2.EnableDragColSize( True )
		self.m_grid2.SetColLabelSize( 25 )
		self.m_grid2.SetColLabelValue( 0, u"X" )
		self.m_grid2.SetColLabelValue( 1, u"Y" )
		self.m_grid2.SetColLabelValue( 2, u"Z" )
		self.m_grid2.SetColLabelValue( 3, u"CA1" )
		self.m_grid2.SetColLabelValue( 4, u"CA2" )
		self.m_grid2.SetColLabelValue( 5, u"Dist1" )
		self.m_grid2.SetColLabelValue( 6, u"Dist2" )
		self.m_grid2.SetColLabelValue( 7, u"Dist3" )
		self.m_grid2.SetColLabelValue( 8, u"Dist4" )
		self.m_grid2.SetColLabelValue( 9, u"Dist5" )
		self.m_grid2.SetColLabelValue( 10, u"Dist6" )
		self.m_grid2.SetColLabelValue( 11, u"Dist7" )
		self.m_grid2.SetColLabelValue( 12, u"Dist8" )
		self.m_grid2.SetColLabelValue( 13, u"Dist9" )
		self.m_grid2.SetColLabelValue( 14, u"Dist10" )
		self.m_grid2.SetColLabelValue( 15, u"Dist11" )
		self.m_grid2.SetColLabelValue( 16, u"Dist12" )
		self.m_grid2.SetColLabelValue( 17, u"Dist13" )
		self.m_grid2.SetColLabelValue( 18, u"Dist14" )
		self.m_grid2.SetColLabelValue( 19, u"Dist15" )
		self.m_grid2.SetColLabelValue( 20, u"Dist16" )
		self.m_grid2.SetColLabelValue( 21, u"Dist17" )
		self.m_grid2.SetColLabelValue( 22, u"Dist18" )
		self.m_grid2.SetColLabelValue( 23, u"Dist19" )
		self.m_grid2.SetColLabelValue( 24, u"Dist20" )
		self.m_grid2.SetColLabelValue( 25, u"Dist21" )
		self.m_grid2.SetColLabelValue( 26, u"Dist22" )
		self.m_grid2.SetColLabelValue( 27, u"Dist23" )
		self.m_grid2.SetColLabelValue( 28, u"Dist24" )
		self.m_grid2.SetColLabelValue( 29, u"Dist25" )
		self.m_grid2.SetColLabelAlignment( wx.ALIGN_CENTRE, wx.ALIGN_CENTRE )
		
		# Rows
		self.m_grid2.EnableDragRowSize( True )
		self.m_grid2.SetRowLabelSize( 40 )
		self.m_grid2.SetRowLabelAlignment( wx.ALIGN_CENTRE, wx.ALIGN_CENTRE )
		
		# Label Appearance
		self.m_grid2.SetLabelFont( wx.Font( 8, 75, 90, 90, False, "Times New Roman" ) )
		
		# Cell Defaults
		self.m_grid2.SetDefaultCellFont( wx.Font( 8, 75, 90, 90, False, "Times New Roman" ) )
		self.m_grid2.SetDefaultCellAlignment( wx.ALIGN_LEFT, wx.ALIGN_TOP )
		self.m_grid2.SetFont( wx.Font( 8, 75, 90, 90, False, "Times New Roman" ) )
		
		fgSizer1.Add( self.m_grid2, 1, wx.ALL|wx.EXPAND, 5 )
		
		self.m_button1 = wx.Button( self, wx.ID_ANY, u"Load PDB file", wx.DefaultPosition, wx.DefaultSize, 0 )
		fgSizer1.Add( self.m_button1, 0, wx.ALIGN_CENTER_HORIZONTAL|wx.ALL, 5 )
		
		self.m_button6 = wx.Button( self, wx.ID_ANY, u"Get Distances", wx.DefaultPosition, wx.DefaultSize, 0 )
		fgSizer1.Add( self.m_button6, 0, wx.ALIGN_CENTER_HORIZONTAL|wx.ALL, 5 )
		
		
		sbSizer3.Add( fgSizer1, 1, wx.EXPAND, 5 )
		
		
		bSizer8.Add( sbSizer3, 1, wx.EXPAND|wx.RIGHT|https://protect-eu.mimecast.com/s/DdxhBeog1fW, 5 )
		
		
		bSizer1.Add( bSizer8, 0, wx.EXPAND, 5 )
		
		sbSizer1 = wx.StaticBoxSizer( wx.StaticBox( self, wx.ID_ANY, u"Data" ), wx.VERTICAL )
		
		fgSizer2 = wx.FlexGridSizer( 0, 4, 0, 0 )
		fgSizer2.SetFlexibleDirection( wx.BOTH )
		fgSizer2.SetNonFlexibleGrowMode( wx.FLEX_GROWMODE_SPECIFIED )
		
		self.m_staticText5 = wx.StaticText( self, wx.ID_ANY, u"Scores", wx.DefaultPosition, wx.DefaultSize, 0 )
		self.m_staticText5.Wrap( -1 )
		fgSizer2.Add( self.m_staticText5, 0, wx.ALL, 5 )
		
		self.m_staticText6 = wx.StaticText( self, wx.ID_ANY, u"Ranks", wx.DefaultPosition, wx.DefaultSize, 0 )
		self.m_staticText6.Wrap( -1 )
		fgSizer2.Add( self.m_staticText6, 0, wx.ALL, 5 )
		
		self.m_staticText7 = wx.StaticText( self, wx.ID_ANY, u"Graph", wx.DefaultPosition, wx.DefaultSize, 0 )
		self.m_staticText7.Wrap( -1 )
		fgSizer2.Add( self.m_staticText7, 0, wx.ALL, 5 )
		
		
		fgSizer2.AddSpacer( ( 0, 0), 1, wx.EXPAND, 5 )
		
		self.m_grid21 = wx.grid.Grid( self, wx.ID_ANY, wx.DefaultPosition, wx.Size( 310,260 ), wx.SUNKEN_BORDER )
		
		# Grid
		self.m_grid21.CreateGrid( 30000, 7 )
		self.m_grid21.EnableEditing( True )
		self.m_grid21.EnableGridLines( False )
		self.m_grid21.EnableDragGridSize( False )
		self.m_grid21.SetMargins( 0, 0 )
		
		# Columns
		self.m_grid21.SetColSize( 0, 35 )
		self.m_grid21.SetColSize( 1, 35 )
		self.m_grid21.SetColSize( 2, 50 )
		self.m_grid21.SetColSize( 3, 50 )
		self.m_grid21.SetColSize( 4, 50 )
		self.m_grid21.SetColSize( 5, 50 )
		self.m_grid21.SetColSize( 6, 50 )
		self.m_grid21.EnableDragColMove( False )
		self.m_grid21.EnableDragColSize( True )
		self.m_grid21.SetColLabelSize( 25 )
		self.m_grid21.SetColLabelValue( 0, u"CA1" )
		self.m_grid21.SetColLabelValue( 1, u"CA2" )
		self.m_grid21.SetColLabelValue( 2, u"ave" )
		self.m_grid21.SetColLabelValue( 3, u"stdev" )
		self.m_grid21.SetColLabelValue( 4, u"score" )
		self.m_grid21.SetColLabelValue( 5, u"max" )
		self.m_grid21.SetColLabelValue( 6, u"min" )
		self.m_grid21.SetColLabelAlignment( wx.ALIGN_CENTRE, wx.ALIGN_CENTRE )
		
		# Rows
		self.m_grid21.EnableDragRowSize( True )
		self.m_grid21.SetRowLabelSize( 40 )
		self.m_grid21.SetRowLabelAlignment( wx.ALIGN_CENTRE, wx.ALIGN_CENTRE )
		
		# Label Appearance
		self.m_grid21.SetLabelFont( wx.Font( 8, 75, 90, 90, False, "Times New Roman" ) )
		
		# Cell Defaults
		self.m_grid21.SetDefaultCellFont( wx.Font( 8, 75, 90, 90, False, "Times New Roman" ) )
		self.m_grid21.SetDefaultCellAlignment( wx.ALIGN_LEFT, wx.ALIGN_TOP )
		self.m_grid21.SetFont( wx.Font( 8, 75, 90, 90, False, "Times New Roman" ) )
		
		fgSizer2.Add( self.m_grid21, 0, wx.ALL|wx.EXPAND, 5 )
		
		self.m_grid3 = wx.grid.Grid( self, wx.ID_ANY, wx.DefaultPosition, wx.Size( 425,260 ), wx.SUNKEN_BORDER )
		
		# Grid
		self.m_grid3.CreateGrid( 30000, 12 )
		self.m_grid3.EnableEditing( True )
		self.m_grid3.EnableGridLines( False )
		self.m_grid3.EnableDragGridSize( False )
		self.m_grid3.SetMargins( 0, 0 )
		
		# Columns
		self.m_grid3.SetColSize( 0, 35 )
		self.m_grid3.SetColSize( 1, 35 )
		self.m_grid3.SetColSize( 2, 25 )
		self.m_grid3.SetColSize( 3, 25 )
		self.m_grid3.SetColSize( 4, 25 )
		self.m_grid3.SetColSize( 5, 50 )
		self.m_grid3.SetColSize( 6, 35 )
		self.m_grid3.SetColSize( 7, 30 )
		self.m_grid3.SetColSize( 8, 30 )
		self.m_grid3.SetColSize( 9, 40 )
		self.m_grid3.SetColSize( 10, 35 )
		self.m_grid3.SetColSize( 11, 50 )
		self.m_grid3.EnableDragColMove( False )
		self.m_grid3.EnableDragColSize( True )
		self.m_grid3.SetColLabelSize( 25 )
		self.m_grid3.SetColLabelValue( 0, u"CA1" )
		self.m_grid3.SetColLabelValue( 1, u"CA2" )
		self.m_grid3.SetColLabelValue( 2, u"H1" )
		self.m_grid3.SetColLabelValue( 3, u"H2" )
		self.m_grid3.SetColLabelValue( 4, u"pair" )
		self.m_grid3.SetColLabelValue( 5, u"score" )
		self.m_grid3.SetColLabelValue( 6, u"rank" )
		self.m_grid3.SetColLabelValue( 7, u"sect1" )
		self.m_grid3.SetColLabelValue( 8, u"sect2" )
		self.m_grid3.SetColLabelValue( 9, u"sectpair" )
		self.m_grid3.SetColLabelValue( 10, u"spnum" )
		self.m_grid3.SetColLabelValue( 11, u"sectscore" )
		self.m_grid3.SetColLabelAlignment( wx.ALIGN_CENTRE, wx.ALIGN_CENTRE )
		
		# Rows
		self.m_grid3.EnableDragRowSize( True )
		self.m_grid3.SetRowLabelSize( 40 )
		self.m_grid3.SetRowLabelAlignment( wx.ALIGN_CENTRE, wx.ALIGN_CENTRE )
		
		# Label Appearance
		self.m_grid3.SetLabelFont( wx.Font( 8, 75, 90, 90, False, "Times New Roman" ) )
		
		# Cell Defaults
		self.m_grid3.SetDefaultCellFont( wx.Font( 8, 75, 90, 90, False, "Times New Roman" ) )
		self.m_grid3.SetDefaultCellAlignment( wx.ALIGN_LEFT, wx.ALIGN_TOP )
		self.m_grid3.SetFont( wx.Font( 8, 75, 90, 90, False, "Times New Roman" ) )
		
		fgSizer2.Add( self.m_grid3, 1, wx.ALL|wx.EXPAND, 5 )
		
		self.m_panel2 = wx.Panel( self, wx.ID_ANY, wx.DefaultPosition, wx.Size( 70,200 ), wx.TAB_TRAVERSAL )
		self.m_panel2.SetBackgroundColour( wx.SystemSettings.GetColour( wx.SYS_COLOUR_APPWORKSPACE ) )
		
		sbSizer4 = wx.StaticBoxSizer( wx.StaticBox( self.m_panel2, wx.ID_ANY, u"Settings" ), wx.VERTICAL )
		
		bSizer3 = wx.BoxSizer( wx.VERTICAL )
		
		self.m_staticText9 = wx.StaticText( self.m_panel2, wx.ID_ANY, u"Type", wx.DefaultPosition, wx.DefaultSize, 0 )
		self.m_staticText9.Wrap( -1 )
		bSizer3.Add( self.m_staticText9, 0, wx.ALL, 5 )
		
		m_choice2Choices = [ u"select", u"1. ave vs score", u"   2. two color", u"   3. intra only", u"   4. inter no adj", u"   5. inter adj", u"6. other" ]
		self.m_choice2 = wx.Choice( self.m_panel2, wx.ID_ANY, wx.DefaultPosition, wx.DefaultSize, m_choice2Choices, 0 )
		self.m_choice2.SetSelection( 0 )
		bSizer3.Add( self.m_choice2, 0, wx.ALL|wx.EXPAND, 5 )
		
		
		bSizer3.AddSpacer( ( 0, 0), 1, wx.EXPAND, 5 )
		
		self.m_textCtrl5 = wx.TextCtrl( self.m_panel2, wx.ID_ANY, wx.EmptyString, wx.DefaultPosition, wx.Size( 30,-1 ), wx.TE_CENTRE )
		bSizer3.Add( self.m_textCtrl5, 0, wx.ALIGN_CENTER_HORIZONTAL|wx.ALL, 5 )
		
		self.m_button2 = wx.Button( self.m_panel2, wx.ID_ANY, u"Plot", wx.DefaultPosition, wx.DefaultSize, 0 )
		bSizer3.Add( self.m_button2, 0, wx.ALIGN_CENTER_HORIZONTAL|wx.ALL, 5 )
		
		
		sbSizer4.Add( bSizer3, 1, wx.EXPAND, 5 )
		
		
		self.m_panel2.SetSizer( sbSizer4 )
		self.m_panel2.Layout()
		fgSizer2.Add( self.m_panel2, 1, wx.ALL|wx.EXPAND, 5 )
		
		self.m_panel1 = wx.Panel( self, wx.ID_ANY, wx.DefaultPosition, wx.Size( 320,260 ), wx.SUNKEN_BORDER|wx.TAB_TRAVERSAL )
		fgSizer2.Add( self.m_panel1, 1, wx.ALL|wx.EXPAND, 5 )
		
		self.m_button3 = wx.Button( self, wx.ID_ANY, u"Load Scores", wx.DefaultPosition, wx.DefaultSize, 0 )
		fgSizer2.Add( self.m_button3, 0, wx.ALIGN_CENTER_HORIZONTAL|wx.ALL, 5 )
		
		self.m_button4 = wx.Button( self, wx.ID_ANY, u"Get Ranks", wx.DefaultPosition, wx.DefaultSize, 0 )
		fgSizer2.Add( self.m_button4, 0, wx.ALIGN_CENTER_HORIZONTAL|wx.ALL, 5 )
		
		
		fgSizer2.AddSpacer( ( 0, 0), 1, wx.EXPAND, 5 )
		
		self.m_button7 = wx.Button( self, wx.ID_ANY, u"Expand", wx.DefaultPosition, wx.DefaultSize, 0 )
		fgSizer2.Add( self.m_button7, 0, wx.ALIGN_CENTER_HORIZONTAL|wx.ALL, 5 )
		
		
		sbSizer1.Add( fgSizer2, 1, wx.EXPAND, 5 )
		
		
		bSizer1.Add( sbSizer1, 1, wx.BOTTOM|wx.EXPAND|wx.LEFT|wx.RIGHT|https://protect-eu.mimecast.com/s/DdxhBeog1fW, 5 )
		
		
		self.SetSizer( bSizer1 )
		self.Layout()
		
		self.Centre( wx.BOTH )
		
		# Connect Events
		self.Bind( wx.EVT_MENU, self.OnLoadNum, id = self.m_menuItem14.GetId() )
		self.Bind( wx.EVT_MENU, self.OnLoadxls2, id = self.m_menuItem191.GetId() )
		self.Bind( wx.EVT_MENU, self.OnLoadDist, id = self.m_menuItem15.GetId() )
		self.Bind( wx.EVT_MENU, self.OnLoadScore, id = self.m_menuItem18.GetId() )
		self.Bind( wx.EVT_MENU, self.OnSaveNum, id = self.m_menuItem3.GetId() )
		self.Bind( wx.EVT_MENU, self.OnSaveDist, id = self.m_menuItem17.GetId() )
		self.Bind( wx.EVT_MENU, self.OnSaveScore, id = self.m_menuItem171.GetId() )
		self.Bind( wx.EVT_MENU, self.OnExit, id = self.m_menuItem4.GetId() )
		self.Bind( wx.EVT_MENU, self.OnCut, id = self.m_menuItem10.GetId() )
		self.Bind( wx.EVT_MENU, self.OnDelete, id = self.m_menuItem11.GetId() )
		self.Bind( wx.EVT_MENU, self.OnSelectAll, id = self.m_menuItem12.GetId() )
		self.Bind( wx.EVT_MENU, self.OnViewerPDB, id = self.m_menuItem19.GetId() )
		self.m_button81.Bind( wx.EVT_BUTTON, self.OnClear )
		self.m_checkList1.Bind( wx.EVT_CHECKLISTBOX, self.OnSelect )
		self.m_button8.Bind( wx.EVT_BUTTON, self.OnScoreCalc )
		self.m_button1.Bind( wx.EVT_BUTTON, self.OnOpenPDB )
		self.m_button6.Bind( wx.EVT_BUTTON, self.OnDistCalc )
		self.m_choice2.Bind( wx.EVT_CHOICE, self.OnGraphType )
		self.m_button2.Bind( wx.EVT_BUTTON, self.CreatePlot )
		self.m_button3.Bind( wx.EVT_BUTTON, self.OnLoadScore )
		self.m_button4.Bind( wx.EVT_BUTTON, self.OnRankCalc )
		self.m_button7.Bind( wx.EVT_BUTTON, self.OnExpand )
	
	def __del__( self ):
		pass	
	
	def OnLoadNum( self, event ):
		self.dirName = ''
		dialog = wx.FileDialog(self, "Choose a file", self.dirName, "", "*.*", wx.OPEN)
		if dialog.ShowModal() == wx.ID_OK:
		    self.fileName = dialog.GetFilename()
		    self.dirName = dialog.GetDirectory()
		    xlsxlrd = xlrd.open_workbook(os.path.join(self.dirName, self.fileName))
		    sheet_1 = xlsxlrd.sheet_by_index(0)

		    for i in range(sheet_1.nrows):
                      ca1=int(sheet_1.cell(i,0).value)
                      self.m_grid2.SetCellValue(i, 3, str(ca1))
                      self.m_grid21.SetCellValue(i, 0, str(ca1))
                      self.m_grid3.SetCellValue(i, 0, str(ca1))
                      ca2=int(sheet_1.cell(i,1).value)
                      self.m_grid2.SetCellValue(i, 4, str(ca2))
                      self.m_grid21.SetCellValue(i, 1, str(ca2))
                      self.m_grid3.SetCellValue(i, 1, str(ca2))
                      
		    rownum = sheet_1.nrows
		    self.m_textCtrl2.SetValue(str(rownum))
		    self.m_textCtrl4.SetValue("soluble")
		    if rownum == 14365:
                      self.m_textCtrl4.SetValue("MRs")
		    if rownum > 18900:
                      self.m_textCtrl4.SetValue("GPCRs")
		    if rownum == 5460:
                      self.m_textCtrl4.SetValue("Lysozyme")
	
	def OnLoadDist( self, event ):
		self.m_richText2.Clear()
		self.m_textCtrl31.Clear()
		self.m_textCtrl6.Clear()
		self.m_textCtrl2.Clear()
		self.m_textCtrl7.Clear()
		self.m_textCtrl3.Clear()
		self.m_textCtrl4.Clear()
		self.m_grid2.ClearGrid()
		self.m_grid21.ClearGrid()
		self.m_grid3.ClearGrid()
		for id in range(0, 25):
		    self.m_checkList1.Check(id, False)
      
		self.dirName = ''
		dialog = wx.FileDialog(self, "Choose a file", self.dirName, "", "*.*", wx.OPEN)
		if dialog.ShowModal() == wx.ID_OK:
		    self.fileName = dialog.GetFilename()
		    self.dirName = dialog.GetDirectory()
		    xlsxlrd = xlrd.open_workbook(os.path.join(self.dirName, self.fileName))
		    sheet_1 = xlsxlrd.sheet_by_index(0)

		    for i in range(sheet_1.nrows):
                      ca1=int(sheet_1.cell(i,0).value)
                      self.m_grid2.SetCellValue(i, 3, str(ca1))
                      self.m_grid21.SetCellValue(i, 0, str(ca1))
                      self.m_grid3.SetCellValue(i, 0, str(ca1))
                      ca2=int(sheet_1.cell(i,1).value)
                      self.m_grid2.SetCellValue(i, 4, str(ca2))
                      self.m_grid21.SetCellValue(i, 1, str(ca2))
                      self.m_grid3.SetCellValue(i, 1, str(ca2))
		    for col in range(2,sheet_1.ncols):
                      for row in range(sheet_1.nrows):
                          cc=str(sheet_1.cell(row,col).value)
                          self.m_grid2.SetCellValue(row, col+3, cc[0:7])
                      
		    colnum = sheet_1.ncols-2
		    self.m_textCtrl31.SetValue(str(colnum))

		    rownum = sheet_1.nrows
		    self.m_textCtrl2.SetValue(str(rownum))
		    self.m_textCtrl4.SetValue("soluble")
		    if rownum == 14365:
                      self.m_textCtrl4.SetValue("MRs")
		    if rownum > 18900:
                      self.m_textCtrl4.SetValue("GPCRs")
		    if rownum == 5460:
                      self.m_textCtrl4.SetValue("Lysozyme")

		    for id in range(0, colnum):
                      self.m_checkList1.Check(id)      
	
	def OnLoadScore( self, event ):
		self.m_richText2.Clear()
		self.m_textCtrl31.Clear()
		self.m_textCtrl6.Clear()
		self.m_textCtrl2.Clear()
		self.m_textCtrl7.Clear()
		self.m_textCtrl3.Clear()
		self.m_textCtrl4.Clear()
		self.m_grid2.ClearGrid()
		self.m_grid21.ClearGrid()
		self.m_grid3.ClearGrid()
		for id in range(0, 25):
		    self.m_checkList1.Check(id, False)
                      
		self.dirName = ''
		dialog = wx.FileDialog(self, "Choose a file", self.dirName, "", "*.*", wx.OPEN)
		if dialog.ShowModal() == wx.ID_OK:
		    self.fileName = dialog.GetFilename()
		    self.dirName = dialog.GetDirectory()
		    xlsxlrd = xlrd.open_workbook(os.path.join(self.dirName, self.fileName))
		    sheet_1 = xlsxlrd.sheet_by_index(0)

		    for i in range(sheet_1.nrows):
                      ca1=int(sheet_1.cell(i,0).value)
                      self.m_grid21.SetCellValue(i, 0, str(ca1))
                      self.m_grid3.SetCellValue(i, 0, str(ca1))
                      ca2=int(sheet_1.cell(i,1).value)
                      self.m_grid21.SetCellValue(i, 1, str(ca2))
                      self.m_grid3.SetCellValue(i, 1, str(ca2))
		    for col in range(2,sheet_1.ncols):
                      for row in range(sheet_1.nrows):
                          cc=str(sheet_1.cell(row,col).value)
                          self.m_grid21.SetCellValue(row, col, cc[0:7])
                          if col==4:
                              self.m_grid3.SetCellValue(row, 5, cc[0:7])
                              
		    rownum = sheet_1.nrows
		    self.m_textCtrl2.SetValue(str(rownum))
		    self.m_textCtrl4.SetValue("soluble")
		    if rownum == 14365:
                      self.m_textCtrl4.SetValue("MRs")
		    if rownum > 18900:
                      self.m_textCtrl4.SetValue("GPCRs")
		    if rownum == 5460:
                      self.m_textCtrl4.SetValue("Lysozyme")
	
	def OnSaveNum( self, event ):
		dialog = wx.FileDialog(self, "Choose a file", self.dirName, "", "*.*", wx.OPEN)
		if dialog.ShowModal() == wx.ID_OK:
		    self.fileName = dialog.GetFilename()
		    self.dirName = dialog.GetDirectory()
		    book = xlwt.Workbook()
		    newSheet_1 = book.add_sheet("NewSheet_1")
		    rownum=int(self.m_textCtrl2.GetValue())
		    for i in range(0, rownum):
                      ca1 = int(self.m_grid2.GetCellValue(i, 3))
                      ca2 = int(self.m_grid2.GetCellValue(i, 4))
                      newSheet_1.write(i,0,ca1)
                      newSheet_1.write(i,1,ca2)
		    book.save(os.path.join(self.dirName, self.fileName))
		dialog.Destroy()
	
	def OnSaveDist( self, event ):
		dialog = wx.FileDialog(self, "Choose a file", self.dirName, "", "*.*", wx.OPEN)
		if dialog.ShowModal() == wx.ID_OK:
		    self.fileName = dialog.GetFilename()
		    self.dirName = dialog.GetDirectory()
		    book = xlwt.Workbook()
		    newSheet_1 = book.add_sheet("NewSheet_1")
		    rownum=int(self.m_textCtrl2.GetValue())
		    colnum = int(self.m_textCtrl31.GetValue())
		    for i in range(0, rownum):
                      ca1 = int(self.m_grid2.GetCellValue(i, 3))
                      ca2 = int(self.m_grid2.GetCellValue(i, 4))
                      newSheet_1.write(i,0,ca1)
                      newSheet_1.write(i,1,ca2)
                      for j in range(5, colnum+5):
                          dist = float(self.m_grid2.GetCellValue(i, j))
                          newSheet_1.write(i,j-3,dist)
		    book.save(os.path.join(self.dirName, self.fileName))
		dialog.Destroy()
	
	def OnSaveScore( self, event ):
		dialog = wx.FileDialog(self, "Choose a file", self.dirName, "", "*.*", wx.OPEN)
		if dialog.ShowModal() == wx.ID_OK:
		    self.fileName = dialog.GetFilename()
		    self.dirName = dialog.GetDirectory()
		    book = xlwt.Workbook()
		    newSheet_1 = book.add_sheet("NewSheet_1")
		    rownum=int(self.m_textCtrl2.GetValue())
		    for i in range(0, rownum):
                      ca1 = float(self.m_grid21.GetCellValue(i, 0))
                      ca2 = float(self.m_grid21.GetCellValue(i, 1))
                      ave = float(self.m_grid21.GetCellValue(i, 2))
                      dev = float(self.m_grid21.GetCellValue(i, 3))
                      score = float(self.m_grid21.GetCellValue(i, 4))
                      mx = float(self.m_grid21.GetCellValue(i, 5))
                      mn = float(self.m_grid21.GetCellValue(i, 6))
                      newSheet_1.write(i,0,ca1)
                      newSheet_1.write(i,1,ca2)
                      newSheet_1.write(i,2,ave)
                      newSheet_1.write(i,3,dev)
                      newSheet_1.write(i,4,score)
                      newSheet_1.write(i,5,mx)
                      newSheet_1.write(i,6,mn)
		    book.save(os.path.join(self.dirName, self.fileName))
		dialog.Destroy()

	def OnExit( self, event ):
		dialog = wx.MessageDialog( self, "exit?", "Exit Messege", wx.OK)
		dialog.ShowModal()
		dialog.Destroy()
		self.Close()

	def OnCut(self, event):
		text = self.FindFocus()
		if text is not None:
		    text.Cut()

  	def OnDelete(self, event):
		text = self.FindFocus()
		if text is not None:
		    text.Delete()

    	def OnSelectAll(self, event):
		text = self.FindFocus()
		if text is not None:
		    text.SelectAll()

	def OnViewerPDB( self, event ):
     		event.Skip()

	def OnClear( self, event ):
		self.m_richText2.Clear()
		self.m_textCtrl31.Clear()
		self.m_textCtrl6.Clear()
		self.m_textCtrl2.Clear()
		self.m_textCtrl7.Clear()
		self.m_textCtrl3.Clear()
		self.m_textCtrl4.Clear()
		self.m_grid2.ClearGrid()
		self.m_grid21.ClearGrid()
		self.m_grid3.ClearGrid()
		for id in range(0, 25):
		    self.m_checkList1.Check(id, False)
		self.figure = Figure((3.2, 2.6), dpi=100)
		self.canvas = FigCanvas(self.m_panel1, wx.ID_ANY, self.figure)

	def OnSelect( self, event ):
		event.Skip()

	def OnScoreCalc(self, event): 
		    i = 0
		    rownum = int(self.m_textCtrl2.GetValue())
		    colnum = int(self.m_textCtrl31.GetValue())

		    for i in range(0, rownum):
                      s = 0
                      for col in range(5, colnum+5):
                          d = float(self.m_grid2.GetCellValue(i, col))
                          s = s + d                          
                      ave = s/colnum
                      avecell = str(ave)
                      self.m_grid21.SetCellValue(i, 2, avecell[0:7])

		    for i in range(0, rownum):
                      sasqsum = 0
                      ave = float(self.m_grid21.GetCellValue(i, 2))
                      for col in range(5, colnum+5):                        
                          d = float(self.m_grid2.GetCellValue(i, col))
                          sasq = (d - ave)*(d - ave)
                          sasqsum = sasqsum + sasq
                      b = sasqsum/float(colnum) 
                      dev = math.sqrt(b)
                      devcell = str(dev)
                      self.m_grid21.SetCellValue(i, 3, devcell[0:7])

		    for i in range(0, rownum):          
                      ave = float(self.m_grid21.GetCellValue(i, 2))
                      dev = float(self.m_grid21.GetCellValue(i, 3))
                      score = ave/dev
                      scorecell =str(score)
                      self.m_grid21.SetCellValue(i, 4, scorecell[0:7])
                      self.m_grid3.SetCellValue(i, 5, scorecell[0:7])
		    
		    for i in range(0, rownum):
                      max = 0          
                      for col in range(5, colnum+5):                      
                          d = float(self.m_grid2.GetCellValue(i, col))
                          if max < d:
                              max = d                    
                      maxcell = str(max)
                      self.m_grid21.SetCellValue(i, 5, maxcell[0:7])

		    for i in range(0, rownum):
                      min = 100          
                      for col in range(5, colnum+5):                      
                          d = float(self.m_grid2.GetCellValue(i, col))
                          if min > d:
                              min = d                    
                      mincell = str(min)
                      self.m_grid21.SetCellValue(i, 6, mincell[0:7])

	def OnOpenPDB( self, event ):
		self.m_richText2.Clear()
		self.dirName = ''
		dialog = wx.FileDialog(self, "Choose a file", self.dirName, "", "*.*", wx.OPEN)
		if dialog.ShowModal() == wx.ID_OK:
		    self.fileName1 = dialog.GetFilename()
		    self.dirName = dialog.GetDirectory()
		    file1 = open(os.path.join(self.dirName, self.fileName1), 'r')
		    self.m_textCtrl3.SetValue(self.fileName1)
		    rownum=0
		    for line in file1:
                      head=line[0:6]
                      if head.find('ATOM') != -1:
                          atomname=line[12:16]
                          if atomname.find('CA') != -1:
                              alt=line[16:17]
                              if alt.find('B') != -1:
                                  print str(line[17:29])
                              elif alt.find('C') != -1:
                                  print str(line[17:29])
                              else:
                                  self.m_grid2.SetCellValue(rownum, 0, str(line[30:38]))
                                  self.m_grid2.SetCellValue(rownum, 1, str(line[38:46]))
                                  self.m_grid2.SetCellValue(rownum, 2, str(line[46:54]))
                                  self.m_richText2.AppendText(str(line))
                                  rownum=rownum+1
                      if head.find('HETATM') != -1:
                          atomname=line[12:16]
                          if atomname.find('CA') != -1:
                              alt=line[16:17]
                              if alt.find('B') != -1:
                                  print str(line[17:29])
                              elif alt.find('C') != -1:
                                  print str(line[17:29])
                              else:
                                  self.m_grid2.SetCellValue(rownum, 0, str(line[30:38]))
                                  self.m_grid2.SetCellValue(rownum, 1, str(line[38:46]))
                                  self.m_grid2.SetCellValue(rownum, 2, str(line[46:54]))
                                  self.m_richText2.AppendText(str(line))
                                  rownum=rownum+1                           
		    resnum=rownum
		    self.m_textCtrl6.SetValue(str(resnum))
		    ccnum=int(resnum*(resnum-1)*0.5)
		    self.m_textCtrl2.SetValue(str(ccnum))
 		    inires=1
		    self.m_textCtrl7.SetValue(str(inires))

	def OnDistCalc( self, event ):
		    logger = logging.getLogger()
		    fhandler = logging.FileHandler(filename='dsa.log', mode='a')
		    formatter = logging.Formatter('%(asctime)s - %(name)s - %(levelname)s - %(message)s')
		    fhandler.setFormatter(formatter)
		    logger.addHandler(fhandler)
		    logger.setLevel(logging.DEBUG)
		    resnum=int(self.m_textCtrl6.GetValue())
 		    dist = 0
 		    posi = -1
 		    ccposi=5       
 		    inires=int(self.m_textCtrl7.GetValue())
 		    for isfile in range(5, 29):
                      judge2=self.m_grid2.GetCellValue(0, isfile)
                      if judge2 <> "":
                          ccposi=isfile+1 
 		    for ca1 in range(inires, inires+resnum-1):
                      x1 = float(self.m_grid2.GetCellValue(ca1-1, 0))
                      y1 = float(self.m_grid2.GetCellValue(ca1-1, 1))
                      z1 = float(self.m_grid2.GetCellValue(ca1-1, 2))
                      for ca2 in range(ca1+1, inires+resnum):
                          posi = posi+1
                          if posi < 30000:
                              self.m_grid2.SetCellValue(posi, 3, str(ca1))
                              self.m_grid2.SetCellValue(posi, 4, str(ca2))
                              self.m_grid21.SetCellValue(posi, 0, str(ca1))
                              self.m_grid21.SetCellValue(posi, 1, str(ca2))
                              self.m_grid3.SetCellValue(posi, 0, str(ca1))
                              self.m_grid3.SetCellValue(posi, 1, str(ca2))
                              x2 = float(self.m_grid2.GetCellValue(ca2-1, 0))
                              y2 = float(self.m_grid2.GetCellValue(ca2-1, 1))
                              z2 = float(self.m_grid2.GetCellValue(ca2-1, 2))
                              dist = float(((x1-x2)**2+(y1-y2)**2+(z1-z2)**2)**0.5)
                              dist1 = str(dist)
                              self.m_grid2.SetCellValue(posi, ccposi, dist1[0:7])
		    filenum=ccposi-4
		    self.m_textCtrl31.SetValue(str(filenum))

		    for id in range(0, filenum):
                      self.m_checkList1.Check(id)

		    logging.info(str(filenum))
		    logging.info(int(self.m_textCtrl7.GetValue()))
		    logging.info(self.m_textCtrl3.GetValue())	

	def OnGraphType( self, event ):
		    if self.m_choice2.GetSelection() == 1:
                      graphtype = 1
                      self.m_textCtrl5.SetValue(str(graphtype))
		    if self.m_choice2.GetSelection() == 2:
                      graphtype = 2
                      self.m_textCtrl5.SetValue(str(graphtype))
		    if self.m_choice2.GetSelection() == 3:
                      graphtype = 3
                      self.m_textCtrl5.SetValue(str(graphtype))
		    if self.m_choice2.GetSelection() == 4:
                      graphtype = 4
                      self.m_textCtrl5.SetValue(str(graphtype))
		    if self.m_choice2.GetSelection() == 5:
                      graphtype = 5
                      self.m_textCtrl5.SetValue(str(graphtype))

	def OnLoadxls2( self, event ):

		self.dirName = ''
		dialog = wx.FileDialog(self, "Choose a file", self.dirName, "", "*.*", wx.OPEN)
		if dialog.ShowModal() == wx.ID_OK:
		    self.fileName = dialog.GetFilename()
		    self.dirName = dialog.GetDirectory()
		    xlsxlrd = xlrd.open_workbook(os.path.join(self.dirName, self.fileName))
		    sheet_1 = xlsxlrd.sheet_by_index(0)
		    xls = pd.ExcelFile(os.path.join(self.dirName, self.fileName))
		    dfa = xls.parse(xls.sheet_names[0], parse_cols="A:A")
		    dfb = xls.parse(xls.sheet_names[0], parse_cols="B:B")      
		    i = 0
		    rownum = sheet_1.nrows-1
		    self.m_textCtrl2.SetValue(str(rownum))
		    if rownum == 14365:
                      self.m_textCtrl4.SetValue("MRs")
		    if rownum > 18900:
                      self.m_textCtrl4.SetValue("GPCRs")
		    if rownum == 5460:
                      self.m_textCtrl4.SetValue("Lysozyme")
                      
		    for i in range(0, rownum):
                      dfarow = dfa.ix[i, 0]
                      ca1 = str(dfarow)
                      self.m_grid2.SetCellValue(i, 3, ca1[0:5])
                      self.m_grid3.SetCellValue(i, 0, ca1[0:5])
                      self.m_grid3.SetCellValue(i, 2, ca1[0:1])
                      self.m_grid21.SetCellValue(i, 0, ca1[0:5])
                      dfbrow = dfb.ix[i, 0]
                      ca2 = str(dfbrow)
                      self.m_grid2.SetCellValue(i, 4, ca2[0:5])
                      self.m_grid3.SetCellValue(i, 1, ca2[0:5])
                      self.m_grid3.SetCellValue(i, 3, ca2[0:1])
                      self.m_grid3.SetCellValue(i, 4, ca1[0:1]+ca2[0:1])
                      self.m_grid21.SetCellValue(i, 1, ca2[0:5])
                      
                      if ca1[0:1] == "1":
                          ca1hel = 1
                          ca1sect = 5                     
                          if int(ca1[2:5]) < 55:
                              ca1sect = 4
                              if int(ca1[2:5]) < 49:
                                  ca1sect = 3
                                  if int(ca1[2:5]) < 44:
                                      ca1sect = 2
                                      if int(ca1[2:5]) < 38:
                                          ca1sect = 1
                                          if int(ca1[2:5]) == 4:
                                              ca1sect = 2
                                          if int(ca1[2:5]) == 5:
                                              ca1sect = 4                                             
                      if ca1[0:1] == "2":
                          ca1hel = 2
                          ca1sect = 1
                          if int(ca1[2:5]) < 60:
                              ca1sect = 2
                              if int(ca1[2:5]) < 53:
                                  ca1sect = 3
                                  if int(ca1[2:5]) < 48:
                                      ca1sect = 4
                                      if int(ca1[2:5]) < 42:
                                          ca1sect = 5
                                          if int(ca1[2:5]) == 4:
                                              ca1sect = 5
                                          if int(ca1[2:5]) == 5:
                                              ca1sect = 3
                                          if int(ca1[2:5]) == 6:
                                              ca1sect = 1                                              
                      if ca1[0:1] == "3":
                          ca1hel = 3
                          ca1sect = 5                     
                          if int(ca1[2:5]) < 49:
                              ca1sect = 4
                              if int(ca1[2:5]) < 42:
                                  ca1sect = 3
                                  if int(ca1[2:5]) < 38:
                                      ca1sect = 2
                                      if int(ca1[2:5]) < 30:
                                          ca1sect = 1
                                          if int(ca1[2:5]) == 3:
                                              ca1sect = 2
                                          if int(ca1[2:5]) == 4:
                                              ca1sect = 3
                                          if int(ca1[2:5]) == 5:
                                              ca1sect = 5
                      if ca1[0:1] == "4":
                          ca1hel = 4
                          ca1sect = 1
                          if int(ca1[2:5]) < 59:
                              ca1sect = 2
                              if int(ca1[2:5]) < 54:
                                  ca1sect = 3
                                  if int(ca1[2:5]) < 49:
                                      ca1sect = 4
                                      if int(ca1[2:5]) < 44:
                                          ca1sect = 5                                          
                                          if int(ca1[2:5]) == 4:
                                              ca1sect = 5
                                          if int(ca1[2:5]) == 5:
                                              ca1sect = 3
                                          if int(ca1[2:5]) == 6:
                                              ca1sect = 1
                      if ca1[0:1] == "5":
                          ca1hel = 5
                          ca1sect = 5                     
                          if int(ca1[2:5]) < 60:
                              ca1sect = 4
                              if int(ca1[2:5]) < 54:
                                  ca1sect = 3
                                  if int(ca1[2:5]) < 49:
                                      ca1sect = 2
                                      if int(ca1[2:5]) < 44:
                                          ca1sect = 1
                                          if int(ca1[2:5]) == 4:
                                              ca1sect = 1
                                          if int(ca1[2:5]) == 5:
                                              ca1sect = 3
                                          if int(ca1[2:5]) == 6:
                                              ca1sect = 5
                      if ca1[0:1] == "6":
                          ca1hel = 6
                          ca1sect = 1
                          if int(ca1[2:5]) < 51:
                              ca1sect = 2
                              if int(ca1[2:5]) < 46:
                                  ca1sect = 3
                                  if int(ca1[2:5]) < 42:
                                      ca1sect = 4
                                      if int(ca1[2:5]) < 37:
                                          ca1sect = 5
                                          if int(ca1[2:5]) == 3:
                                              ca1sect = 5
                                          if int(ca1[2:5]) == 4:
                                              ca1sect = 4
                                          if int(ca1[2:5]) == 5:
                                              ca1sect = 2
                                          if int(ca1[2:5]) == 6:
                                              ca1sect = 1
                      if ca1[0:1] == "7":
                          ca1hel = 7
                          ca1sect = 5                     
                          if int(ca1[2:5]) < 53:
                              ca1sect = 4
                              if int(ca1[2:5]) < 49:
                                  ca1sect = 3
                                  if int(ca1[2:5]) < 45:
                                      ca1sect = 2
                                      if int(ca1[2:5]) < 41:
                                          ca1sect = 1
                                          if int(ca1[2:5]) == 4:
                                              ca1sect = 1
                                          if int(ca1[2:5]) == 5:
                                              ca1sect = 4
                      if rownum > 18900:
                          self.m_grid3.SetCellValue(i, 7, str(ca1hel)+str(ca1sect))                                          

                      if ca2[0:1] == "1":
                          ca2hel = 1
                          ca2sect = 5                     
                          if int(ca2[2:5]) < 55:
                              ca2sect = 4
                              if int(ca2[2:5]) < 49:
                                  ca2sect = 3
                                  if int(ca2[2:5]) < 44:
                                      ca2sect = 2
                                      if int(ca2[2:5]) < 38:
                                          ca2sect = 1
                                          if int(ca2[2:5]) == 4:
                                              ca2sect = 2
                                          if int(ca2[2:5]) == 5:
                                              ca2sect = 4
                      if ca2[0:1] == "2":
                          ca2hel = 2
                          ca2sect = 1
                          if int(ca2[2:5]) < 60:
                              ca2sect = 2
                              if int(ca2[2:5]) < 53:
                                  ca2sect = 3
                                  if int(ca2[2:5]) < 48:
                                      ca2sect = 4
                                      if int(ca2[2:5]) < 42:
                                          ca2sect = 5
                                          if int(ca2[2:5]) == 4:
                                              ca2sect = 5
                                          if int(ca2[2:5]) == 5:
                                              ca2sect = 3
                                          if int(ca2[2:5]) == 6:
                                              ca2sect = 1
                      if ca2[0:1] == "3":
                          ca2hel = 3
                          ca2sect = 5                     
                          if int(ca2[2:5]) < 49:
                              ca2sect = 4
                              if int(ca2[2:5]) < 42:
                                  ca2sect = 3
                                  if int(ca2[2:5]) < 38:
                                      ca2sect = 2
                                      if int(ca2[2:5]) < 30:
                                          ca2sect = 1
                                          if int(ca2[2:5]) == 3:
                                              ca2sect = 2
                                          if int(ca2[2:5]) == 4:
                                              ca2sect = 3
                                          if int(ca2[2:5]) == 5:
                                              ca2sect = 5
                      if ca2[0:1] == "4":
                          ca2hel = 4
                          ca2sect = 1
                          if int(ca2[2:5]) < 59:
                              ca2sect = 2
                              if int(ca2[2:5]) < 54:
                                  ca2sect = 3
                                  if int(ca2[2:5]) < 49:
                                      ca2sect = 4
                                      if int(ca2[2:5]) < 44:
                                          ca2sect = 5                                          
                                          if int(ca2[2:5]) == 4:
                                              ca2sect = 5
                                          if int(ca2[2:5]) == 5:
                                              ca2sect = 3
                                          if int(ca2[2:5]) == 6:
                                              ca2sect = 1
                      if ca2[0:1] == "5":
                          ca2hel = 5
                          ca2sect = 5                     
                          if int(ca2[2:5]) < 60:
                              ca2sect = 4
                              if int(ca2[2:5]) < 54:
                                  ca2sect = 3
                                  if int(ca2[2:5]) < 49:
                                      ca2sect = 2
                                      if int(ca2[2:5]) < 44:
                                          ca2sect = 1
                                          if int(ca2[2:5]) == 4:
                                              ca2sect = 1
                                          if int(ca2[2:5]) == 5:
                                              ca2sect = 3
                                          if int(ca2[2:5]) == 6:
                                              ca2sect = 5
                      if ca2[0:1] == "6":
                          ca2hel = 6
                          ca2sect = 1
                          if int(ca2[2:5]) < 51:
                              ca2sect = 2
                              if int(ca2[2:5]) < 46:
                                  ca2sect = 3
                                  if int(ca2[2:5]) < 42:
                                      ca2sect = 4
                                      if int(ca2[2:5]) < 37:
                                          ca2sect = 5
                                          if int(ca2[2:5]) == 3:
                                              ca2sect = 5
                                          if int(ca2[2:5]) == 4:
                                              ca2sect = 4
                                          if int(ca2[2:5]) == 5:
                                              ca2sect = 2
                                          if int(ca2[2:5]) == 6:
                                              ca2sect = 1
                      if ca2[0:1] == "7":
                          ca2hel = 7
                          ca2sect = 5                     
                          if int(ca2[2:5]) < 53:
                              ca2sect = 4
                              if int(ca2[2:5]) < 49:
                                  ca2sect = 3
                                  if int(ca2[2:5]) < 45:
                                      ca2sect = 2
                                      if int(ca2[2:5]) < 41:
                                          ca2sect = 1
                                          if int(ca2[2:5]) == 4:
                                              ca2sect = 1
                                          if int(ca2[2:5]) == 5:
                                              ca2sect = 4
                      if rownum > 18900:                                              
                          self.m_grid3.SetCellValue(i, 8, str(ca2hel)+str(ca2sect))
                          self.m_grid3.SetCellValue(i, 9, str(ca1hel)+str(ca1sect)+str(ca2hel)+str(ca2sect))

	def CreatePlot(self, event):		
		rownum = int(self.m_textCtrl2.GetValue())
		graphtype = int(self.m_textCtrl5.GetValue())
		if graphtype == 1:
                  self.figure = Figure((3.2, 2.6), dpi=100)
                  self.axes = self.figure.add_subplot(111)       
                  for i in range(0, rownum):       
                      x = float(self.m_grid21.GetCellValue(i, 2))
                      y = float(self.m_grid21.GetCellValue(i, 4))
                      self.axes.plot(x,y,"ro-",markersize=2)
                  self.canvas = FigCanvas(self.m_panel1, wx.ID_ANY, self.figure)      
		#return
		if graphtype == 2:
                  self.figure = Figure((3.2, 2.6), dpi=100)
                  self.axes = self.figure.add_subplot(111)       
                  for i in range(0, rownum):       
                      h1 = float(self.m_grid3.GetCellValue(i, 2))
                      h2 = float(self.m_grid3.GetCellValue(i, 3))
                      x = float(self.m_grid21.GetCellValue(i, 2))
                      y = float(self.m_grid21.GetCellValue(i, 4))
                      if h1 == h2:
                          self.axes.plot(x,y,"ro-",markersize=2)
                      else:
                          self.axes.plot(x,y,"bo-",markersize=2)
                  self.canvas = FigCanvas(self.m_panel1, wx.ID_ANY, self.figure)
		#return                      
		if graphtype == 3:       
                  self.figure = Figure((3.2, 2.6), dpi=100)
                  self.axes = self.figure.add_subplot(111)
                  for i in range(0, rownum):
                      h1 = float(self.m_grid3.GetCellValue(i, 2))
                      h2 = float(self.m_grid3.GetCellValue(i, 3))
                      if h1 == h2:
                          x = float(self.m_grid21.GetCellValue(i, 2))
                          y = float(self.m_grid21.GetCellValue(i, 4))
                          if int(h1) == 1:
                              self.axes.plot(x,y,"o",markersize=2,color="#800080")
                          if int(h1) == 2:
                              self.axes.plot(x,y,"bo-",markersize=2)
                          if int(h1) == 3:
                              self.axes.plot(x,y,"co-",markersize=2)
                          if int(h1) == 4:
                              self.axes.plot(x,y,"go-",markersize=2)
                          if int(h1) == 5:
                              self.axes.plot(x,y,"yo-",markersize=2)
                          if int(h1) == 6:
                              self.axes.plot(x,y,"o",markersize=2,color="#ffa500")
                          if int(h1) == 7:
                              self.axes.plot(x,y,"ro-",markersize=2)
                  self.canvas = FigCanvas(self.m_panel1, wx.ID_ANY, self.figure)
		#return                          
		if graphtype == 4:
                  self.figure = Figure((3.2, 2.6), dpi=100)
                  self.axes = self.figure.add_subplot(111)       
                  for i in range(0, rownum):
                      h1 = float(self.m_grid3.GetCellValue(i, 2))
                      h2 = float(self.m_grid3.GetCellValue(i, 3))
                      pair = self.m_grid3.GetCellValue(i, 4)
                      if h1 < h2:
                          x = float(self.m_grid21.GetCellValue(i, 2))
                          y = float(self.m_grid21.GetCellValue(i, 4))
                          #if pair == "16":
                           #   self.axes.plot(x,y,"o",markersize=3,color="#800080")
                          #elif pair == "13":
                           #   self.axes.plot(x,y,"co-",markersize=3)
                          #elif pair == "12":
                           #   self.axes.plot(x,y,"bo-",markersize=3)                              
                          #elif pair == "35":
                           #   self.axes.plot(x,y,"yo-",markersize=3)                              
                          #else:
                           #   self.axes.plot(x,y,"wo-",markersize=3)
                          if pair == "12":
                              self.axes.plot(x,y,"bo-",markersize=2)
                          elif pair == "13":
                              self.axes.plot(x,y,"co-",markersize=2)
                          elif pair == "14":
                              self.axes.plot(x,y,"go-",markersize=2)                     
                          #elif pair == "14":
                              #self.axes.plot(x,y,"go-",markersize=3)                              
                          #else:
                           #   self.axes.plot(x,y,"wo-",markersize=2)             
                        
                  self.canvas = FigCanvas(self.m_panel1, wx.ID_ANY, self.figure)

		if graphtype == 5:
                  self.figure = Figure((3.2, 2.6), dpi=100)
                  self.axes = self.figure.add_subplot(111)       
                  for i in range(0, rownum):
                      h1 = float(self.m_grid3.GetCellValue(i, 2))
                      h2 = float(self.m_grid3.GetCellValue(i, 3))
                      pair = self.m_grid3.GetCellValue(i, 4)
                      if h1 < h2:
                          x = float(self.m_grid21.GetCellValue(i, 2))
                          y = float(self.m_grid21.GetCellValue(i, 4))
                          #if pair == "16":
                           #   self.axes.plot(x,y,"o",markersize=3,color="#800080")
                          #elif pair == "13":
                           #   self.axes.plot(x,y,"co-",markersize=3)
                          #elif pair == "12":
                           #   self.axes.plot(x,y,"bo-",markersize=3)                              
                          #elif pair == "35":
                           #   self.axes.plot(x,y,"yo-",markersize=3)                              
                          #else:
                           #   self.axes.plot(x,y,"wo-",markersize=3)
                          if pair == "12":
                              self.axes.plot(x,y,"bo-",markersize=2)
                          elif pair == "23":
                              self.axes.plot(x,y,"co-",markersize=2)
                          elif pair == "34":
                              self.axes.plot(x,y,"go-",markersize=2)                              
                          #elif pair == "34":
                           #   self.axes.plot(x,y,"go-",markersize=3)                              
                          #else:
                           #   self.axes.plot(x,y,"wo-",markersize=2)             
                        
                  self.canvas = FigCanvas(self.m_panel1, wx.ID_ANY, self.figure)

	def OnRankCalc( self, event ):
		    i = 0
		    rownum = int(self.m_textCtrl2.GetValue())
                    
 		    for i in range(0, rownum):
                      rank = 1          
                      d1 = float(self.m_grid3.GetCellValue(i, 5))
                      for j in range(0, rownum):
                          d2 = float(self.m_grid3.GetCellValue(j, 5))
                          if d1 < d2:
                              rank = rank +1                    
                      self.m_grid3.SetCellValue(i, 6, str(rank))

	def OnExpand(self, event): 
		panel1 = MyFrame4(self) 
		panel1.Show()
		rownum = int(self.m_textCtrl2.GetValue())
		graphtype = int(self.m_textCtrl5.GetValue())
		if graphtype == 1:
                  self.figure = Figure((6.4, 5.2), dpi=150)
                  self.axes = self.figure.add_subplot(111)
                  self.axes.set_xlabel('Distance (  )', fontsize=18)
                  self.axes.set_ylabel('Score', fontsize=18)
                  
                  for i in range(0, rownum):       
                      x = float(self.m_grid21.GetCellValue(i, 2))
                      y = float(self.m_grid21.GetCellValue(i, 4))
                      self.axes.plot(x,y,"ro-",markersize=5)
                  self.canvas = FigCanvas(panel1.m_panel3, wx.ID_ANY, self.figure)      
		#return
		if graphtype == 2:
                  self.figure = Figure((6.4, 5.2), dpi=150)
                  self.axes = self.figure.add_subplot(111)
                  self.axes.set_xlabel('Distance (  )', fontsize=18)
                  self.axes.set_ylabel('Score', fontsize=18)
                  for i in range(0, rownum):       
                      h1 = float(self.m_grid3.GetCellValue(i, 2))
                      h2 = float(self.m_grid3.GetCellValue(i, 3))
                      x = float(self.m_grid21.GetCellValue(i, 2))
                      y = float(self.m_grid21.GetCellValue(i, 4))
                      if h1 == h2:
                          self.axes.plot(x,y,"ro-",markersize=5)
                      else:
                          self.axes.plot(x,y,"bo-",markersize=5)
                  self.canvas = FigCanvas(panel1.m_panel3, wx.ID_ANY, self.figure)
		#return                      
		if graphtype == 3:       
                  self.figure = Figure((6.4, 5.2), dpi=150)
                  self.axes = self.figure.add_subplot(111)
                  self.axes.set_xlabel('Distance (  )', fontsize=18)
                  self.axes.set_ylabel('Score', fontsize=18)
                  for i in range(0, rownum):
                      h1 = float(self.m_grid3.GetCellValue(i, 2))
                      h2 = float(self.m_grid3.GetCellValue(i, 3))
                      if h1 == h2:
                          x = float(self.m_grid21.GetCellValue(i, 2))
                          y = float(self.m_grid21.GetCellValue(i, 4))
                          if int(h1) == 1:
                              self.axes.plot(x,y,"o",markersize=5,color="#800080")
                          if int(h1) == 2:
                              self.axes.plot(x,y,"bo-",markersize=5)
                          if int(h1) == 3:
                              self.axes.plot(x,y,"co-",markersize=5)
                          if int(h1) == 4:
                              self.axes.plot(x,y,"go-",markersize=5)
                          if int(h1) == 5:
                              self.axes.plot(x,y,"yo-",markersize=5)
                          if int(h1) == 6:
                              self.axes.plot(x,y,"o",markersize=5,color="#ffa500")
                          if int(h1) == 7:
                              self.axes.plot(x,y,"ro-",markersize=5)
                  self.canvas = FigCanvas(panel1.m_panel3, wx.ID_ANY, self.figure)
                  
		if graphtype == 4:
                  self.figure = Figure((6.4, 5.2), dpi=150)
                  self.axes = self.figure.add_subplot(111)
                  self.axes.set_xlabel('Distance (  )', fontsize=18)
                  self.axes.set_ylabel('Score', fontsize=18)
                  for i in range(0, rownum):
                      h1 = float(self.m_grid3.GetCellValue(i, 2))
                      h2 = float(self.m_grid3.GetCellValue(i, 3))
                      pair = self.m_grid3.GetCellValue(i, 4)
                      if h1 < h2:
                          x = float(self.m_grid21.GetCellValue(i, 2))
                          y = float(self.m_grid21.GetCellValue(i, 4))
                              #if pair == "16":
                               #   self.axes.plot(x,y,"o",markersize=3,color="#800080")
                              #elif pair == "13":
                               #   self.axes.plot(x,y,"co-",markersize=3)
                              #elif pair == "12":
                               #   self.axes.plot(x,y,"bo-",markersize=3)                              
                              #elif pair == "35":
                               #   self.axes.plot(x,y,"yo-",markersize=3)
                              #else:
                               #   self.axes.plot(x,y,"wo-",markersize=3)

                          if pair == "12":
                              self.axes.plot(x,y,"bo-",markersize=5)
                          elif pair == "13":
                              self.axes.plot(x,y,"co-",markersize=5)
                          elif pair == "14":
                              self.axes.plot(x,y,"go-",markersize=5)                              
                          #elif pair == "14":
                              #self.axes.plot(x,y,"go-",markersize=3)                              
                          #else:
                           #   self.axes.plot(x,y,"wo-",markersize=5)             
                                                  
                  self.canvas = FigCanvas(panel1.m_panel3, wx.ID_ANY, self.figure)

		if graphtype == 5:
                  self.figure = Figure((6.4, 5.2), dpi=150)
                  self.axes = self.figure.add_subplot(111)
                  self.axes.set_xlabel('Distance (  )', fontsize=18)
                  self.axes.set_ylabel('Score', fontsize=18)
                  for i in range(0, rownum):
                      h1 = float(self.m_grid3.GetCellValue(i, 2))
                      h2 = float(self.m_grid3.GetCellValue(i, 3))
                      pair = self.m_grid3.GetCellValue(i, 4)
                      if h1 < h2:
                          x = float(self.m_grid21.GetCellValue(i, 2))
                          y = float(self.m_grid21.GetCellValue(i, 4))
                          #if pair == "16":
                           #   self.axes.plot(x,y,"o",markersize=3,color="#800080")
                          #elif pair == "13":
                           #   self.axes.plot(x,y,"co-",markersize=3)
                          #elif pair == "12":
                           #   self.axes.plot(x,y,"bo-",markersize=3)                              
                          #elif pair == "35":
                           #   self.axes.plot(x,y,"yo-",markersize=3)                              
                          #else:
                           #   self.axes.plot(x,y,"wo-",markersize=3)
                          if pair == "12":
                              self.axes.plot(x,y,"bo-",markersize=5)
                          elif pair == "23":
                              self.axes.plot(x,y,"co-",markersize=5)
                          elif pair == "34":
                              self.axes.plot(x,y,"go-",markersize=5)                              
                          #elif pair == "34":
                           #   self.axes.plot(x,y,"go-",markersize=3)                              
                          #else:
                           #   self.axes.plot(x,y,"wo-",markersize=2)             
                        
                  self.canvas = FigCanvas(panel1.m_panel3, wx.ID_ANY, self.figure)


	def OnCopy(self, event):
		text = self.FindFocus()
		if text is not None:
		    text.Copy()
  
  	def OnPaste(self, event):
		text = self.FindFocus()
		if text is not None:
		    text.Paste()
  
	def OnSaveFig( self, event ):
		event.Skip()


	def OnNumChain( self, event ):
		event.Skip()
	
	def OnFamily( self, event ):
		    familyid = self.m_choice1.GetSelection()
		    if familyid == 1:
                      rownum = 14365
                      self.m_textCtrl2.SetValue(str(rownum))
		    if familyid == 2:
                      rownum = 19900
                      self.m_textCtrl2.SetValue(str(rownum))
		    if familyid == 3:
                      rownum = 5460
                      self.m_textCtrl2.SetValue(str(rownum))	
                    	
###########################################################################
## Class MyFrame4
###########################################################################

class MyFrame4 ( wx.Frame ):
	
	def __init__( self, parent ):
		wx.Frame.__init__ ( self, parent, id = wx.ID_ANY, title = u"Graph", pos = wx.DefaultPosition, size = wx.Size( 950,840 ), style = wx.DEFAULT_FRAME_STYLE|wx.TAB_TRAVERSAL )
		
		self.SetSizeHintsSz( wx.DefaultSize, wx.DefaultSize )
		
		bSizer11 = wx.BoxSizer( wx.VERTICAL )
		
		self.m_panel3 = wx.Panel( self, wx.ID_ANY, wx.DefaultPosition, wx.DefaultSize, wx.SUNKEN_BORDER|wx.TAB_TRAVERSAL )
		bSizer11.Add( self.m_panel3, 1, wx.EXPAND |wx.ALL, 5 )
		
		
		self.SetSizer( bSizer11 )
		self.Layout()
		
		self.Centre( wx.BOTH )
	
	def __del__( self ):
		pass


app = wx.App(False)
frame = MyFrame1(None)
frame.Show()
app.MainLoop() 
