# Supplementary material for: Sequence and intramolecular distance scoring analyses of microbial rhodopsins
Source: F1000Res. 2016 Apr 6;5:165. Originally published 2016 Feb 12. [Version 2] doi: 10.12688/f1000research.7920.2 (PMC4792210; doi:10.12688/f1000research.7920.2)
Supplement: Supplementary file 3 [file f1000research-5-9078-s0002.tgz › e487b28e-ba8c-4434-a6a4-3e2fecad04e4.xlsx]

## Sheet: Table S1(numbering)
		from InterPro v.48
position																	1.5																														2.5
A	6	44	54	22	93	101	50	288	101	10	115	186	145	81	66	93	24	69	84	29	45	10	20	12	34	79	66	24	77	17	19	53	13	45	82	56	192	74	7	18	67	2	446	247	46	205	1	34	181
C	0	2	0	0	2	5	60	5	0	2	3	5	10	4	0	3	4	1	0	2	0	0	0	1	5	0	8	0	1	0	0	1	0	0	13	3	9	1	0	30	1	0	2	18	9	5	3	0	8
D	82	1	1	2	0	0	1	0	0	1	3	0	3	1	0	2	0	2	6	5	14	0	64	9	7	124	9	11	35	2	1	5	3	2	2	0	0	0	0	0	5	0	0	0	0	0	1	0	0
E	1	0	0	0	2	11	1	0	0	0	0	0	1	0	2	0	0	0	0	87	2	3	9	23	39	14	38	68	24	15	36	9	1	2	1	0	0	9	0	0	0	0	1	0	8	1	0	0	9
F	33	43	134	58	114	23	68	29	6	13	35	27	18	14	124	143	386	119	17	4	0	3	37	10	12	6	0	3	8	0	1	199	46	35	0	1	21	63	3	1	75	43	0	93	13	4	7	231	9
G	3	56	5	15	41	134	21	8	212	0	52	13	91	38	16	43	5	10	139	11	107	1	46	7	5	34	35	34	5	6	10	2	8	28	0	4	114	51	0	0	149	0	0	41	2	1	0	4	77
H	19	1	6	0	0	0	0	0	0	2	0	0	1	1	0	4	0	0	1	5	0	3	6	4	3	8	3	2	45	6	11	21	153	3	0	17	0	0	3	0	1	0	0	0	0	140	0	8	3
I	105	12	18	9	122	69	74	28	30	22	26	128	5	5	64	51	30	57	51	7	12	5	1	19	21	1	8	3	2	0	72	80	16	51	175	1	79	38	302	8	50	320	5	80	126	7	0	7	9
K	2	0	0	3	0	1	0	0	0	0	0	0	0	0	0	0	0	0	5	17	12	0	22	43	73	19	49	120	60	134	38	0	0	0	1	1	0	0	0	0	6	0	0	1	1	0	0	1	0
L	177	12	140	86	119	16	126	36	28	99	150	90	89	96	151	48	33	116	112	112	25	4	20	36	17	11	19	8	9	1	164	9	109	56	123	69	54	234	13	30	123	5	2	11	124	22	15	132	31
M	5	19	1	5	1	36	3	41	5	371	21	1	2	25	3	7	1	88	3	56	6	2	24	5	2	0	9	0	12	1	19	12	11	8	9	2	24	53	7	16	36	0	0	2	5	18	1	42	1
N	54	0	3	69	0	0	0	0	0	1	0	0	0	0	0	1	1	5	3	2	40	0	23	73	2	9	13	28	16	2	1	0	8	3	3	19	0	0	0	9	0	0	0	0	0	9	0	1	1
P	1	2	0	0	0	0	0	0	0	3	4	18	15	0	0	0	0	0	0	0	3	0	9	3	7	140	125	9	10	1	8	0	3	0	4	9	3	0	0	140	0	0	1	0	0	0	0	0	1
Q	1	1	13	2	1	0	0	1	0	3	2	1	0	2	0	0	0	0	2	19	11	0	22	37	11	8	10	49	26	63	9	1	0	4	0	1	0	0	0	0	0	0	0	0	0	0	0	0	4
R	1	0	0	0	1	0	0	0	1	0	0	1	0	0	6	4	0	9	4	113	113	13	11	148	42	15	86	129	64	329	18	17	2	5	1	0	0	0	0	0	0	0	0	0	2	0	0	0	41
S	4	89	1	45	6	3	41	22	18	3	47	10	145	105	4	5	4	7	34	30	138	4	67	37	23	82	44	55	10	5	22	106	7	12	15	119	9	28	0	19	14	15	140	56	70	180	0	7	74
T	22	27	15	18	34	20	106	4	12	36	88	11	26	213	12	10	10	34	12	26	23	11	6	28	54	31	15	40	15	5	114	7	16	109	27	288	80	9	24	296	40	44	3	49	23	7	0	42	51
V	76	27	134	67	47	169	27	42	97	36	53	111	49	14	115	113	20	24	104	2	4	2	9	71	231	12	49	10	5	1	50	11	27	126	141	11	15	34	243	36	33	163	0	3	84	0	0	21	10
W	0	259	0	190	6	2	0	3	0	0	0	0	1	3	22	0	17	29	8	18	0	30	71	1	0	0	1	1	103	0	0	0	24	1	2	0	3	1	0	0	3	8	3	2	44	0	5	8	1
Y	7	5	75	9	0	7	19	0	0	1	3	0	1	1	18	76	68	33	14	14	0	3	14	4	1	3	7	0	68	0	6	70	156	113	4	1	0	8	1	0	0	3	0	0	46	4	570	65	92
GAP	4	3	3	3	14	6	6	96	93	0	1	1	1	0	0	0	0	0	4	44	48	509	122	32	14	7	9	9	8	15	4	0	0	0	0	1	0	0	0	0	0	0	0	0	0	0	0	0	0
sum	603	603	603	603	603	603	603	603	603	603	603	603	603	603	603	603	603	603	603	603	603	603	603	603	603	603	603	603	603	603	603	603	603	603	603	603	603	603	603	603	603	603	603	603	603	603	603	603	603
position																	1.5																														2.5
type										M							F																										A				Y
%										61.5							64.1																										74				94.5
[truncated: 231 more columns]
