# Supplementary material for: Sequence and intramolecular distance scoring analyses of microbial rhodopsins
Source: F1000Res. 2016 Apr 6;5:165. Originally published 2016 Feb 12. [Version 2] doi: 10.12688/f1000research.7920.2 (PMC4792210; doi:10.12688/f1000research.7920.2)
Supplement: Supplementary file 4 [file f1000research-5-9078-s0003.tgz]

Archive with 1 entries (1 files):
- be7d5b09-f0ca-4d07-8fd2-a246a1925a5c.xls
