# Supplementary material for: Sequence and intramolecular distance scoring analyses of microbial rhodopsins
Source: F1000Res. 2016 Apr 6;5:165. Originally published 2016 Feb 12. [Version 2] doi: 10.12688/f1000research.7920.2 (PMC4792210; doi:10.12688/f1000research.7920.2)
Supplement: Supplementary file 4 [file f1000research-5-9078-s0003.tgz › be7d5b09-f0ca-4d07-8fd2-a246a1925a5c.xls]

## Sheet: Table E2(set 1&2)
pdb id	chain	resolution	pub	group	remarks	TM contact	space group	cell length A	cell length B	cell length C	temp (K)	pH value
1BRR	a	2.9	1998	Germany1		B-D	C 1 2 1	120.52	105.96	80.19		5.2
	b	2.9				B-D
	c	2.9				B-D
1CWQ	a	2.25	2000	Germany2	E c-term distorted	B-D	P 63	61.08	61.08	110.4		5.6
1IW6	a	2.3	2002	Japan1		B-D	P 6 2 2	102.4	102.4	112.1	293	5.2
1KME	a	2	2002	USA1		A-C, B-D	P 1 21 1	45	108.9	55.9	310	3.5
	b	2				A-C, B-D
1PY6	a	1.8	2004	USA1		A-C, B-D	P 1 21 1	44.38	108.53	55.8	310	3.5
	b	1.8				A-C, B-D
1QHJ	a	1.9	1999	Sweden		B-D	P 63	60.8	60.8	110.52		5.6
1QKP	a	2.1	1999	Sweden		B-D	P 63	61.06	61.06	110.57		5.6
1X0I	a	2.3	2005	Japan1	acid blue, large deviation	B-D	P 6 2 2	102.64	102.64	109.04	277	2
1X0K	a	2.6	2005	Japan1	alkaline purple	B-D	P 6 2 2	102.45	102.45	112.81	300	10
1X0S	a	2.5	2005	Japan1		B-D	P 6 2 2	101.98	101.98	112.1	283	5.2
1XJI	a	2.2	2005	USA1		A-C, F-F	C 2 2 21	44.66	102.51	128.24	292	3.7
2BRD	a		1996	UK	em, E c-term distorted	B-D	P 3	62.45	62.45	100.9
2AT9	a	3	1999	Japan2	em, E c-term distorted	B-D	P 3	62.45	62.45	100
2ZFE	a	2.5	2008	Japan1	+Xe	B-D	P 6 2 2	102.41	102.41	112.47	283	5.2
4HWL	a	2	2013	USA2	Facial Amphiphile-7	A-C, B-D	P 1 21 1	46.16	113.29	56.19	300.15	3.4
	b	2				A-C, B-D
4HYX	a	1.99	2013	USA2	Facial Amphiphile-4	A-C, B-D	P 1 21 1	45.89	112.92	56.29	300.15	3.4
	b	1.99				A-C, B-D
set 1
