# Supplementary material for: Sequence and intramolecular distance scoring analyses of microbial rhodopsins
Source: F1000Res. 2016 Apr 6;5:165. Originally published 2016 Feb 12. [Version 2] doi: 10.12688/f1000research.7920.2 (PMC4792210; doi:10.12688/f1000research.7920.2)
Supplement: Supplementary file 5 [file f1000research-5-9078-s0004.tgz › 73310bb8-7040-4e5f-9294-3cdcd847ed7e.xls]

## Sheet: Table S3(identity)
MRs															GPCRs
		1PY6	1E12	3A7K	1H68	1XIO	1UAZ	2EI4	3DDL	3AM6	4HYJ	4KLY	4FBZ	4L35			1U19	2Z73	2RH1	4BVN	4EIY	3ODU	4MBS	3PBL	3RZE	3UON	4U15	3V2Y	4DJH	4DKL	4EA3	4N6H	3VW7	4NTJ	4S0V	4QIM	4K5Y	4OR2	4OO9
Bacteriorhodopsin	1PY6	100													rhodopsin (bovine)	1U19	100
Halorhodopsin	1E12	37.6	100												rhodopsin (squid)	2Z73	30	100
Halorhodopsin	3A7K	35.3	67.6	100											b1 adrenergic	2RH1	21.5	25.5	100
Sensory Rhodopsin II	1H68	33.5	28.8	25.3	100										b2 adrenergic	4BVN	20	25	68.5	100
Anabaena Sensory Rhodopsin	1XIO	32.9	27.6	26.5	31.8	100									A2A Adenosine	4EIY	23.5	23.5	35.5	35.5	100
Archaerhodopsin-1	1UAZ	62.4	37.6	36.5	32.4	37.1	100								CXCR4 chemokine	3ODU	22	21.5	24	24	22	100
Archaerhodopsin-2	2EI4	59.4	37.1	36.5	34.1	37.6	88.8	100							CCR5 chemokine	4MBS	23.5	25.5	24	25	22.5	36.5	100
Xanthorhodopsin	3DDL	25.9	21.2	22.4	21.2	22.4	30	29.4	100						Dopamine D3	3PBL	28	20.5	38	40.5	32.5	27.5	23.5	100
Acetabularia Rhodopsin II	3AM6	34.1	26.5	24.7	32.4	29.4	33.5	32.9	21.8	100					H1 Histamine	3RZE	20	23	36.5	36	34	25	23	35.5	100
Proteorhodopsin (green)	4HYJ	32.9	21.8	21.2	28.8	24.1	32.4	31.8	34.7	27.1	100				M2 muscarinic	3UON	22.5	20.5	29.5	31	27	23	23	33	37.5	100
Proteorhodopsin (blue)	4KLY	27.1	18.8	18.8	28.8	18.2	22.4	21.8	28.2	24.1	40	100			M3 muscarinic	4U15	19.5	24.5	37	36	31.5	25	24	33	39.5	71.5	100
Deltarhodopsin-3	4FBZ	59.4	35.9	35.3	40.6	36.5	54.1	58.8	28.2	36.5	29.4	21.2	100		S1P1 sphingosin	3V2Y	21.5	23.5	27	28.5	29.5	22	21.5	26.5	24.5	27	26.5	100
Cruxrhodopsin-3	4L35	62.4	34.7	32.9	36.5	32.9	57.1	58.2	26.5	30.6	31.2	25.9	65.3	100	k opioid	4DJH	20	25.5	26.5	27	27	30	28.5	25.5	30	29	26	21.5	100
															m opioid	4DKL	23.5	24.5	26.5	25	27	32	27.5	29	29	28.5	27.5	20.5	73.5	100
															N/OFQ opioid	4EA3	21.5	23.5	26	26.5	24	32.5	28.5	29	25.5	26.5	23.5	21	63	65	100
															d opioid	4N6H	22.5	24	27.5	27	27	28.5	27	29	28.5	28	27	21	73.5	73.5	64	100
															PAR1 thrombin	3VW7	18.5	21	22.5	20	21	26.5	24.5	23.5	22.5	23.5	22	16.5	27.5	28.5	29.5	28.5	100
															P2Y12 purino	4NTJ	20	19.5	21	22.5	18	26.5	30	24.5	19	23	23	19	29.5	29	27	27	25.5	100
															OX2 orexin	4S0V	20.5	21.5	30	31	33	28.5	22	30.5	26.5	25.5	26.5	25.5	32.5	33	32	31	22.5	22.5	100
															smoothened	4QIM	10.5	9	9	9.5	8.5	10	9	7.5	11.5	9.5	12.5	9.5	8	7.5	10.5	11.5	12	8.5	7.5	100
															corticotropin-releasing factor	4K5Y	12.5	14	11.5	14	13.5	15.5	14	12.5	12	12	13	11	14.5	14.5	18	15	15.5	13	18	14.5	100
															mGluR1	4OR2	9.5	9	8.5	9	10.5	9	9.5	8	8	11	9	11.5	4.5	6	6	8.5	6.5	10	8.5	15	11	100
															mGluR5	4OO9	9.5	10.5	9.5	10.5	9.5	9	8	7	8	8	9	8.5	6.5	8	8	10	8.5	11	9.5	11	14	76.5	100
