# Supplementary material for: Sequence and intramolecular distance scoring analyses of microbial rhodopsins
Source: F1000Res. 2016 Apr 6;5:165. Originally published 2016 Feb 12. [Version 2] doi: 10.12688/f1000research.7920.2 (PMC4792210; doi:10.12688/f1000research.7920.2)
Supplement: Supplementary file 6 [file f1000research-5-9078-s0005.tgz]

Archive with 1 entries (1 files):
- 8a066bff-31e5-47c6-a721-4c0953bbb47a.xls
