# Supplementary material for: Sequence and intramolecular distance scoring analyses of microbial rhodopsins
Source: F1000Res. 2016 Apr 6;5:165. Originally published 2016 Feb 12. [Version 2] doi: 10.12688/f1000research.7920.2 (PMC4792210; doi:10.12688/f1000research.7920.2)
Supplement: Supplementary file 6 [file f1000research-5-9078-s0005.tgz › 8a066bff-31e5-47c6-a721-4c0953bbb47a.xls]

## Sheet: Table S4(RMSD)
set1
		1BRR_a_tmh170	1CWQ_a_tmh170	1IW6_tmh170	1PY6_a_tmh170	1QHJ_tmh170	1XJI_tmh170	2BRD_tmh170	2AT9_tmh170	4HYX_a_tmh170
Bacteriorhodopsin	1BRR_a_tmh170
Bacteriorhodopsin	1CWQ_a_tmh170	0.826
Bacteriorhodopsin	1IW6_tmh170	0.302	0.833
Bacteriorhodopsin	1PY6_a_tmh170	0.446	0.869	0.371
Bacteriorhodopsin	1QHJ_tmh170	0.396	0.716	0.394	0.422
Bacteriorhodopsin	1XJI_tmh170	0.436	0.881	0.351	0.144	0.435
Bacteriorhodopsin	2BRD_tmh170	1.016	1.131	1.021	1.019	0.99	1.025
Bacteriorhodopsin	2AT9_tmh170	0.83	0.793	0.814	0.858	0.814	0.863	1.123
Bacteriorhodopsin	4HYX_a_tmh170	0.395	0.865	0.337	0.173	0.398	0.177	1.013	0.863
		max	1.13
		min	0.14
set2
		1BRR_a_tmh170	1BRR_b_tmh170	1BRR_c_tmh170	1CWQ_a_tmh170	1IW6_tmh170	1KME_a_tmh170	1KME_b_tmh170	1PY6_a_tmh170	1PY6_b_tmh170	1QHJ_tmh170	1QKP_tmh170	1X0I_tmh170	1X0K_tmh170	1X0S_tmh170	1XJI_tmh170	2BRD_tmh170	2AT9_tmh170	2ZFE_tmh170	4HWL_a_tmh170	4HWL_b_tmh170	4HYX_a_tmh170	4HYX_b_tmh170
Bacteriorhodopsin	1BRR_a_tmh170
Bacteriorhodopsin	1BRR_b_tmh170	0.143
Bacteriorhodopsin	1BRR_c_tmh170	0.151	0.172
Bacteriorhodopsin	1CWQ_a_tmh170	0.826	0.835	0.844
Bacteriorhodopsin	1IW6_tmh170	0.302	0.321	0.344	0.833
Bacteriorhodopsin	1KME_a_tmh170	0.414	0.427	0.433	0.866	0.341
Bacteriorhodopsin	1KME_b_tmh170	0.415	0.427	0.434	0.866	0.341	0.003
Bacteriorhodopsin	1PY6_a_tmh170	0.446	0.458	0.465	0.869	0.371	0.138	0.138
Bacteriorhodopsin	1PY6_b_tmh170	0.447	0.459	0.466	0.869	0.371	0.137	0.137	0.012
Bacteriorhodopsin	1QHJ_tmh170	0.396	0.407	0.416	0.716	0.394	0.397	0.397	0.422	0.421
Bacteriorhodopsin	1QKP_tmh170	0.377	0.389	0.4	0.72	0.388	0.384	0.384	0.416	0.415	0.102
Bacteriorhodopsin	1X0I_tmh170	0.643	0.62	0.643	1.01	0.628	0.588	0.588	0.597	0.596	0.673	0.66
Bacteriorhodopsin	1X0K_tmh170	0.334	0.347	0.368	0.854	0.183	0.355	0.356	0.368	0.369	0.401	0.402	0.62
Bacteriorhodopsin	1X0S_tmh170	0.335	0.348	0.373	0.854	0.151	0.359	0.359	0.379	0.379	0.414	0.411	0.634	0.214
Bacteriorhodopsin	1XJI_tmh170	0.436	0.444	0.455	0.881	0.351	0.144	0.144	0.144	0.145	0.435	0.425	0.569	0.358	0.361
Bacteriorhodopsin	2BRD_tmh170	1.016	1.01	1.013	1.131	1.021	1.02	1.02	1.019	1.019	0.99	0.99	1.073	1.01	1.018	1.025
Bacteriorhodopsin	2AT9_tmh170	0.83	0.834	0.847	0.793	0.814	0.85	0.85	0.858	0.857	0.814	0.801	1.009	0.845	0.838	0.863	1.123
Bacteriorhodopsin	2ZFE_tmh170	0.317	0.333	0.357	0.839	0.103	0.344	0.344	0.369	0.369	0.39	0.386	0.629	0.176	0.151	0.348	1.024	0.83
Bacteriorhodopsin	4HWL_a_tmh170	0.391	0.405	0.414	0.852	0.329	0.128	0.128	0.159	0.16	0.384	0.373	0.583	0.335	0.344	0.158	1.016	0.855	0.328
Bacteriorhodopsin	4HWL_b_tmh170	0.391	0.404	0.412	0.853	0.324	0.121	0.121	0.157	0.158	0.384	0.374	0.578	0.331	0.339	0.154	1.014	0.855	0.323	0.058
Bacteriorhodopsin	4HYX_a_tmh170	0.395	0.409	0.417	0.865	0.337	0.152	0.152	0.173	0.174	0.398	0.388	0.583	0.342	0.353	0.177	1.013	0.863	0.334	0.093	0.104
Bacteriorhodopsin	4HYX_b_tmh170	0.392	0.406	0.411	0.86	0.33	0.144	0.145	0.172	0.173	0.396	0.386	0.573	0.334	0.342	0.173	1.008	0.863	0.328	0.103	0.093	0.1
		max	1.13
		min	0.559
set3
		1PY6_a_tmh170	1E12_tmh170	3A7K_a_tmh170	1H68_tmh170	1XIO_tmh170	1UAZ_a_tmh170	2EI4_tmh170	3DDL_a_tmh170	3AM6_a_tmh170	4HYJ_a_tmh170	4KLY_c_tmh170	4FBZ_tmh170	4L35_tmh170
Bacteriorhodopsin	1PY6_a_tmh170
Halorhodopsin	1E12_tmh170	1.113
Halorhodopsin	3A7K_a_tmh170	0.993	0.643
Sensory Rhodopsin II	1H68_tmh170	0.771	1.204	1.13
Anabaena Sensory Rhodopsin	1XIO_tmh170	1.068	1.025	1.073	1.06
Archaerhodopsin-1	1UAZ_a_tmh170	0.559	1.022	0.99	0.832	1.018
Archaerhodopsin-2	2EI4_tmh170	0.597	0.931	0.857	0.815	0.979	0.49
Xanthorhodopsin	3DDL_a_tmh170	1.69	1.851	1.711	1.778	1.528	1.803	1.725
Acetabularia Rhodopsin II	3AM6_a_tmh170	1.221	1.526	1.459	1.328	1.339	1.245	1.21	1.888
Proteorhodopsin (green)	4HYJ_a_tmh170	1.263	1.519	1.488	1.296	1.369	1.305	1.3	1.483	1.55
Proteorhodopsin (blue)	4KLY_c_tmh170	2.009	2.144	2.171	1.944	2.092	1.986	1.958	2.29	2.169	1.829
Deltarhodopsin-3	4FBZ_tmh170	0.562	1.056	0.963	0.794	1.032	0.593	0.536	1.721	1.289	1.289	1.889
Cruxrhodopsin-3	4L35_tmh170	0.849	1.176	1.133	0.979	1.082	0.859	0.757	1.606	1.268	1.407	1.942	0.626
		max	2.29
		min	0.49
GPCRs
		1u19_a_tmh200	2Z73_a_tmh200	2RH1_tmh200	4BVN_tmh200	4EIY_tmh200	3ODU_a_tmh200	4MBS_a_tmh200	3PBL_a_tmh200	3RZE_tmh200	3UON_tmh200	4U15_a_tmh200	3V2Y_tmh200	4DJH_a_tmh200	4DKL_tmh200	4EA3_a_tmh200	4N6H_tmh200	3VW7_tmh200	4S0V_tmh200	4QIM_tmh200	4K5Y_c_tmh200
rhodopsin (bovine)	1u19_a_tmh200
rhodopsin (squid)	2Z73_a_tmh200	1.661
b1 adrenergic	2RH1_tmh200	1.905	1.939
b2 adrenergic	4BVN_tmh200	1.946	2.003	0.726
A2A Adenosine	4EIY_tmh200	2.433	2.401	2.101	2.079
CXCR4 chemokine	3ODU_a_tmh200	2.44	2.449	2.606	2.708	2.804
CCR5 chemokine	4MBS_a_tmh200	2.213	2.189	2.194	2.269	2.471	1.901
Dopamine D3	3PBL_a_tmh200	1.713	1.69	1.459	1.387	1.744	2.215	1.953
H1 Histamine	3RZE_tmh200	1.963	2.016	1.498	1.556	2.159	2.331	1.97	1.446
M2 muscarinic	3UON_tmh200	2.352	2.488	1.531	1.581	2.383	2.652	2.461	1.932	1.819
M3 muscarinic	4U15_a_tmh200	2.325	2.526	1.684	1.819	2.531	2.789	2.48	2.08	1.887	1.743
S1P1 sphingosin	3V2Y_tmh200	2.498	2.531	2.059	2.035	1.959	2.794	2.359	1.966	2.172	2.346	2.522
k opioid	4DJH_a_tmh200	2.334	2.44	2.071	2.185	2.642	2.196	1.964	1.885	1.952	2.305	2.439	2.578
m opioid	4DKL_tmh200	2.078	2.149	2.148	2.221	2.491	1.83	1.601	1.744	1.944	2.232	2.532	2.519	1.117
N/OFQ opioid	4EA3_a_tmh200	1.99	2.066	2.021	2.054	2.36	2.01	1.68	1.65	1.88	2.202	2.377	2.438	1.184	0.895
d opioid	4N6H_tmh200	2.136	2.281	2.056	2.123	2.6	2.056	1.736	1.797	1.898	2.336	2.335	2.607	1.108	1.114	1.11
PAR1 thrombin	3VW7_tmh200	2.596	2.724	2.736	2.964	3.351	3.133	2.742	2.756	2.699	3.277	2.833	3.193	2.668	2.796	2.529	2.417
OX2 orexin	4S0V_tmh200	2.072	2.035	1.535	1.547	1.916	2.435	2.068	1.305	1.563	1.961	1.953	2.369	1.84	1.979	1.668	1.773	2.622
smoothened	4QIM_tmh200	3.497	3.253	3.57	3.569	3.695	3.465	3.239	3.34	3.388	3.793	3.883	3.349	3.579	3.398	3.522	3.452	4.11	3.637
corticotropin-releasing factor	4K5Y_c_tmh200	5.54	5.389	5.486	5.447	5.073	5.137	5.49	5.067	5.191	5.361	5.543	5.392	5.387	5.235	5.381	5.352	6.032	5.248	5.66
		max	6.03
		min	0.73
