# Supplementary material for: Sequence and intramolecular distance scoring analyses of microbial rhodopsins
Source: F1000Res. 2016 Apr 6;5:165. Originally published 2016 Feb 12. [Version 2] doi: 10.12688/f1000research.7920.2 (PMC4792210; doi:10.12688/f1000research.7920.2)
Supplement: Supplementary file 7 [file f1000research-5-9078-s0006.tgz › 97e5d42a-9896-47cc-8b81-fa47689fe922.xls]

## Sheet: Table S5(MR_13_ss)
	H: alpha-helix, G: 310-helix, I: p-helix, T: turn, S: bend
	Bacteriorhodopsin	Halorhodopsin	Halorhodopsin	Sensory Rhodopsin II	Anabaena Sensory Rhodopsin	Archaerhodopsin-1	Archaerhodopsin-2	Xanthorhodopsin	Acetabularia Rhodopsin II	Proteorhodopsin (green)	Proteorhodopsin (blue)	Deltarhodopsin-3	Cruxrhodopsin-3
	1PY6	1E12	3A7K	1H68	1XIO	1UAZ	2EI4	3DDL	3AM6	4HYJ	4KLY	4FBZ	4L35
1.34
1.35	H	T	T	H	H	H	H	H	H	H	H	H	H
1.36	H	T	T	H	H	H	H	H	H	H	H	H	H
1.37	H	H	H	H	H	H	H	H	H	H	H	H	H
1.38	H	H	H	H	H	H	H	H	H	H	H	H	H
1.39	H	H	H	H	H	H	H	H	H	H	H	H	H
1.4	H	H	H	H	H	H	H	H	H	H	H	H	H
1.41	H	H	H	H	H	H	H	H	H	H	H	H	H
1.42	H	H	H	H	H	H	H	H	H	H	H	H	H
1.43	H	H	H	H	H	H	H	H	H	H	H	H	H
1.44	H	H	H	H	H	H	H	H	H	H	H	H	H
1.45	H	H	H	H	H	H	H	H	H	H	H	H	H
1.46	H	H	H	H	H	H	H	H	H	H	H	H	H
1.47	H	H	H	H	H	H	H	H	H	H	H	H	H
1.48	H	H	H	H	H	H	H	H	H	H	H	H	H
1.49	H	H	H	H	H	H	H	H	H	H	H	H	H
1.5	H	H	H	H	H	H	H	H	H	H	H	H	H
1.51	H	H	H	H	H	H	H	H	H	H	H	H	H
1.52	H	H	H	H	H	H	H	H	H	H	H	H	H
1.53	H	H	H	H	H	H	H	T	H	S	T	H	H
1.54	H	H	H	T	H	H	H	T	T		T	T	H
1.55
2.33
2.34	H	H	H	H	H	H	H	H	H	H	H	H	H
2.35	H	H	H	H	H	H	H	H	H	H	H	H	H
2.36	H	H	H	H	H	H	H	H	H	H	H	H	H
2.37	H	H	H	H	H	H	H	H	H	H	H	H	H
2.38	H	H	H	H	H	H	H	H	H	H	H	H	H
2.39	H	H	H	H	H	H	H	H	H	H	H	H	H
2.4	H	H	H	H	H	H	H	H	H	H	H	H	H
2.41	H	H	H	H	H	H	H	H	H	H	H	H	H
2.42	H	H	H	H	H	H	H	H	H	H	H	H	H
2.43	H	H	H	H	H	H	H	H	H	H	H	H	H
2.44	H	H	H	H	H	H	H	H	H	H	H	H	H
2.45	H	H	H	H	H	H	H	H	H	H	H	H	H
2.46	H	H	H	H	H	H	H	H	H	H	H	H	H
2.47	H	H	H	H	H	H	H	H	H	H	H	H	H
2.48	H	H	H	H	H	H	H	H	H	H	H	H	H
2.49	H	H	H	H	H	H	H	H	H	H	H	H	H
2.5	H	H	H	H	H	H	H	H	H	H	H	H	H
2.51	H	H	H	H	H	H	H	H	H	H	H	H	H
2.52	H	H	H	H	H	H	H	H	H	H	H	H	H
2.53	H	H	H	H	H	H	H	H	H	H	H	H	H
2.54	H	H	H	H	H	H	H	H	H	T	H	H	H
2.55	T	H	H	T	H	H	H	H	H	T	H	T	T
2.56
3.46
3.47										H	H
3.48	T	H	T	H	H		T	H	T	H	H	T	T
3.49	H	H	H	H	H	H	H	H	H	H	H	H	H
3.5	H	H	H	H	H	H	H	H	H	H	H	H	H
3.51	H	H	H	H	H	H	H	H	H	H	H	H	H
3.52	H	H	H	H	H	H	H	H	H	H	H	H	H
3.53	H	H	H	H	H	H	H	H	H	H	H	H	H
3.54	H	H	H	H	H	H	H	H	H	H	H	H	H
3.55	H	H	H	H	H	H	H	H	H	H	H	H	H
3.56	H	H	H	H	H	H	H	H	H	H	H	H	H
3.57	H	H	H	H	H	H	H	H	H	H	H	H	H
3.58	H	H	H	H	H	H	H	H	H	H	H	H	H
3.59	H	H	H	H	H	H	H	H	H	H	H	H	H
3.6	H	H	H	H	H	H	H	H	H	H	H	H	H
3.61	H	H	H	H	H	H	H	H	H	H	H	H	H
3.62	H	H	H	H	H	H	H	H	H	H	H	H	H
3.63	H	H	H	H	H	H	H	H	H	T	H	H	H
3.64	H	H	H	H	H	H	H	H	H	T	H	H	H
3.65	H	H	H	H	H	H	H	H	H	T	H	H	H
3.66	H	H	H	H	H	H	H	H	H	T	H	H	H
3.67
4.33
4.34	H	H	H	H	H	T	H	H	H	H	H	H	H
4.35	H	H	H	H	H	T	H	H	H	H	H	H	H
4.36	H	H	H	H	H	H	H	H	H	H	H	H	H
4.37	H	H	H	H	H	H	H	H	H	H	H	H	H
4.38	H	H	H	H	H	H	H	H	H	H	H	H	H
4.39	H	H	H	H	H	H	H	H	H	H	H	H	H
4.4	H	H	H	H	H	H	H	H	H	H	H	H	H
4.41	H	H	H	H	H	H	H	H	H	H	H	H	H
4.42	H	H	H	H	H	H	H	H	H	H	H	H	H
4.43	H	H	H	H	H	H	H	H	H	H	H	H	H
4.44	H	H	H	H	H	H	H	H	H	H	H	H	H
4.45	H	H	H	H	H	H	H	H	H	H	H	H	H
4.46	H	H	H	H	H	H	H	H	H	H	H	H	H
4.47	H	H	H	H	H	H	H	H	H	H	H	H	H
4.48	H	H	H	H	H	H	H	H	H	H	H	H	H
4.49	H	H	H	H	H	H	H	H	H	H	H	H	H
4.5	H	H	H	H	H	H	H	H	H	H	H	H	H
4.51	H	H	H	H	H	H	H	H	H	H	H	H	H
4.52	H	H	H	H	H	H	H	H	H	H	H	H	H
4.53	H	H	H	H	H	H	H	H	H	H	H	H	H
4.54	H	H	H	H	H	H	H	H	H	H	H	H	H
4.55	H	H	H	H	H	T	T	T	T	H	T	H	H
4.56
5.3
5.31	H	H	H	T	H	H	H	H	H	H		H	H
5.32	H	H	H	H	H	H	H	H	H	H	H	H	H
5.33	H	H	H	H	H	H	H	H	H	H	H	H	H
5.34	H	H	H	H	H	H	H	H	H	H	H	H	H
5.35	H	H	H	H	H	H	H	H	H	H	H	H	H
5.36	H	H	H	H	H	H	H	H	H	H	H	H	H
5.37	H	H	H	H	H	H	H	H	H	H	H	H	H
5.38	H	H	H	H	H	H	H	H	H	H	H	H	H
5.39	H	H	H	H	H	H	H	H	H	H	H	H	H
5.4	H	H	H	H	H	H	H	H	H	H	H	H	H
5.41	H	H	H	H	H	H	H	H	H	H	H	H	H
5.42	H	H	H	H	H	H	H	H	H	H	H	H	H
5.43	H	H	H	H	H	H	H	H	H	H	H	H	H
5.44	H	H	H	H	H	H	H	H	H	H	H	H	H
5.45	H	H	H	H	H	H	H	H	H	H	H	H	H
5.46	H	H	H	H	H	H	H	H	H	H	H	H	H
5.47	H	H	H	H	H	H	H	H	H	H	H	H	H
5.48	H	H	H	H	H	H	H	H	H	H	H	H	H
5.49	I	I	I	H	H	H	H	H	H	H	H	H	H
5.5	I	I	I	H	H	H	I	H	H	I	H	I	H
5.51	I	I	I	H	H	H	I	H	H	I	H	I	H
5.52	I	I	I	T	T	T	I	H	H	I	T	I	H
5.53	I	I	I	H	H	H	I	S	H	I	S	I	T
5.54	I	I	H	H	H	H	I		H	I	G	I	T
5.55	H	H	H	H	H	H	H	T	H	H	G	H	S
5.56	H	H	H	H	H	H	H	T		H	G	H
5.57
6.36
6.37	H	H	H	H	H	T	H	H	H	H	H	H	H
6.38	H	H	H	H	H	T	H	H	H	H	H	H	H
6.39	H	H	H	H	H	H	H	H	H	H	H	H	H
6.4	H	H	H	H	H	H	H	H	H	H	H	H	H
6.41	H	H	H	H	H	H	H	H	H	H	H	H	H
6.42	H	H	H	H	H	H	H	H	H	H	H	H	H
6.43	H	H	H	H	H	H	H	H	H	H	H	H	H
6.44	H	H	H	H	H	H	H	H	H	H	I	H	H
6.45	H	H	H	H	H	H	H	H	H	H	I	H	H
6.46	H	H	H	H	H	H	H	H	H	H	I	H	H
6.47	H	H	H	H	H	H	H	H	H	H	I	H	H
6.48	H	H	H	H	H	H	H	H	H	T	I	H	H
6.49	H	H	H	H	H	H	H	H	H	G	G	H	H
6.5	H	H	H	H	H	H	H	H	H	G	G	H	H
6.51	H	H	H	H	H	H	H	H	T	G	G	H	H
6.52	H	H	H	H	H	H	H	H	H	H	H	H	H
6.53	H	H	H	H	H	H	H	H	H	H	H	H	H
6.54	H	H	H	H	H	H	H	H	H	H	H	H	H
6.55	H	H	H	H	H	H	H	H	H	H	H	H	H
6.56	H	H	H	H	H	H	H	H	H	H	H	H	H
6.57	H	H	H	H	H	H	H	H	H	H	H	H	H
6.58	H	H	H	H	H	H	H	H	H	H	H	H	H
6.59	H	H	H	H	H	H	H		H	H	H	H	H
6.6
7.36
7.37	H	H	H	H	H	H	H	H	H	H	H	H	H
7.38	H	H	H	H	H	H	H	H	H	H	H	H	H
7.39	H	H	H	H	H	H	H	H	H	H	H	H	H
7.4	H	H	H	H	H	H	H	H	H	H	H	H	H
7.41	H	H	H	H	H	H	H	H	H	H	H	H	H
7.42	H	H	H	H	H	H	H	H	H	H	H	H	H
7.43	H	H	H	H	H	H	H	H	H	H	H	H	H
7.44	H	H	H	H	H	H	H	H	H	H	H	H	H
7.45	H	H	H	H	H	H	H	H	H	H	H	H	H
7.46	H	H	H	H	H	H	H	H	H	H	H	H	H
7.47	H	I	I	H	H	H	H	H	H	H	I	H	H
7.48	I	I	I	I	I	I	I	I	I	I	I	I	I
7.49	I	I	I	I	I	I	I	I	I	I	I	I	I
7.5	I	I	I	I	I	I	I	I	I	I	I	I	I
7.51	I	I	I	I	I	I	I	I	I	I	I	I	I
7.52	I	I	I	I	I	I	I	I	I	I	I	I	I
7.53	H	H	H	H	H	H	H	H	H	H	H	H	H
7.54	H	H	H	H	H	H	H	H	H	H	H	H	H
7.55	H	H	H	H	H	H	H	H	H	H	H	H	H
7.56	H	H	H	H	H	H	H	H	H	H	H	H	H
7.57	H	H	H	H	H	H	H	H	H	H	H	H	H
7.58	H	H	H	H	H	H	H	H	H	H	H	S	T
7.59	T	H	H	H	H	T	H	H	H	H	H
7.6
